# Supplementary material for: Synthesis, crystal structure and Hirshfeld surface of bis­(2-amino­pyridinium) hexa­chlorido­stannate(IV)
Source: Acta Crystallogr E Crystallogr Commun. 2020 Jul 17;76(Pt 8):1279–83. doi: 10.1107/S205698902000941X (PMC7405591; doi:10.1107/S205698902000941X)
Supplement: Supplementary file 1 [file e-76-01279-sup1.cif]

##############################################################################
#                                                                            #
# This CIF contains the data in a paper accepted for publication in          #
# Acta Crystallographica Section E. It conforms to the requirements of       #
# Notes for Authors for Acta Crystallographica Section E, and has been       #
# peer reviewed under the auspices of the IUCr Commission on Journals.       #
#                                                                            #
# Full details of the Crystallographic Information File format               #
# are given in the paper "The Crystallographic Information File (CIF):       #
# a New Standard Archive File for Crystallography" by S. R. Hall, F. H.      #
# Allen and I. D. Brown [Acta Cryst. (1991), A47, 655-685].                  #
#                                                                            #
# The current version of the core CIF dictionary is obtainable from          #
# ftp://ftp.iucr.org/pub/cif_core.dic.                                       #
#                                                                            #
# Software is freely available for graphical display of the structure(s)     #
# in this CIF. For information consult the CIF software page                 #
# http://www.iucr.org/resources/cif/software.                                #
#                                                                            #
# This file may be used for bona fide research purposes within the           #
# scientific community so long as proper attribution is given to the journal # 
# article from which it was obtained.                                        #
#                                                                            #
##############################################################################
data_I
_audit_creation_method
;
Olex2 1.2
(compiled 2018.05.29 svn.r3508 for OlexSys, GUI svn.r5506)
;
_journal_date_recd_electronic     2020-06-01
_journal_date_accepted     2020-07-09
_journal_name_full     'Acta Crystallographica, Section E'
_journal_year     2020
_journal_volume     76
_journal_issue      8
_journal_page_first     1279
_journal_page_last     1283
_journal_paper_category     GM
_journal_paper_doi     10.1107/S205698902000941X
_journal_coeditor_code     HB7922
_publ_contact_author_name     'Ghallab, R. '
_publ_contact_author_address
;
Unit\'e de Recherche de Chimie de l'Environnement et Mol\'eculaire Structurale
Universit\'e de Constantine-1, 25000, Constantine.
Algeria
;
_publ_contact_author_email     rochdi.ghallab@gmail.com
_publ_contact_author_phone     ?
_publ_section_title
;
Synthesis, crystal structure and Hirshfeld surface of bis(2-aminopyridinium)
hexachloridostannate(IV)
;
_publ_section_title_footnote     .
loop_
    _publ_author_name
    _publ_author_footnote
    _publ_author_address
    'Ghallab, Rochdi' .
;
Environmental Molecular, and Structural Chemistry Research Unit, University of
Constantine-1, 25000, Constantine,
Algeria
;
    'Boutebdja, Mehdi' .
;
Environmental Molecular, and Structural Chemistry Research Unit, University of,
Constantine-1, 25000, Constantine,
Algeria
;
    'Denes, George' .
;
Laboratory of Solid State Chemistry and Mossbauer Spectroscopy, Departement of,
Chemistry and Biochemistry, Concordia University, 7141 Sherbrooke St. West,
Montreal, H4B 1R6, QC,
Canada
;
    'Merazig, Hocine' .
;
Environmental Molecular, and Structural Chemistry Research Unit, University of
Constantine-1, 25000, Constantine,
Algeria
;
_publ_section_synopsis
;
The packing of the title molecular salt, in which the tin atom lies on a
crystallographic inversion centre, is dominated by N---H...Cl hydrogen bonds.
;
_chemical_name_systematic
;
Bis(2-aminopyridinium) hexachloridostannate(IV)
;
_chemical_name_common     ?
_chemical_formula_moiety     '2(C5 H7 N2 +), Cl6 Sn1 2-'
_chemical_formula_sum     'C10 H14 Cl6 N4 Sn1'
_chemical_formula_iupac     '2C5 H7 N2 +, Cl6 Sn1 2-'
_chemical_formula_weight     521.64
_chemical_melting_point     ?
_space_group_crystal_system     triclinic
_space_group_name_H-M_alt     'P -1'
_space_group_name_Hall     '-P 1'
loop_
    _space_group_symop_operation_xyz
    'x, y, z'
    '-x, -y, -z'
_cell_length_a     7.45370(10)
_cell_length_b     8.06740(10)
_cell_length_c     8.10250(10)
_cell_angle_alpha     83.7910(10)
_cell_angle_beta     82.5910(10)
_cell_angle_gamma     71.4070(10)
_cell_volume     456.768(10)
_cell_formula_units_Z     1
_cell_measurement_reflns_used     1910
_cell_measurement_theta_min     3.6
_cell_measurement_theta_max     27.1
_cell_measurement_temperature     298
_exptl_crystal_description     prism
_exptl_crystal_colour     colourless
_exptl_crystal_size_max     0.08
_exptl_crystal_size_mid     0.08
_exptl_crystal_size_min     0.07
_exptl_crystal_density_diffrn     1.896
_exptl_crystal_density_meas     ?
_exptl_crystal_density_method     ?
_exptl_crystal_F_000     254
_exptl_absorpt_coefficient_mu     2.273
_exptl_absorpt_correction_type     multi-scan
_exptl_absorpt_process_details
;
(SADABS; Bruker, 2016)
;
_exptl_absorpt_correction_T_min     0.834
_exptl_absorpt_correction_T_max     0.853
_diffrn_ambient_temperature     296.15
_diffrn_source     'microfocus sealed X-ray tube'
_diffrn_radiation_type     MoK\a
_diffrn_radiation_wavelength     0.71073
_diffrn_radiation_monochromator     'mirror optics'
_diffrn_measurement_device_type     'Bruker SMART APEXII area detector'
_diffrn_measurement_device     'three-circle diffractometer'
_diffrn_measurement_method     '\w and \f scans'
_diffrn_detector     'Bruker APEXII area detector'
_diffrn_detector_area_resol_mean     7.9
_diffrn_reflns_number     10455
_diffrn_reflns_av_R_equivalents     0.0212
_diffrn_reflns_av_unetI/netI     0.0154
_diffrn_reflns_theta_min     3.554
_diffrn_reflns_theta_max     27.102
_diffrn_reflns_theta_full     25.242
_diffrn_measured_fraction_theta_max     0.993
_diffrn_measured_fraction_theta_full     0.992
_diffrn_reflns_limit_h_min     -9
_diffrn_reflns_limit_h_max     9
_diffrn_reflns_limit_k_min     -10
_diffrn_reflns_limit_k_max     10
_diffrn_reflns_limit_l_min     -10
_diffrn_reflns_limit_l_max     10
_diffrn_radiation_probe     x-ray
_refine_special_details     ?
_reflns_number_total     2011
_reflns_number_gt     1910
_reflns_threshold_expression     'I > 2\s(I)'
_refine_ls_structure_factor_coef     Fsqd
_refine_ls_matrix_type     full
_refine_ls_R_factor_all     0.0186
_refine_ls_R_factor_gt     0.0168
_refine_ls_wR_factor_gt     0.0359
_refine_ls_wR_factor_ref     0.0367
_refine_ls_goodness_of_fit_ref     1.061
_refine_ls_restrained_S_all     1.056
_refine_ls_number_reflns     2011
_refine_ls_number_parameters     101
_refine_ls_number_restraints     36
_refine_ls_hydrogen_treatment     mixed
_refine_ls_weighting_scheme     calc
_refine_ls_weighting_details
              'w=1/[\s^2^(Fo^2^)+(0.0121P)^2^+0.2078P] where P=(Fo^2^+2Fc^2^)/3'
_atom_sites_solution_hydrogens     mixed
_atom_sites_solution_primary     direct
_atom_sites_solution_secondary     ?
_refine_ls_shift/su_max     0.000
_refine_ls_shift/su_mean     0.000
_refine_diff_density_max     0.556
_refine_diff_density_min     -0.335
_refine_ls_extinction_method     none
_refine_ls_extinction_coef     .
loop_
    _atom_type_symbol
    _atom_type_description
    _atom_type_scat_dispersion_real
    _atom_type_scat_dispersion_imag
    _atom_type_scat_source
    'C' 'C' 0.0033 0.0016
                         'International Tables Vol C Tables 4.2.6.8 and 6.1.1.4'
    'H' 'H' 0.0000 0.0000
                         'International Tables Vol C Tables 4.2.6.8 and 6.1.1.4'
    'Cl' 'Cl' 0.1484 0.1585
                         'International Tables Vol C Tables 4.2.6.8 and 6.1.1.4'
    'N' 'N' 0.0061 0.0033
                         'International Tables Vol C Tables 4.2.6.8 and 6.1.1.4'
    'Sn' 'Sn' -0.6537 1.4246
                         'International Tables Vol C Tables 4.2.6.8 and 6.1.1.4'
_computing_data_collection
;
APEX2 (Bruker, 2016)
;
_computing_cell_refinement
;
SAINT (Bruker, 2016)
;
_computing_data_reduction
;
SAINT (Bruker, 2016)
;
_computing_structure_solution
;
SIR2004 (Burla <i>et al.</i>,  2007)
;
_computing_structure_refinement
;
ShelXL (Sheldrick, 2015)
;
_computing_molecular_graphics
;
<i>OLEX2</i> (Dolomanov <i>et al.</i>,  2009)
;
_computing_publication_material
;
<i>OLEX2</i> (Dolomanov <i>et al.</i>,  2009)
;
loop_
    _atom_site_type_symbol
    _atom_site_label
    _atom_site_fract_x
    _atom_site_fract_y
    _atom_site_fract_z
    _atom_site_U_iso_or_equiv
    _atom_site_adp_type
    _atom_site_calc_flag
    _atom_site_occupancy
    _atom_site_disorder_assembly
    _atom_site_disorder_group
    Sn Sn1 0.000000 0.000000 0.000000 0.03137(6) Uani d 1 . .
    Cl Cl3 -0.29282(7) 0.24458(7) -0.00146(6) 0.04838(12) Uani d 1 . .
    Cl Cl1 -0.17021(7) -0.18776(7) -0.08097(6) 0.04442(11) Uani d 1 . .
    Cl Cl2 -0.07788(7) -0.07356(7) 0.29243(5) 0.04473(12) Uani d 1 . .
    C C1 -0.4688(3) 0.7533(2) 0.4088(2) 0.0364(4) Uani d 1 . .
    C C2 -0.4174(3) 0.6744(3) 0.5662(2) 0.0455(5) Uani d 1 . .
    H H2 -0.481358 0.726282 0.663052 0.055 Uiso calc 1 . .
    C C3 -0.2718(3) 0.5200(3) 0.5747(3) 0.0538(6) Uani d 1 . .
    H H3 -0.237750 0.465902 0.678377 0.065 Uiso calc 1 . .
    C C4 -0.1736(3) 0.4425(3) 0.4298(3) 0.0540(5) Uani d 1 . .
    H H4 -0.075494 0.337051 0.436149 0.065 Uiso calc 1 . .
    C C5 -0.2228(3) 0.5220(3) 0.2827(3) 0.0498(5) Uani d 1 . .
    H H5 -0.157176 0.473379 0.184945 0.060 Uiso calc 1 . .
    N N1 -0.3668(3) 0.6723(2) 0.2748(2) 0.0414(4) Uani d 1 . .
    N N2 -0.6083(3) 0.9016(2) 0.3872(3) 0.0568(5) Uani d 1 . .
    H H2A -0.633148 0.945458 0.288064 0.068 Uiso calc 1 . .
    H H2B -0.674139 0.954202 0.472330 0.068 Uiso calc 1 . .
    H H1 -0.397(4) 0.716(3) 0.189(3) 0.061(8) Uiso d 1 . .
loop_
    _atom_site_aniso_label
    _atom_site_aniso_U_11
    _atom_site_aniso_U_22
    _atom_site_aniso_U_33
    _atom_site_aniso_U_12
    _atom_site_aniso_U_13
    _atom_site_aniso_U_23
    Sn1 0.02900(9) 0.04010(10) 0.02432(9) -0.01029(7) -0.00234(6) -0.00090(6)
    Cl3 0.0391(2) 0.0533(3) 0.0432(3) 0.0020(2) -0.0084(2) -0.0073(2)
    Cl1 0.0495(3) 0.0531(3) 0.0382(2) -0.0260(2) -0.0058(2) -0.0026(2)
    Cl2 0.0467(3) 0.0600(3) 0.0261(2) -0.0177(2) 0.00014(18) 0.00261(19)
    C1 0.0335(9) 0.0424(10) 0.0374(9) -0.0171(8) -0.0039(7) -0.0036(8)
    C2 0.0521(12) 0.0664(13) 0.0283(9) -0.0338(11) -0.0015(8) -0.0027(8)
    C3 0.0577(13) 0.0643(14) 0.0501(12) -0.0345(12) -0.0251(10) 0.0215(10)
    C4 0.0444(12) 0.0477(12) 0.0717(15) -0.0166(10) -0.0112(10) 0.0014(10)
    C5 0.0458(11) 0.0468(12) 0.0570(13) -0.0158(10) 0.0039(10) -0.0114(10)
    N1 0.0500(10) 0.0482(10) 0.0288(8) -0.0199(8) -0.0027(7) -0.0015(7)
    N2 0.0529(11) 0.0540(11) 0.0573(11) -0.0035(9) -0.0117(9) -0.0105(9)
_geom_special_details
;
 All esds (except the esd in the dihedral angle between two l.s. planes)
 are estimated using the full covariance matrix.  The cell esds are taken
 into account individually in the estimation of esds in distances, angles
 and torsion angles; correlations between esds in cell parameters are only
 used when they are defined by crystal symmetry.  An approximate (isotropic)
 treatment of cell esds is used for estimating esds involving l.s. planes.
;
loop_
    _geom_bond_atom_site_label_1
    _geom_bond_atom_site_label_2
    _geom_bond_site_symmetry_2
    _geom_bond_distance
    _geom_bond_publ_flag
    Sn1 Cl3 2 2.4315(5) ?
    Sn1 Cl3 . 2.4315(5) n
    Sn1 Cl1 . 2.4474(4) n
    Sn1 Cl1 2 2.4474(4) ?
    Sn1 Cl2 2 2.4216(4) ?
    Sn1 Cl2 . 2.4216(4) n
    C1 C2 . 1.405(3) n
    C1 N1 . 1.344(2) n
    C1 N2 . 1.324(3) n
    C2 H2 . 0.9300 ?
    C2 C3 . 1.369(3) n
    C3 H3 . 0.9300 ?
    C3 C4 . 1.397(3) n
    C4 H4 . 0.9300 ?
    C4 C5 . 1.328(3) n
    C5 H5 . 0.9300 ?
    C5 N1 . 1.341(3) n
    N1 H1 . 0.77(2) ?
    N2 H2A . 0.8600 ?
    N2 H2B . 0.8600 ?
loop_
    _geom_angle_atom_site_label_1
    _geom_angle_atom_site_label_2
    _geom_angle_atom_site_label_3
    _geom_angle_site_symmetry_1
    _geom_angle_site_symmetry_3
    _geom_angle
    _geom_angle_publ_flag
    Cl3 Sn1 Cl3 2 . 180.0 ?
    Cl3 Sn1 Cl1 2 . 90.889(18) ?
    Cl3 Sn1 Cl1 . 2 90.891(18) ?
    Cl3 Sn1 Cl1 . . 89.109(18) n
    Cl3 Sn1 Cl1 2 2 89.111(18) ?
    Cl1 Sn1 Cl1 2 . 180.0 ?
    Cl2 Sn1 Cl3 . 2 89.575(17) ?
    Cl2 Sn1 Cl3 2 2 90.425(17) ?
    Cl2 Sn1 Cl3 2 . 89.575(17) ?
    Cl2 Sn1 Cl3 . . 90.425(17) n
    Cl2 Sn1 Cl1 . . 90.805(16) n
    Cl2 Sn1 Cl1 2 2 90.804(16) ?
    Cl2 Sn1 Cl1 2 . 89.196(16) ?
    Cl2 Sn1 Cl1 . 2 89.195(16) ?
    Cl2 Sn1 Cl2 2 . 180.0 ?
    N1 C1 C2 . . 116.94(18) n
    N2 C1 C2 . . 123.55(18) n
    N2 C1 N1 . . 119.50(18) n
    C1 C2 H2 . . 120.6 ?
    C3 C2 C1 . . 118.89(19) n
    C3 C2 H2 . . 120.6 ?
    C2 C3 H3 . . 119.6 ?
    C2 C3 C4 . . 120.85(19) n
    C4 C3 H3 . . 119.6 ?
    C3 C4 H4 . . 120.6 ?
    C5 C4 C3 . . 118.9(2) n
    C5 C4 H4 . . 120.6 ?
    C4 C5 H5 . . 119.9 ?
    C4 C5 N1 . . 120.1(2) n
    N1 C5 H5 . . 119.9 ?
    C1 N1 H1 . . 116.4(19) ?
    C5 N1 C1 . . 124.30(18) n
    C5 N1 H1 . . 119.3(19) ?
    C1 N2 H2A . . 120.0 ?
    C1 N2 H2B . . 120.0 ?
    H2A N2 H2B . . 120.0 ?
loop_
    _geom_hbond_atom_site_label_D
    _geom_hbond_atom_site_label_H
    _geom_hbond_atom_site_label_A
    _geom_hbond_site_symmetry_A
    _geom_hbond_distance_DH
    _geom_hbond_distance_HA
    _geom_hbond_distance_DA
    _geom_hbond_angle_DHA
    _geom_hbond_publ_flag
    N1 H1 Cl1 1_565 0.77(2) 2.79(3) 3.3155(18) 128(3) yes
    N2 H2A Cl1 2_465 0.86 2.62 3.406(2) 152 yes
    N2 H2B Cl2 2_466 0.86 2.52 3.358(2) 166 yes
_shelx_space_group_comment
;
The symmetry employed for this shelxl refinement is uniquely defined
by the following loop, which should always be used as a source of
symmetry information in preference to the above space-group names.
They are only intended as comments.
;
_shelx_estimated_absorpt_T_min     0.839
_shelx_estimated_absorpt_T_max     0.857
_shelx_hkl_file
;
  -1   0   0   91.96    1.66
  -2   0   0   14.97    0.45
  -2   0   0   15.72    0.54
  -2   0   0   15.15    0.59
   2   0   0   14.56    0.70
   2   0   0   14.49    0.48
   2   0   0   14.40    0.58
  -3   0   0  108.82    2.29
  -3   0   0  108.69    2.41
  -3   0   0  109.01    2.15
   3   0   0  112.63    2.39
   3   0   0  110.28    2.15
   3   0   0  110.45    2.67
  -4   0   0   57.84    1.58
  -4   0   0   55.97    1.40
  -4   0   0   57.26    1.66
   4   0   0   57.00    1.93
   4   0   0   55.80    1.30
   4   0   0   56.99    1.57
   4   0   0   59.97    1.63
  -5   0   0   36.56    1.33
  -5   0   0   36.90    1.17
  -5   0   0   37.04    1.40
   5   0   0   38.06    1.69
   5   0   0   38.17    0.94
   5   0   0   36.87    1.34
   5   0   0   37.99    1.31
  -6   0   0   35.49    1.28
  -6   0   0   37.05    1.51
  -6   0   0   37.63    1.57
   6   0   0   37.18    1.41
   6   0   0   40.99    1.51
   6   0   0   37.60    1.87
  -7   0   0   32.53    1.34
  -7   0   0   33.65    1.54
   7   0   0   31.57    1.87
   7   0   0   33.63    1.43
  -8   0   0    1.77    0.46
  -8   0   0    1.57    0.51
   8   0   0    1.01    0.44
   8   0   0    1.64    0.71
  -9   0   0    0.33    0.40
  -9   0   0    0.12    0.44
   9   0   0   -0.10    0.55
 -10   0   0    7.62    1.17
 -10   0   0    7.15    0.97
  10   0   0    6.98    1.35
 -11   0   0    4.98    1.10
 -11   0   0    5.83    1.03
  11   0   0    4.45    1.17
  11  -1   0    0.41    0.77
 -11   1   0    0.63    0.54
 -11   1   0    0.97    0.77
  10  -1   0    2.36    0.95
 -10   1   0    2.65    0.74
 -10   1   0    2.59    0.85
   9  -1   0    9.34    1.48
  -9   1   0    8.92    1.24
  -9   1   0    8.46    1.04
   8  -1   0    1.51    0.69
  -8   1   0    1.36    0.56
  -8   1   0    0.74    0.42
   7  -1   0   16.68    0.93
   7  -1   0   18.97    1.49
  -7   1   0   14.51    0.99
  -7   1   0   16.80    1.21
   6  -1   0   61.90    2.09
   6  -1   0   61.39    2.47
   6  -1   0   58.77    1.74
   6  -1   0   55.62    1.59
  -6   1   0   58.72    2.09
  -6   1   0   59.87    2.16
  -6   1   0   60.16    1.87
   5  -1   0   14.79    0.73
   5  -1   0   16.19    1.18
   5  -1   0   14.82    0.75
   5  -1   0   15.83    0.94
  -5   1   0   14.65    0.80
  -5   1   0   12.97    0.91
  -5   1   0   14.92    0.99
   4  -1   0    3.70    0.41
   4  -1   0    3.14    0.41
   4  -1   0    3.63    0.60
   4  -1   0    2.68    0.46
  -4   1   0    2.75    0.46
  -4   1   0    2.69    0.44
  -4   1   0    3.26    0.41
   3  -1   0  461.22    8.64
   3  -1   0  465.82    8.23
   3  -1   0  476.91    8.44
  -3   1   0  465.92    8.47
  -3   1   0  463.92    8.35
  -3   1   0  457.36    8.13
   2  -1   0  926.06   15.42
   2  -1   0  927.60   15.67
   2  -1   0  915.72   15.41
   2  -1   0  923.03   15.56
  -2   1   0  930.55   15.32
  -2   1   0  887.28   15.46
  -2   1   0  910.41   15.57
   1  -1   0  664.64   11.30
   1  -1   0  658.17   11.29
   1  -1   0  661.24   11.20
  -1   1   0  680.09   11.12
  -3  -1   0    7.52    0.35
  -3  -1   0    8.30    0.43
  -3  -1   0    7.93    0.35
   3   1   0    8.04    0.54
   3   1   0    7.20    0.56
   3   1   0    7.86    0.61
  -4  -1   0  208.19    3.90
  -4  -1   0  212.35    3.68
  -4  -1   0  207.94    3.68
  -4  -1   0  208.89    4.04
   4   1   0  206.12    4.53
   4   1   0  209.21    4.25
  -5  -1   0   60.34    1.70
  -5  -1   0   58.98    1.40
  -5  -1   0   58.74    1.59
   5   1   0   55.82    1.77
   5   1   0   55.45    2.05
  -6  -1   0    4.82    0.49
  -6  -1   0    3.85    0.55
  -6  -1   0    5.59    0.61
   6   1   0    5.02    0.68
   6   1   0    4.79    0.85
  -7  -1   0    7.31    0.79
  -7  -1   0    8.35    0.75
   7   1   0    8.41    0.96
   7   1   0    9.07    1.17
   7   1   0    6.83    0.77
  -8  -1   0   17.71    1.14
  -8  -1   0   18.49    1.00
   8   1   0   16.62    1.16
   8   1   0   16.28    1.72
  -9  -1   0    2.50    0.66
  -9  -1   0    1.75    0.49
   9   1   0    2.74    0.84
   9   1   0    2.20    0.65
 -10  -1   0   11.39    1.31
 -10  -1   0    9.73    1.09
  10   1   0   14.44    1.83
 -11  -1   0   10.33    1.39
 -11  -1   0   10.04    1.21
  11   1   0    8.70    1.56
 -12  -1   0    2.17    0.69
 -12  -1   0    2.15    0.87
  12   1   0    2.71    1.14
  11  -2   0    2.00    1.06
 -11   2   0    0.11    0.82
 -11   2   0    0.88    0.63
  10  -2   0    0.08    0.68
 -10   2   0    0.54    0.48
 -10   2   0    0.37    0.66
   9  -2   0    7.39    1.40
  -9   2   0    5.05    0.87
  -9   2   0    7.79    1.24
   8  -2   0   14.28    1.71
  -8   2   0   14.09    1.30
  -8   2   0   12.54    1.39
   7  -2   0    5.73    1.03
  -7   2   0    4.14    0.70
  -7   2   0    5.79    0.90
   6  -2   0    4.66    0.51
   6  -2   0    2.72    0.79
   6  -2   0    3.55    0.55
  -6   2   0    3.84    0.62
  -6   2   0    3.70    0.71
  -6   2   0    4.21    0.74
   5  -2   0   74.50    1.75
   5  -2   0   75.61    2.40
   5  -2   0   73.43    2.11
   5  -2   0   72.76    2.62
  -5   2   0   77.91    2.43
  -5   2   0   65.89    2.35
  -5   2   0   75.28    2.14
   4  -2   0   62.51    2.17
   4  -2   0   62.95    1.42
   4  -2   0   58.91    1.80
   4  -2   0   61.31    1.99
  -4   2   0   62.49    1.99
  -4   2   0   57.81    1.72
  -4   2   0   56.69    2.00
   3  -2   0  108.40    2.73
   3  -2   0  110.52    2.59
   3  -2   0  109.66    2.57
   3  -2   0  105.81    2.81
  -3   2   0  107.84    2.46
  -3   2   0  109.18    2.79
  -3   2   0  111.59    2.70
   2  -2   0  978.23   16.64
   2  -2   0  941.90   16.81
   2  -2   0 1000.00   16.82
  -2   2   0  979.22   16.84
  -2   2   0  976.50   16.72
  -2   2   0  993.04   16.49
   1  -2   0  666.40   11.63
   1  -2   0  681.66   11.76
  -1   2   0  691.04   11.69
  -1   2   0  687.32   11.51
  -1  -2   0  342.69    5.79
  -3  -2   0  131.48    2.87
  -3  -2   0  135.16    2.42
  -3  -2   0  132.08    3.08
   3   2   0  130.35    2.96
   3   2   0  133.73    2.93
   3   2   0  130.00    2.94
  -4  -2   0   93.09    2.61
  -4  -2   0   90.23    1.75
  -4  -2   0   92.21    1.75
  -4  -2   0   91.92    1.92
   4   2   0   94.10    2.52
   4   2   0   93.57    2.39
   4   2   0   90.81    1.69
   4   2   0   92.58    2.48
  -5  -2   0   99.95    2.11
  -5  -2   0  100.53    2.24
  -5  -2   0  100.57    2.12
   5   2   0  100.52    2.68
   5   2   0  100.11    1.98
   5   2   0  103.45    2.89
   5   2   0   96.00    2.85
  -6  -2   0    5.31    0.53
  -6  -2   0    5.39    0.38
  -6  -2   0    4.53    0.53
  -6  -2   0    5.08    0.37
   6   2   0    4.53    0.67
   6   2   0    5.98    0.90
   6   2   0    5.15    0.36
  -7  -2   0    0.70    0.28
  -7  -2   0    0.73    0.31
   7   2   0    1.03    0.44
   7   2   0    0.58    0.19
   7   2   0    0.73    0.50
  -8  -2   0   31.50    1.37
  -8  -2   0   29.13    1.16
   8   2   0   26.81    1.84
   8   2   0   29.23    1.57
  -9  -2   0   31.79    1.53
  -9  -2   0   31.01    1.34
   9   2   0   25.03    1.59
   9   2   0   31.37    2.15
 -10  -2   0   12.45    1.27
 -10  -2   0   11.04    1.05
  10   2   0   11.57    1.71
  10   2   0   10.82    1.31
 -11  -2   0    7.24    1.11
 -11  -2   0    6.28    0.89
  11   2   0    6.60    1.36
 -12  -2   0    4.28    0.93
 -12  -2   0    3.84    0.80
  12   2   0    4.08    1.28
  10  -3   0    0.78    0.89
 -10   3   0    3.04    1.06
   9  -3   0   -0.44    0.60
  -9   3   0   -0.04    0.45
  -9   3   0    0.48    0.68
   8  -3   0    8.60    1.40
  -8   3   0   12.69    1.30
  -8   3   0   10.60    1.38
   7  -3   0    5.06    1.06
  -7   3   0    5.02    0.82
  -7   3   0    4.82    0.92
   6  -3   0    0.51    0.35
   6  -3   0    0.03    0.51
  -6   3   0    0.34    0.42
  -6   3   0    0.61    0.50
  -6   3   0    0.89    0.39
   5  -3   0   62.59    2.50
   5  -3   0   62.74    2.31
   5  -3   0   58.54    2.04
  -5   3   0   60.42    2.25
  -5   3   0   62.26    2.05
  -5   3   0   62.65    2.39
   4  -3   0  219.77    4.87
   4  -3   0  222.87    5.29
   4  -3   0  227.47    5.12
  -4   3   0  220.32    5.17
  -4   3   0  228.40    4.75
  -4   3   0  228.20    5.08
   3  -3   0  138.25    3.49
   3  -3   0  138.72    3.43
   3  -3   0  137.15    3.25
  -3   3   0  137.48    3.09
  -3   3   0  132.97    3.43
  -3   3   0  135.58    3.37
   2  -3   0  348.78    6.71
   2  -3   0  357.32    6.91
   2  -3   0  353.29    6.90
  -2   3   0  357.49    6.53
  -2   3   0  359.73    6.82
  -2   3   0  352.69    6.92
   1  -3   0  119.89    2.73
  -1   3   0  123.54    2.80
  -1   3   0  127.49    2.59
  -1   3   0  125.67    2.89
   0  -3   0   31.09    0.99
   0  -3   0   31.13    1.07
   0   3   0   30.51    0.93
   0   3   0   30.00    0.96
  -1  -3   0    5.27    0.37
  -1  -3   0    4.88    0.41
  -1  -3   0    5.60    0.43
  -1  -3   0    5.28    0.30
  -1  -3   0    4.98    0.29
   1   3   0    5.33    0.48
   1   3   0    5.73    0.43
   1   3   0    4.91    0.43
   1   3   0    5.19    0.28
   1   3   0    5.56    0.31
  -2  -3   0  409.20    6.94
  -2  -3   0  409.56    7.41
  -2  -3   0  427.66    6.97
  -2  -3   0  407.57    7.54
  -2  -3   0  419.24    7.46
   2   3   0  414.96    7.58
   2   3   0  423.35    7.16
   2   3   0  405.14    7.48
   2   3   0  400.88    7.46
   2   3   0  411.66    7.48
  -3  -3   0  509.67    8.36
  -3  -3   0  494.58    9.14
   3   3   0  498.64    9.20
   3   3   0  490.55    8.99
   3   3   0  488.12    9.04
   3   3   0  495.92    9.07
   3   3   0  496.76    9.02
  -4  -3   0   38.58    1.54
  -4  -3   0   37.28    0.89
   4   3   0   35.69    1.40
   4   3   0   35.49    1.41
   4   3   0   32.74    1.38
  -5  -3   0    1.73    0.19
  -5  -3   0    1.38    0.19
  -5  -3   0    1.42    0.24
   5   3   0    1.08    0.45
   5   3   0    1.62    0.44
   5   3   0    1.99    0.50
  -6  -3   0   28.73    0.91
  -6  -3   0   28.30    0.97
   6   3   0   29.78    1.58
   6   3   0   25.85    1.37
   6   3   0   28.47    1.57
  -7  -3   0   32.04    1.13
  -7  -3   0   31.86    0.93
  -7  -3   0   32.35    0.93
   7   3   0   31.84    1.62
   7   3   0   29.30    1.76
  -8  -3   0   31.51    1.13
  -8  -3   0   33.52    1.13
  -8  -3   0   34.45    1.34
   8   3   0   33.34    1.75
   8   3   0   31.13    1.96
  -9  -3   0   46.49    1.55
  -9  -3   0   47.14    1.78
   9   3   0   46.38    2.21
   9   3   0   42.01    2.45
 -10  -3   0   10.19    1.11
 -10  -3   0    8.12    0.84
  10   3   0   10.29    1.64
  10   3   0    9.73    1.33
 -11  -3   0    1.89    0.56
 -11  -3   0    3.11    0.78
  11   3   0    1.78    0.70
  11   3   0    1.02    0.75
 -12  -3   0    1.56    0.57
  12   3   0    0.97    0.89
  10  -4   0    2.05    0.99
 -10   4   0    2.52    1.13
   9  -4   0    0.88    0.82
  -9   4   0    1.77    0.84
   8  -4   0    2.39    1.00
  -8   4   0    0.88    0.69
   7  -4   0   19.47    2.10
  -7   4   0   16.51    1.52
  -7   4   0   13.88    1.54
   6  -4   0   20.32    1.70
   6  -4   0   19.33    1.29
  -6   4   0   18.99    1.57
  -6   4   0   17.54    1.23
  -6   4   0   21.98    1.54
   5  -4   0   14.03    1.08
   5  -4   0   11.94    1.38
  -5   4   0   12.92    1.12
  -5   4   0   11.79    1.25
  -5   4   0   14.05    1.43
   4  -4   0  185.87    4.45
   4  -4   0  189.30    4.48
   4  -4   0  185.98    4.84
  -4   4   0  193.79    4.66
  -4   4   0  181.19    4.76
  -4   4   0  194.34    4.31
   3  -4   0  136.37    3.42
   3  -4   0  130.09    3.59
  -3   4   0  136.30    3.49
  -3   4   0  132.47    3.17
  -3   4   0  135.88    3.65
   2  -4   0    4.67    0.64
   2  -4   0    4.06    0.58
  -2   4   0    4.81    0.64
  -2   4   0    5.43    0.74
  -2   4   0    5.68    0.58
   1  -4   0   48.07    1.56
   1  -4   0   46.84    1.63
  -1   4   0   47.96    1.34
  -1   4   0   45.22    1.63
  -1   4   0   44.48    1.51
   0  -4   0  287.31    5.44
   0  -4   0  269.13    5.26
   0   4   0  266.14    5.18
   0   4   0  272.20    5.14
  -1  -4   0   78.31    1.87
  -1  -4   0   80.69    1.98
  -1  -4   0   78.84    1.72
  -1  -4   0   78.96    1.73
  -1  -4   0   77.52    1.92
   1   4   0   81.13    1.61
   1   4   0   78.68    2.06
   1   4   0   78.59    1.73
   1   4   0   78.11    1.93
   1   4   0   77.08    2.08
   1   4   0   76.09    1.90
   1   4   0   78.40    2.12
  -2  -4   0   26.62    0.69
  -2  -4   0   27.92    1.13
  -2  -4   0   27.80    0.94
  -2  -4   0   28.39    0.71
  -2  -4   0   25.75    0.83
  -2  -4   0   26.07    1.02
   2   4   0   27.88    1.14
   2   4   0   27.48    1.15
   2   4   0   27.45    1.08
   2   4   0   26.58    1.10
   2   4   0   28.28    0.83
  -3  -4   0    7.28    0.34
  -3  -4   0    8.00    0.68
  -3  -4   0    7.89    0.36
   3   4   0    7.90    0.71
   3   4   0    8.31    0.67
   3   4   0    7.59    0.76
   3   4   0    6.52    0.73
   3   4   0    8.38    0.81
  -4  -4   0   67.12    2.20
  -4  -4   0   69.22    1.48
   4   4   0   72.03    2.19
   4   4   0   68.88    2.18
   4   4   0   66.73    2.11
   4   4   0   71.04    2.13
  -5  -4   0   -0.14    0.10
   5   4   0    0.16    0.33
   5   4   0    0.14    0.30
   5   4   0    0.05    0.29
  -6  -4   0   49.71    1.23
  -6  -4   0   46.82    1.14
   6   4   0   50.27    2.08
   6   4   0   47.71    1.97
   6   4   0   46.35    2.02
  -7  -4   0   97.23    2.20
   7   4   0  100.03    3.40
   7   4   0  101.63    3.20
   7   4   0  101.21    3.40
  -8  -4   0   31.67    1.19
  -8  -4   0   33.87    0.99
  -8  -4   0   32.05    0.99
   8   4   0   31.34    1.76
   8   4   0   28.93    1.92
  -9  -4   0   17.41    0.84
  -9  -4   0   17.89    1.03
   9   4   0   16.49    1.88
   9   4   0   16.98    1.68
 -10  -4   0    7.33    0.88
 -10  -4   0    7.57    0.76
  10   4   0    9.95    1.40
  10   4   0   11.52    1.70
 -11  -4   0    3.46    0.63
  11   4   0    4.94    1.29
  11   4   0    2.76    0.87
 -12  -4   0    1.09    0.51
  12   4   0    0.98    0.85
   9  -5   0    2.60    1.07
  -9   5   0    2.68    1.12
   8  -5   0    0.09    0.73
  -8   5   0   -0.67    0.64
   7  -5   0    4.75    1.20
  -7   5   0    7.93    1.26
   6  -5   0   42.53    2.05
   6  -5   0   40.18    2.43
  -6   5   0   42.49    2.28
  -6   5   0   40.58    2.36
   5  -5   0   30.43    1.69
   5  -5   0   29.47    1.94
  -5   5   0   30.01    1.90
  -5   5   0   30.92    1.79
   4  -5   0   18.17    1.25
   4  -5   0   19.88    1.31
   4  -5   0   20.28    1.52
  -4   5   0   16.92    1.11
  -4   5   0   18.91    1.35
  -4   5   0   21.22    1.52
   3  -5   0   36.92    1.87
   3  -5   0   36.96    1.69
  -3   5   0   37.57    1.49
  -3   5   0   38.99    1.89
  -3   5   0   38.34    1.75
   2  -5   0   50.96    1.90
  -2   5   0   47.72    1.83
  -2   5   0   51.58    2.04
  -2   5   0   52.27    1.64
   1  -5   0   18.39    1.03
  -1   5   0   17.69    0.90
  -1   5   0   20.00    1.04
   0  -5   0   30.17    1.23
   0   5   0   29.02    0.88
   0   5   0   28.79    1.15
   0   5   0   28.64    1.09
  -1  -5   0  235.33    4.50
  -1  -5   0  236.17    4.73
  -1  -5   0  234.43    4.51
   1   5   0  236.00    4.49
   1   5   0  236.44    4.24
   1   5   0  239.49    4.95
   1   5   0  235.48    5.05
   1   5   0  238.89    5.03
   1   5   0  235.29    4.72
   1   5   0  235.23    4.68
  -2  -5   0    1.89    0.34
  -2  -5   0    3.72    0.37
  -2  -5   0    3.00    0.33
   2   5   0    4.02    0.57
   2   5   0    1.96    0.43
   2   5   0    3.53    0.33
   2   5   0    2.65    0.52
   2   5   0    2.77    0.49
  -3  -5   0    1.04    0.18
  -3  -5   0    0.88    0.34
  -3  -5   0    0.98    0.23
  -3  -5   0    1.15    0.18
   3   5   0    0.40    0.27
   3   5   0    0.92    0.38
   3   5   0    1.33    0.41
   3   5   0    0.71    0.32
  -4  -5   0   34.35    0.93
  -4  -5   0   34.32    0.94
   4   5   0   33.62    1.51
   4   5   0   36.67    1.55
   4   5   0   37.33    1.54
   4   5   0   33.77    1.57
   4   5   0   34.97    1.53
  -5  -5   0   15.70    0.59
  -5  -5   0   16.28    0.54
  -5  -5   0   14.80    0.52
   5   5   0   15.37    1.13
   5   5   0   14.99    1.12
   5   5   0   16.17    1.08
   5   5   0   14.49    1.08
  -6  -5   0  119.77    2.33
  -6  -5   0  119.23    2.34
   6   5   0  115.74    3.49
   6   5   0  118.59    3.59
   6   5   0  125.95    3.60
  -7  -5   0   72.83    1.71
   7   5   0   73.76    2.89
   7   5   0   79.71    2.92
   7   5   0   76.19    2.80
  -8  -5   0   32.18    1.13
   8   5   0   33.14    2.01
   8   5   0   36.00    2.19
   8   5   0   37.38    1.97
  -9  -5   0    2.65    0.39
  -9  -5   0    2.03    0.33
   9   5   0    1.73    0.77
   9   5   0    1.52    0.72
 -10  -5   0    3.75    0.51
  10   5   0    5.96    1.31
  10   5   0    5.60    1.14
 -11  -5   0    4.86    0.67
  11   5   0    5.82    1.17
  11   5   0    4.59    1.20
 -12  -5   0    2.99    0.63
  12   5   0    2.54    1.10
   8  -6   0    3.68    1.14
  -8   6   0    4.87    1.23
   7  -6   0    4.84    1.26
  -7   6   0    3.00    0.94
   6  -6   0   10.41    1.32
   6  -6   0   10.40    1.56
  -6   6   0   12.62    1.53
   5  -6   0   25.46    1.70
   5  -6   0   26.49    1.97
  -5   6   0   26.08    1.78
   4  -6   0    4.06    0.96
   4  -6   0    3.33    0.74
   4  -6   0    3.89    0.80
  -4   6   0    2.18    0.70
   3  -6   0   14.54    1.49
   3  -6   0   12.34    1.24
  -3   6   0    9.82    1.14
   2  -6   0   48.31    1.99
  -2   6   0   52.20    2.05
  -2   6   0   45.81    1.71
   1  -6   0   47.49    1.86
  -1   6   0   49.25    1.65
  -1   6   0   46.70    1.80
   0  -6   0   11.73    0.89
   0   6   0   11.41    0.56
   0   6   0   11.06    0.77
   0   6   0   12.48    0.79
  -1  -6   0   24.75    1.15
   1   6   0   25.30    1.33
   1   6   0   23.49    1.27
   1   6   0   24.30    0.77
   1   6   0   23.65    1.21
   1   6   0   25.24    0.98
   1   6   0   24.45    1.10
  -2  -6   0    0.23    0.23
  -2  -6   0    0.53    0.23
  -2  -6   0    0.18    0.20
   2   6   0    0.44    0.30
   2   6   0    0.40    0.33
   2   6   0    0.37    0.32
   2   6   0    0.33    0.31
   2   6   0    0.21    0.16
   2   6   0    0.54    0.14
  -3  -6   0    2.60    0.40
  -3  -6   0    2.52    0.34
  -3  -6   0    2.78    0.34
   3   6   0    2.36    0.51
   3   6   0    2.90    0.57
   3   6   0    2.95    0.59
   3   6   0    1.63    0.46
  -4  -6   0   48.93    1.15
  -4  -6   0   47.38    1.36
  -4  -6   0   51.95    1.18
   4   6   0   48.84    1.92
   4   6   0   51.54    2.02
   4   6   0   51.28    2.04
   4   6   0   44.25    1.86
  -5  -6   0  189.09    3.64
  -5  -6   0  181.93    3.57
   5   6   0  189.81    4.68
   5   6   0  185.78    4.62
   5   6   0  181.48    4.72
  -6  -6   0   43.96    1.17
   6   6   0   46.21    2.14
   6   6   0   45.52    2.05
   6   6   0   44.10    2.06
   6   6   0   42.88    2.02
  -7  -6   0   10.48    0.55
   7   6   0   10.77    1.32
   7   6   0   11.92    1.36
   7   6   0   11.79    1.44
   8   6   0   14.23    1.63
   8   6   0   16.43    1.74
   8   6   0   12.12    1.55
   9   6   0   10.59    1.57
   9   6   0    9.88    1.44
   9   6   0   11.37    1.60
 -10  -6   0    6.77    0.63
  10   6   0    6.00    1.28
  10   6   0    4.71    1.09
 -11  -6   0    3.85    0.58
  11   6   0    6.66    1.34
  11   6   0    3.76    1.00
 -12  -6   0    2.73    0.56
  12   6   0    3.10    1.17
   8  -7   0    2.48    1.13
  -8   7   0    5.55    1.42
   7  -7   0    1.50    1.04
  -7   7   0    1.03    0.87
   6  -7   0    2.32    0.99
   6  -7   0    1.79    0.74
  -6   7   0    3.24    0.99
   5  -7   0    5.43    1.21
   5  -7   0    3.86    0.92
  -5   7   0    6.34    1.19
   4  -7   0    9.12    1.40
   4  -7   0   11.56    1.37
   4  -7   0   15.40    1.61
  -4   7   0   16.03    1.64
   3  -7   0    4.45    0.88
   3  -7   0    2.98    0.87
  -3   7   0    2.64    0.68
  -3   7   0    2.64    0.62
   2  -7   0   10.58    1.23
  -2   7   0    7.59    0.87
  -2   7   0   10.06    1.16
   1  -7   0   58.25    2.25
  -1   7   0   59.08    1.96
  -1   7   0   56.62    2.11
   0  -7   0    0.57    0.44
   0   7   0    0.70    0.35
   0   7   0    0.65    0.24
   0   7   0    0.62    0.34
  -1  -7   0    3.15    0.60
   1   7   0    4.47    0.78
   1   7   0    2.76    0.45
   1   7   0    3.33    0.71
   1   7   0    2.76    0.56
   1   7   0    3.53    0.35
   1   7   0    3.51    0.58
  -2  -7   0   37.40    1.32
  -2  -7   0   39.49    1.54
   2   7   0   37.90    1.78
   2   7   0   36.06    1.01
   2   7   0   36.47    1.74
   2   7   0   38.03    1.69
  -3  -7   0   40.94    1.34
  -3  -7   0   43.87    1.55
  -3  -7   0   46.59    1.39
   3   7   0   47.21    1.96
   3   7   0   45.59    1.82
   3   7   0   42.02    1.95
   3   7   0   45.68    1.92
  -4  -7   0   43.89    1.28
  -4  -7   0   42.66    1.26
  -4  -7   0   43.45    1.45
   4   7   0   45.33    2.02
   4   7   0   43.86    2.02
   4   7   0   44.25    1.92
   4   7   0   45.75    1.98
  -5  -7   0   58.92    1.67
  -5  -7   0   57.76    1.42
  -5  -7   0   60.50    1.44
   5   7   0   60.82    2.40
   5   7   0   60.70    2.50
   5   7   0   60.67    2.47
   5   7   0   60.37    2.41
  -6  -7   0   27.09    0.99
   6   7   0   30.56    1.73
   6   7   0   25.94    1.69
   6   7   0   28.76    1.78
  -7  -7   0   15.44    0.72
   7   7   0   13.04    1.48
   7   7   0   14.65    1.57
   7   7   0   16.99    1.75
   8   7   0    2.77    0.80
   8   7   0    3.09    0.91
   8   7   0    0.60    0.63
   9   7   0   12.04    1.61
   9   7   0   12.75    1.71
   9   7   0   18.40    2.03
 -10  -7   0    5.38    0.54
  10   7   0    5.49    1.29
  10   7   0    5.43    1.23
  10   7   0    5.84    1.36
 -11  -7   0    1.88    0.40
  11   7   0    1.90    0.91
  11   7   0    2.10    0.99
 -12  -7   0    0.75    0.38
  12   7   0    0.40    0.76
   7  -8   0    3.08    1.20
  -7   8   0    1.80    0.99
   6  -8   0    0.42    0.82
  -6   8   0    1.17    0.87
   5  -8   0    0.31    0.77
   5  -8   0    0.66    0.61
  -5   8   0   -0.36    0.67
   4  -8   0   15.46    1.98
   4  -8   0   14.42    1.62
   4  -8   0   10.97    1.46
  -4   8   0   16.39    1.81
   3  -8   0   11.57    1.43
   3  -8   0   12.95    1.64
  -3   8   0   13.39    1.52
   2  -8   0    1.34    0.72
   2  -8   0    0.75    0.58
  -2   8   0    1.40    0.59
  -2   8   0    1.94    0.53
   1  -8   0    1.41    0.60
  -1   8   0    0.74    0.38
  -1   8   0    0.71    0.51
   0  -8   0    6.29    0.93
   0   8   0    5.52    0.77
   0   8   0    4.73    0.69
   0   8   0    5.28    0.82
  -1  -8   0    3.78    0.71
   1   8   0    3.03    0.71
   1   8   0    3.00    0.66
   1   8   0    2.61    0.74
  -2  -8   0   17.40    1.15
   2   8   0   16.89    1.23
   2   8   0   15.95    1.29
   2   8   0   15.69    1.27
  -3  -8   0   53.11    1.74
  -3  -8   0   53.49    1.94
   3   8   0   59.62    2.39
   3   8   0   53.05    2.35
   3   8   0   55.01    2.26
  -4  -8   0   61.86    1.80
  -4  -8   0   65.59    2.06
   4   8   0   61.37    2.60
   4   8   0   68.80    2.56
   4   8   0   63.23    2.55
   4   8   0   64.60    2.56
  -5  -8   0    5.87    0.57
  -5  -8   0    6.02    0.69
  -5  -8   0    6.61    0.60
   5   8   0    5.82    1.01
   5   8   0    6.49    1.02
   5   8   0    6.63    1.02
   5   8   0    5.05    0.91
  -6  -8   0    7.75    0.52
  -6  -8   0    7.28    0.71
  -6  -8   0    6.95    0.51
   6   8   0    4.97    0.95
   6   8   0    7.55    1.11
   6   8   0   10.23    1.36
  -7  -8   0   10.60    0.72
  -7  -8   0    9.79    0.55
  -7  -8   0   10.23    0.55
   7   8   0   10.43    1.44
   7   8   0   10.84    1.39
   7   8   0    9.92    1.42
   8   8   0    9.72    1.49
   8   8   0    9.75    1.47
   9   8   0    8.58    1.51
   9   8   0    9.43    1.48
  10   8   0    2.53    1.06
  10   8   0    4.93    1.34
  10   8   0    3.79    1.08
 -11  -8   0    0.38    0.32
  11   8   0    0.74    0.81
   6  -9   0    1.58    1.02
  -6   9   0    0.93    0.94
   5  -9   0    2.24    0.97
   5  -9   0    1.08    0.95
  -5   9   0    3.14    1.05
   4  -9   0   -0.73    0.71
   4  -9   0   -0.48    0.57
   4  -9   0    0.29    0.73
  -4   9   0   -0.60    0.62
   3  -9   0    5.80    1.18
   3  -9   0    4.47    1.20
  -3   9   0    6.36    1.19
   2  -9   0    2.62    1.03
   2  -9   0    1.75    0.76
  -2   9   0    2.23    0.75
   1  -9   0    0.44    0.50
  -1   9   0    0.08    0.43
  -1   9   0    0.35    0.46
   0  -9   0    9.82    1.27
   0   9   0    8.63    0.96
   0   9   0    8.95    1.28
   0   9   0    7.84    1.17
   0   9   0    8.11    1.09
  -1  -9   0   13.08    1.37
   1   9   0   10.22    1.38
   1   9   0   12.27    1.34
   1   9   0   13.99    1.46
  -2  -9   0   20.55    1.37
   2   9   0   16.32    1.56
   2   9   0   18.96    1.41
   2   9   0   19.10    1.52
  -3  -9   0   17.60    1.24
   3   9   0   19.54    1.56
   3   9   0   22.27    1.62
   3   9   0   22.61    1.53
  -4  -9   0   11.81    0.84
  -4  -9   0   10.61    1.06
   4   9   0    9.74    1.21
   4   9   0    9.27    1.24
   4   9   0   12.35    1.48
  -5  -9   0    4.67    0.60
  -5  -9   0    5.27    0.71
   5   9   0    3.81    0.91
   5   9   0    5.01    1.05
   5   9   0    5.69    1.01
  -6  -9   0    7.52    0.83
  -6  -9   0    7.81    0.71
   6   9   0    5.88    1.14
   6   9   0    8.64    1.34
   6   9   0    8.02    1.22
  -7  -9   0   13.16    0.93
  -7  -9   0   11.66    0.71
   7   9   0   10.47    1.53
   7   9   0   12.64    1.55
   7   9   0   12.91    1.67
  -8  -9   0   11.95    0.69
   8   9   0   11.66    1.70
   8   9   0   10.05    1.55
   9   9   0   -0.51    0.61
   9   9   0    0.91    0.78
  10   9   0   -0.34    0.66
 -11  -9   0    0.26    0.29
  11   9   0   -0.95    0.70
   5 -10   0    0.11    0.95
   5 -10   0    0.53    0.75
   4 -10   0   -0.05    0.62
   4 -10   0    0.89    0.96
   3 -10   0    1.21    0.98
   3 -10   0    1.00    0.73
   3 -10   0    1.28    0.83
   2 -10   0    0.37    0.65
   2 -10   0    0.46    0.82
   1 -10   0    3.79    0.96
  -1  10   0    1.84    0.86
   0 -10   0    1.74    0.79
   0  10   0    1.86    0.77
   0  10   0    1.95    0.87
  -1 -10   0   14.80    1.52
   1  10   0   14.24    1.64
   1  10   0   16.45    1.80
  -2 -10   0   16.64    1.57
   2  10   0   13.99    1.59
   2  10   0   12.62    1.54
   2  10   0   15.50    1.57
  -3 -10   0    1.15    0.53
   3  10   0    0.96    0.67
   3  10   0    1.71    0.69
   3  10   0    1.78    0.69
  -4 -10   0    3.33    0.73
  -4 -10   0    2.55    0.58
   4  10   0    3.06    0.80
   4  10   0    1.95    0.74
   4  10   0    2.86    0.85
  -5 -10   0   11.90    1.04
  -5 -10   0   10.39    1.11
   5  10   0   12.83    1.60
   5  10   0   13.38    1.63
   5  10   0   11.31    1.42
  -6 -10   0    5.16    0.77
  -6 -10   0    4.23    0.62
   6  10   0    5.72    1.18
   6  10   0    6.93    1.37
  -7 -10   0    7.01    1.10
  -7 -10   0    4.12    0.61
   7  10   0    5.63    1.15
   7  10   0    3.43    1.03
  -8 -10   0    2.83    0.51
   8  10   0    2.08    0.94
   8  10   0    3.07    0.96
  -9 -10   0    0.53    0.31
   9  10   0   -0.38    0.65
 -10 -10   0    0.00    0.25
  10  10   0   -1.09    0.64
   3 -11   0    0.28    0.81
   3 -11   0   -0.10    0.67
   3 -11   0   -0.43    0.79
   2 -11   0    0.72    0.94
   2 -11   0    1.34    0.91
   1 -11   0    5.86    1.40
   1 -11   0    6.42    1.32
  -1  11   0    6.44    1.36
   0 -11   0    2.02    0.85
   0  11   0    3.42    1.08
   0  11   0    3.67    1.06
  -1 -11   0    1.68    0.82
   1  11   0    0.75    0.67
   1  11   0    1.87    0.88
  -2 -11   0    1.41    0.71
   2  11   0    1.10    0.74
   2  11   0    1.45    0.77
  -3 -11   0    3.43    0.86
   3  11   0    3.55    0.99
   3  11   0    3.77    0.99
  -4 -11   0    3.14    0.78
   4  11   0    1.71    0.85
   4  11   0    1.73    0.81
  -5 -11   0    5.79    0.95
   5  11   0    5.24    1.10
   5  11   0    6.26    1.33
  -6 -11   0    5.53    0.80
  -6 -11   0    6.27    0.97
   6  11   0    3.30    1.00
   6  11   0    5.51    1.23
  -7 -11   0    0.63    0.38
   7  11   0    1.01    0.81
  -8 -11   0   -0.12    0.32
   8  11   0    0.76    0.75
  -9 -11   0    0.24    0.35
   9  11   0   -0.48    0.71
 -10 -11   0    0.58    0.37
  10  11   0    0.10    0.90
   2 -12   0    1.60    0.86
   2 -12   0    0.91    0.91
   2 -12   0    0.88    1.08
  -2  12   0    0.48    0.79
   1 -12   0    0.49    0.98
   1 -12   0    0.30    0.82
  -1  12   0    0.07    0.68
   0 -12   0    2.63    0.95
   0  12   0    2.39    0.98
  -1 -12   0    0.93    0.76
   1  12   0    0.54    0.71
  -2 -12   0   -0.30    0.57
   2  12   0    2.18    0.87
  -3 -12   0    4.08    1.00
   3  12   0    2.35    0.91
  -4 -12   0    3.15    0.88
   4  12   0    2.60    1.00
  -5 -12   0    2.69    0.81
   5  12   0    1.16    0.81
  -6 -12   0    0.87    0.65
   6  12   0    0.84    0.83
  -7 -12   0    0.10    0.37
   7  12   0   -0.38    0.68
  -8 -12   0   -0.51    0.32
   8  12   0   -0.74    0.62
  -1 -13   0    1.22    0.91
   1  13   0   -0.26    0.68
  -2 -13   0    1.96    0.86
   2  13   0    0.09    0.67
  -3 -13   0    0.79    0.81
   3  13   0    0.75    0.81
  -4 -13   0    1.25    0.80
   4  13   0    1.95    0.97
  -5 -13   0   -0.29    0.64
   5  13   0    0.13    0.69
  -6 -13   0   -0.47    0.55
   6  13   0    0.30    0.83
   7  13   0    2.05    0.94
   6  13  -1   -0.57    0.69
  -6 -13   1   -0.13    0.69
   5  13  -1    1.12    0.84
  -5 -13   1    0.02    0.60
   4  13  -1    1.15    0.84
  -4 -13   1    0.42    0.74
   3  13  -1    0.59    0.78
  -3 -13   1    1.82    0.83
   2  13  -1   -0.04    0.74
  -2 -13   1    0.23    0.76
   1  13  -1    1.66    0.88
  -1 -13   1    2.67    1.02
   8  12  -1   -0.41    0.63
  -8 -12   1   -0.17    0.38
   7  12  -1    0.40    0.75
  -7 -12   1    0.29    0.58
  -7 -12   1    0.16    0.43
   6  12  -1    1.66    0.89
  -6 -12   1    0.45    0.49
  -6 -12   1    1.43    0.77
   5  12  -1    2.87    1.00
  -5 -12   1    1.47    0.72
   4  12  -1    1.22    0.78
  -4 -12   1    1.63    0.75
   3  12  -1    1.46    0.81
  -3 -12   1   -0.35    0.61
   2  12  -1   -1.10    0.52
  -2 -12   1    0.01    0.65
   1  12  -1   -0.09    0.59
  -1 -12   1    0.42    0.68
   0  12  -1    0.42    0.67
   0 -12   1    2.10    0.92
  -1  12  -1    0.34    0.74
   1 -12   1    1.27    1.08
   1 -12   1    1.81    0.98
   9  11  -1    0.06    0.79
  -9 -11   1    0.32    0.38
   8  11  -1    1.81    0.96
  -8 -11   1    0.83    0.44
   7  11  -1    2.98    1.00
  -7 -11   1    2.01    0.55
  -7 -11   1    1.57    0.61
   6  11  -1    4.71    1.14
   6  11  -1    5.08    1.24
  -6 -11   1    5.62    0.96
  -6 -11   1    5.21    0.81
   5  11  -1    0.07    0.59
   5  11  -1    0.63    0.64
  -5 -11   1    0.45    0.53
  -5 -11   1    0.97    0.49
   4  11  -1   -0.45    0.52
   4  11  -1    0.25    0.64
  -4 -11   1    0.83    0.59
   3  11  -1    0.77    0.63
   3  11  -1    1.09    0.68
  -3 -11   1    0.78    0.61
   2  11  -1    3.29    0.95
   2  11  -1    4.48    1.07
  -2 -11   1    2.42    0.84
   1  11  -1    1.43    0.76
   1  11  -1    1.36    0.78
  -1 -11   1    2.50    0.89
   0  11  -1    3.73    1.75
   0  11  -1    3.91    1.06
   0 -11   1    5.54    1.17
  -1  11  -1    2.63    0.91
   1 -11   1    3.77    1.06
  -2  11  -1    2.22    0.92
   2 -11   1    1.08    0.84
   2 -11   1    2.17    1.18
   3 -11   1   -0.24    0.77
   3 -11   1   -0.90    0.72
   3 -11   1   -0.09    0.65
  10  10  -1    0.54    0.80
  10  10  -1    0.07    0.80
 -10 -10   1   -0.06    0.31
   9  10  -1    1.30    0.88
   9  10  -1    1.40    0.98
  -9 -10   1    1.16    0.42
   8  10  -1    1.83    0.93
   8  10  -1    1.30    0.84
  -8 -10   1    2.53    0.52
   7  10  -1    4.27    1.14
   7  10  -1    2.15    0.85
   7  10  -1    2.27    0.88
  -7 -10   1    4.84    0.67
  -7 -10   1    4.69    0.81
   6  10  -1    1.52    0.72
   6  10  -1    2.17    0.82
   6  10  -1    2.53    0.88
  -6 -10   1    4.11    0.77
  -6 -10   1    3.12    0.58
   5  10  -1    2.44    0.79
   5  10  -1    2.17    0.81
   5  10  -1    1.75    0.76
  -5 -10   1    1.75    0.56
  -5 -10   1    1.84    0.52
   4  10  -1   -0.35    0.50
   4  10  -1   -0.33    0.54
  -4 -10   1    0.05    0.34
  -4 -10   1    0.37    0.49
   3  10  -1    0.30    0.54
   3  10  -1    0.22    0.53
  -3 -10   1    0.65    0.53
   2  10  -1   10.70    1.46
   2  10  -1    8.72    1.29
  -2 -10   1    9.38    1.21
   1  10  -1   18.82    1.90
   1  10  -1   15.04    1.70
  -1 -10   1   14.28    1.57
   0  10  -1    5.49    1.13
   0  10  -1    4.64    1.07
   0 -10   1    5.71    1.08
  -1  10  -1    1.61    0.75
   1 -10   1    4.28    1.01
   2 -10   1    3.18    1.00
   2 -10   1    5.89    1.40
   3 -10   1   -0.83    0.63
   3 -10   1   -0.91    0.73
   4 -10   1    1.40    0.91
   4 -10   1   -0.27    0.94
   4 -10   1    2.29    0.91
   5 -10   1    1.38    1.05
   5 -10   1    2.39    0.98
  11   9  -1    1.73    0.91
 -11  -9   1    1.07    0.41
  10   9  -1    0.59    0.78
  10   9  -1    1.79    1.01
 -10  -9   1    1.08    0.39
   9   9  -1    2.31    1.00
   9   9  -1    3.04    1.07
  -9  -9   1    2.27    0.47
   8   9  -1    6.54    1.33
   8   9  -1    8.66    1.48
  -8  -9   1    7.49    0.73
   7   9  -1    3.13    0.94
   7   9  -1    3.87    1.01
   7   9  -1    4.40    0.96
  -7  -9   1    5.67    0.75
  -7  -9   1    4.18    0.57
   6   9  -1   -0.17    0.47
   6   9  -1    0.25    0.52
   6   9  -1    0.89    0.64
  -6  -9   1    0.56    0.38
  -6  -9   1   -0.11    0.25
   5   9  -1    0.38    0.53
   5   9  -1    1.05    0.65
   5   9  -1    0.54    0.52
  -5  -9   1    0.04    0.34
  -5  -9   1    0.13    0.28
   4   9  -1    6.81    1.13
   4   9  -1    8.46    1.17
   4   9  -1    8.09    1.21
   4   9  -1    7.90    1.09
  -4  -9   1    7.37    0.83
  -4  -9   1   10.30    1.08
   3   9  -1   22.23    1.59
   3   9  -1   20.95    1.40
   3   9  -1   21.60    1.60
  -3  -9   1   22.33    1.40
  -3  -9   1   23.63    1.24
   2   9  -1   18.22    1.49
   2   9  -1   15.98    1.60
   2   9  -1   15.59    1.21
  -2  -9   1   19.37    1.36
   1   9  -1   24.54    1.75
   1   9  -1   31.59    1.64
   1   9  -1   28.30    1.82
  -1  -9   1   33.98    1.85
   0   9  -1    6.06    1.07
   0   9  -1    5.33    1.05
   0  -9   1    5.39    1.00
  -1   9  -1    0.70    0.50
   1  -9   1    0.64    0.61
  -2   9  -1    7.47    1.15
   2  -9   1    5.95    1.11
  -3   9  -1   11.52    1.47
   3  -9   1   10.58    1.64
   3  -9   1   13.35    1.68
  -4   9  -1    1.45    0.79
   4  -9   1    1.95    0.89
   4  -9   1    1.48    0.76
   4  -9   1    1.34    0.90
  -5   9  -1   -0.29    0.67
   5  -9   1    0.33    0.65
   5  -9   1   -0.28    0.78
  -6   9  -1    1.44    1.01
   6  -9   1    1.73    1.08
  11   8  -1    0.85    0.77
  11   8  -1    0.73    0.84
 -11  -8   1    0.81    0.39
  10   8  -1    2.77    1.02
  10   8  -1    6.42    1.41
  10   8  -1    4.81    1.33
 -10  -8   1    3.99    0.56
   9   8  -1    4.53    1.12
   9   8  -1    7.96    1.45
  -9  -8   1    5.25    0.59
   8   8  -1    0.79    0.75
   8   8  -1    0.94    0.63
  -8  -8   1    1.87    0.37
   7   8  -1    0.53    0.61
   7   8  -1   -0.13    0.47
   7   8  -1    0.09    0.51
  -7  -8   1    0.72    0.35
  -7  -8   1    0.11    0.23
   6   8  -1    2.93    0.81
   6   8  -1    2.00    0.69
   6   8  -1    2.01    0.63
  -6  -8   1    3.22    0.56
  -6  -8   1    2.79    0.44
   5   8  -1    4.34    0.87
   5   8  -1    4.25    0.86
   5   8  -1    4.53    0.95
  -5  -8   1    5.31    0.69
  -5  -8   1    4.93    0.57
   4   8  -1   29.59    1.73
   4   8  -1   31.60    1.72
   4   8  -1   30.88    1.69
   4   8  -1   34.54    1.90
  -4  -8   1   29.78    1.26
  -4  -8   1   31.01    1.43
   3   8  -1   71.17    2.52
   3   8  -1   73.28    2.77
   3   8  -1   72.08    2.70
   3   8  -1   72.91    2.53
  -3  -8   1   74.20    2.38
  -3  -8   1   71.57    2.12
   2   8  -1   15.86    1.14
   2   8  -1   15.74    1.30
   2   8  -1   15.37    1.26
  -2  -8   1   16.73    1.17
  -2  -8   1   15.95    0.97
   1   8  -1    9.34    1.21
   1   8  -1    9.61    0.99
   1   8  -1   10.32    1.24
  -1  -8   1    8.98    1.04
   0   8  -1   30.68    1.48
   0   8  -1   28.17    1.48
   0  -8   1   27.91    1.63
  -1   8  -1   12.85    1.26
   1  -8   1   11.69    1.28
  -2   8  -1    4.26    0.88
   2  -8   1    5.30    1.01
  -3   8  -1   12.45    1.45
   3  -8   1    7.32    1.32
   3  -8   1    8.58    1.25
  -4   8  -1    2.99    0.88
   4  -8   1    3.19    0.91
   4  -8   1    2.50    1.02
  -5   8  -1    1.16    0.71
   5  -8   1    0.69    0.68
   5  -8   1    1.70    0.91
   5  -8   1    1.43    0.73
  -6   8  -1   -0.01    0.70
   6  -8   1   -0.32    0.84
  -7   8  -1    1.40    0.98
   7  -8   1    1.31    1.03
  11   7  -1    1.82    0.97
  11   7  -1    2.41    0.96
 -11  -7   1    2.14    0.49
  10   7  -1    9.85    1.64
  10   7  -1    4.52    1.12
 -10  -7   1    7.52    0.72
   9   7  -1    2.36    0.92
   9   7  -1    2.53    0.91
   9   7  -1    0.66    0.65
  -9  -7   1    2.44    0.41
   8   7  -1   -0.19    0.50
   8   7  -1    0.91    0.64
   8   7  -1   -0.04    0.47
  -8  -7   1    0.08    0.28
  -8  -7   1   -0.04    0.20
  -8  -7   1    0.19    0.23
   7   7  -1    0.17    0.46
   7   7  -1   -0.58    0.46
  -7  -7   1    0.19    0.20
  -7  -7   1   -0.04    0.18
  -7  -7   1    0.14    0.24
   6   7  -1   19.96    1.51
   6   7  -1   20.19    1.43
   6   7  -1   19.84    1.50
  -6  -7   1   20.27    0.78
  -6  -7   1   19.10    0.94
  -6  -7   1   20.09    0.80
   5   7  -1   49.91    2.12
   5   7  -1   47.48    2.18
   5   7  -1   41.65    2.04
  -5  -7   1   45.26    1.52
  -5  -7   1   45.18    1.32
  -5  -7   1   45.68    1.33
   4   7  -1   66.31    2.41
   4   7  -1   66.20    2.43
   4   7  -1   61.58    2.44
   4   7  -1   63.12    2.37
  -4  -7   1   64.55    1.75
  -4  -7   1   64.88    1.96
  -4  -7   1   63.88    1.72
   3   7  -1   62.01    2.23
   3   7  -1   68.89    2.47
   3   7  -1   65.24    2.37
   3   7  -1   64.20    2.25
  -3  -7   1   62.68    2.02
  -3  -7   1   70.22    1.91
   2   7  -1   37.02    1.74
   2   7  -1   38.34    1.36
   2   7  -1   37.00    1.59
   2   7  -1   38.91    1.57
   2   7  -1   37.13    1.76
  -2  -7   1   36.52    1.52
  -2  -7   1   35.07    1.34
   1   7  -1    7.88    0.73
   1   7  -1    6.35    0.77
   1   7  -1    6.74    0.92
   1   7  -1    7.53    0.99
  -1  -7   1    6.76    0.73
  -1  -7   1    6.11    0.79
   0   7  -1   29.79    1.40
   0   7  -1   28.41    1.38
   0   7  -1   32.09    1.23
   0  -7   1   31.77    1.58
  -1   7  -1   45.08    1.53
  -1   7  -1   43.61    1.86
   1  -7   1   43.03    1.96
  -2   7  -1   23.68    1.47
  -2   7  -1   22.00    1.10
   2  -7   1   20.49    1.41
  -3   7  -1    0.71    0.61
  -3   7  -1   -0.47    0.40
   3  -7   1    0.05    0.48
   3  -7   1    0.65    0.63
  -4   7  -1    6.03    1.10
   4  -7   1    3.77    1.03
   4  -7   1    4.88    1.00
  -5   7  -1    1.21    0.77
   5  -7   1    1.68    0.85
   5  -7   1    1.11    0.67
   5  -7   1    1.79    0.73
  -6   7  -1    0.07    0.57
   6  -7   1    0.06    0.83
   6  -7   1    0.07    0.74
  -7   7  -1    4.80    1.21
   7  -7   1    6.11    1.46
  -8   7  -1    3.87    1.18
   8  -7   1    2.86    1.23
  12   6  -1    2.57    0.95
  12   6  -1    2.26    1.07
 -12  -6   1    0.86    0.45
  11   6  -1    3.42    1.03
  11   6  -1    3.34    1.16
 -11  -6   1    3.60    0.62
  10   6  -1    0.26    0.67
  10   6  -1    0.24    0.61
 -10  -6   1    0.50    0.32
   9   6  -1    0.33    0.60
   9   6  -1    0.86    0.68
   9   6  -1    0.19    0.63
  -9  -6   1    0.66    0.29
   8   6  -1    6.35    1.19
   8   6  -1    3.33    0.91
   8   6  -1    4.05    0.95
  -8  -6   1    4.13    0.44
  -8  -6   1    4.28    0.58
  -8  -6   1    3.86    0.43
   7   6  -1    7.37    1.13
   7   6  -1    8.59    1.26
   7   6  -1    6.79    1.06
  -7  -6   1    6.58    0.44
  -7  -6   1    7.25    0.45
  -7  -6   1    7.88    0.68
   6   6  -1   53.27    2.33
   6   6  -1   51.10    2.30
   6   6  -1   49.86    2.12
   6   6  -1   48.32    2.21
  -6  -6   1   47.64    1.21
  -6  -6   1   48.03    1.20
  -6  -6   1   49.85    1.45
   5   6  -1  138.98    3.93
   5   6  -1  141.11    3.79
   5   6  -1  135.79    3.89
  -5  -6   1  139.41    3.09
  -5  -6   1  140.90    2.77
  -5  -6   1  142.23    2.77
  -5  -6   1  143.63    3.05
   4   6  -1   39.14    1.75
   4   6  -1   40.63    1.80
   4   6  -1   37.88    1.68
  -4  -6   1   42.69    1.15
  -4  -6   1   38.85    1.37
  -4  -6   1   40.84    1.16
  -4  -6   1   40.80    1.33
   3   6  -1   13.96    0.97
   3   6  -1   11.72    1.13
   3   6  -1   12.85    0.94
   3   6  -1   11.23    0.92
  -3  -6   1   12.00    0.75
  -3  -6   1   12.61    0.64
  -3  -6   1   12.67    0.65
   2   6  -1  110.50    3.09
   2   6  -1  112.01    2.89
   2   6  -1  109.69    2.27
   2   6  -1  107.30    2.83
   2   6  -1  106.04    3.01
  -2  -6   1  108.94    2.55
  -2  -6   1  111.07    2.53
  -2  -6   1  111.78    2.78
   1   6  -1   67.28    2.24
   1   6  -1   65.32    2.22
   1   6  -1   65.53    2.00
   1   6  -1   63.35    1.81
   1   6  -1   67.01    1.91
  -1  -6   1   65.32    1.85
  -1  -6   1   65.20    2.04
   0   6  -1   43.90    1.40
   0   6  -1   44.50    1.62
   0   6  -1   45.47    0.98
   0   6  -1   44.96    1.62
   0  -6   1   46.11    1.75
  -1   6  -1   40.43    1.66
  -1   6  -1   38.28    1.31
   1  -6   1   37.86    1.67
  -2   6  -1   18.61    1.29
  -2   6  -1   22.37    1.04
   2  -6   1   21.53    1.31
  -3   6  -1    1.00    0.50
   3  -6   1    0.68    0.44
   3  -6   1    0.38    0.58
  -4   6  -1   -0.03    0.47
   4  -6   1    0.46    0.59
   4  -6   1   -0.23    0.37
  -5   6  -1   19.40    1.57
   5  -6   1   17.40    1.41
   5  -6   1   20.32    1.50
   5  -6   1   15.46    1.71
  -6   6  -1   15.05    1.71
   6  -6   1   14.22    1.90
   6  -6   1   11.52    1.41
  -7   6  -1   -0.36    0.60
   7  -6   1    0.82    0.88
  -8   6  -1    3.82    1.07
   8  -6   1    1.94    1.03
  12   5  -1    1.24    0.92
  12   5  -1    0.50    0.68
 -12  -5   1    1.17    0.50
  11   5  -1    3.79    1.19
  11   5  -1    1.08    0.75
 -11  -5   1    2.22    0.53
  10   5  -1    0.14    0.64
  10   5  -1    0.21    0.55
 -10  -5   1    0.51    0.34
   9   5  -1    0.04    0.62
   9   5  -1    0.72    0.55
  -9  -5   1    0.64    0.36
  -9  -5   1    0.97    0.32
   8   5  -1   12.04    1.58
   8   5  -1   10.32    1.30
   8   5  -1   12.91    1.68
  -8  -5   1   10.56    0.75
  -8  -5   1   13.09    0.66
  -8  -5   1   11.85    0.64
   7   5  -1   70.64    2.83
   7   5  -1   75.71    2.95
   7   5  -1   73.95    2.79
  -7  -5   1   71.81    1.62
  -7  -5   1   71.49    1.89
  -7  -5   1   70.29    1.61
   6   5  -1   47.80    2.15
   6   5  -1   46.22    2.10
   6   5  -1   44.84    2.05
  -6  -5   1   47.74    1.35
   5   5  -1   99.99    3.05
   5   5  -1  100.41    3.09
   5   5  -1   94.33    2.98
   5   5  -1  100.29    2.88
  -5  -5   1   96.81    2.25
  -5  -5   1   99.58    2.19
   4   5  -1   76.12    2.35
   4   5  -1   73.90    2.43
   4   5  -1   79.10    2.49
  -4  -5   1   77.95    2.41
  -4  -5   1   79.51    1.64
  -4  -5   1   76.06    1.84
  -4  -5   1   79.51    1.94
  -4  -5   1   77.09    1.61
   3   5  -1   49.12    1.80
   3   5  -1   49.57    1.75
   3   5  -1   49.74    1.74
   3   5  -1   51.62    1.81
  -3  -5   1   49.73    1.41
  -3  -5   1   48.61    1.23
  -3  -5   1   49.61    1.25
  -3  -5   1   50.18    1.71
   2   5  -1   67.74    1.98
   2   5  -1   66.02    1.98
   2   5  -1   67.51    1.47
   2   5  -1   68.10    2.11
   2   5  -1   65.55    2.06
  -2  -5   1   71.01    1.68
  -2  -5   1   69.40    1.68
  -2  -5   1   69.76    1.94
  -2  -5   1   67.02    1.83
   1   5  -1  209.44    4.30
   1   5  -1  210.25    4.25
   1   5  -1  205.56    4.54
   1   5  -1  205.42    4.11
   1   5  -1  206.09    4.54
  -1  -5   1  208.81    4.10
  -1  -5   1  212.65    4.10
  -1  -5   1  202.95    4.30
   0   5  -1  122.84    2.68
   0   5  -1  126.70    2.67
   0   5  -1  127.68    3.02
   0   5  -1  125.54    2.28
   0  -5   1  122.41    3.05
  -1   5  -1    1.77    0.46
  -1   5  -1    2.46    0.36
   1  -5   1    2.38    0.50
  -2   5  -1    1.52    0.38
  -2   5  -1    1.75    0.51
   2  -5   1    1.86    0.51
  -3   5  -1   42.94    1.63
  -3   5  -1   39.38    1.82
   3  -5   1   41.02    1.77
   3  -5   1   42.23    2.03
  -4   5  -1    0.44    0.46
  -4   5  -1    0.53    0.40
   4  -5   1    0.66    0.57
   4  -5   1   -0.42    0.36
  -5   5  -1   13.15    1.38
  -5   5  -1   13.90    1.45
   5  -5   1   14.95    1.68
   5  -5   1   10.70    1.18
   5  -5   1   14.59    1.38
  -6   5  -1   28.47    1.89
   6  -5   1   29.13    1.69
   6  -5   1   27.14    2.04
  -7   5  -1    3.99    0.97
   7  -5   1    5.18    1.25
  -8   5  -1    3.08    1.07
   8  -5   1    2.54    1.01
  -9   5  -1    2.56    1.05
   9  -5   1    3.63    1.28
  12   4  -1    0.82    0.69
  12   4  -1    1.52    0.94
 -12  -4   1    1.14    0.49
  11   4  -1    0.02    0.55
  11   4  -1   -0.36    0.62
 -11  -4   1   -0.05    0.31
 -11  -4   1   -0.21    0.51
  10   4  -1    4.91    1.23
  10   4  -1    6.05    1.12
 -10  -4   1    3.61    0.60
 -10  -4   1    5.28    0.84
   9   4  -1    7.27    1.25
   9   4  -1    8.54    1.22
  -9  -4   1    8.94    0.93
  -9  -4   1    7.54    0.74
   8   4  -1   33.32    2.08
   8   4  -1   35.92    1.91
  -8  -4   1   32.10    1.14
  -8  -4   1   33.22    1.14
  -8  -4   1   31.97    1.32
   7   4  -1  100.34    3.27
   7   4  -1  104.25    3.49
   7   4  -1  100.85    3.46
  -7  -4   1  101.31    2.17
  -7  -4   1   97.89    2.14
  -7  -4   1   99.18    2.43
   6   4  -1   48.42    2.02
   6   4  -1   48.53    2.13
   6   4  -1   49.22    2.11
  -6  -4   1   51.15    1.45
  -6  -4   1   46.18    1.36
  -6  -4   1   47.23    1.11
   5   4  -1   14.27    1.04
   5   4  -1   14.99    1.05
   5   4  -1   16.40    1.13
  -5  -4   1   15.86    0.64
  -5  -4   1   14.89    0.68
  -5  -4   1   13.53    0.61
   4   4  -1   99.01    2.77
   4   4  -1  100.35    2.82
   4   4  -1   96.06    2.75
   4   4  -1  101.90    2.66
  -4  -4   1   99.23    2.09
  -4  -4   1   99.77    2.21
  -4  -4   1   98.47    2.77
  -4  -4   1   98.29    2.08
   3   4  -1  297.04    5.89
   3   4  -1  302.78    6.04
   3   4  -1  294.76    5.99
   3   4  -1  304.28    6.11
  -3  -4   1  296.57    5.16
  -3  -4   1  298.25    5.94
  -3  -4   1  304.45    5.41
  -3  -4   1  299.29    5.54
  -3  -4   1  297.17    5.17
   2   4  -1  178.42    3.80
   2   4  -1  181.27    3.87
   2   4  -1  179.81    3.86
   2   4  -1  182.02    3.21
   2   4  -1  179.87    3.92
  -2  -4   1  183.77    3.69
  -2  -4   1  180.71    3.56
  -2  -4   1  180.23    3.37
  -2  -4   1  183.72    3.40
  -2  -4   1  183.45    3.78
   1   4  -1   87.58    2.28
   1   4  -1   91.39    2.15
   1   4  -1   91.29    2.13
   1   4  -1   89.18    2.03
   1   4  -1   90.43    2.30
  -1  -4   1   91.11    2.13
  -1  -4   1   81.10    1.95
  -1  -4   1   90.68    2.00
  -1  -4   1   88.69    1.99
   0   4  -1   19.40    0.90
   0   4  -1   20.48    0.73
   0   4  -1   21.66    0.75
   0  -4   1   20.49    0.81
   0  -4   1   20.41    0.98
   0  -4   1   19.67    0.91
  -1   4  -1    1.44    0.26
  -1   4  -1    1.93    0.32
  -1   4  -1    2.07    0.45
   1  -4   1    2.58    0.47
   1  -4   1    3.03    0.53
  -2   4  -1    2.07    0.39
  -2   4  -1    1.71    0.46
   2  -4   1    1.14    0.38
   2  -4   1    1.73    0.44
  -3   4  -1   81.17    2.28
  -3   4  -1   81.58    2.58
   3  -4   1   85.22    2.50
   3  -4   1   86.82    2.78
  -4   4  -1   81.08    2.41
  -4   4  -1   81.71    2.71
   4  -4   1   86.90    2.62
   4  -4   1   83.08    2.89
  -5   4  -1   19.49    1.38
  -5   4  -1   17.59    1.16
   5  -4   1   19.92    1.25
   5  -4   1   21.80    1.29
   5  -4   1   21.78    1.60
  -6   4  -1   11.79    1.34
  -6   4  -1   13.84    1.25
   6  -4   1   10.97    1.12
   6  -4   1   14.07    1.65
  -7   4  -1   15.72    1.49
  -7   4  -1   18.72    1.80
   7  -4   1   18.02    1.89
  -8   4  -1    1.81    0.85
  -8   4  -1    3.16    1.07
   8  -4   1    2.82    0.98
  -9   4  -1    4.58    1.13
   9  -4   1    0.93    0.80
 -10   4  -1    6.33    1.38
  10  -4   1    3.84    1.19
  12   3  -1   -0.24    0.77
 -12  -3   1    0.22    0.60
 -12  -3   1    0.19    0.46
  11   3  -1    1.36    0.87
  11   3  -1    0.13    0.57
 -11  -3   1    0.92    0.45
 -11  -3   1    0.97    0.61
  10   3  -1   13.49    1.87
  10   3  -1   10.99    1.41
 -10  -3   1   10.60    1.00
 -10  -3   1   11.48    1.20
   9   3  -1   20.41    1.52
   9   3  -1   23.13    1.88
  -9  -3   1   21.88    1.13
  -9  -3   1   24.43    1.35
   8   3  -1   27.36    1.89
   8   3  -1   28.40    1.64
  -8  -3   1   25.04    1.24
  -8  -3   1   25.43    1.07
   7   3  -1   31.67    1.83
   7   3  -1   28.62    1.56
  -7  -3   1   26.01    0.95
  -7  -3   1   26.21    0.95
  -7  -3   1   24.94    1.11
   6   3  -1   99.77    3.14
   6   3  -1   99.24    2.96
   6   3  -1  100.29    3.17
  -6  -3   1   95.56    2.05
  -6  -3   1   99.18    2.06
  -6  -3   1   98.33    2.39
  -6  -3   1   97.94    2.30
   5   3  -1   66.99    2.35
   5   3  -1   72.39    2.31
   5   3  -1   71.78    2.35
  -5  -3   1   73.04    1.80
  -5  -3   1   70.82    1.68
   4   3  -1  167.32    3.89
   4   3  -1  163.33    3.93
   4   3  -1  172.94    3.88
  -4  -3   1  172.15    3.18
  -4  -3   1  166.67    3.30
  -4  -3   1  169.18    3.18
  -4  -3   1  166.33    3.99
   3   3  -1  199.61    4.34
   3   3  -1  206.96    4.32
   3   3  -1  205.52    4.20
  -3  -3   1  206.12    3.87
  -3  -3   1  203.19    3.73
  -3  -3   1  202.55    4.34
  -3  -3   1  209.32    3.74
  -3  -3   1  212.51    4.41
   2   3  -1  287.04    5.47
   2   3  -1  282.35    5.51
   2   3  -1  292.12    5.44
  -2  -3   1  290.46    4.96
  -2  -3   1  293.19    5.14
  -2  -3   1  290.92    5.41
  -2  -3   1  283.73    5.44
  -2  -3   1  291.84    4.98
   1   3  -1   33.61    1.02
   1   3  -1   34.42    1.11
   1   3  -1   35.78    0.97
   1   3  -1   33.56    1.10
   1   3  -1   34.31    1.06
  -1  -3   1   34.41    0.92
  -1  -3   1   35.40    0.96
  -1  -3   1   33.33    0.89
  -1  -3   1   34.37    1.01
   0   3  -1    3.19    0.39
   0   3  -1    3.75    0.35
   0   3  -1    3.33    0.29
   0  -3   1    3.44    0.35
   0  -3   1    3.22    0.42
   0  -3   1    2.35    0.39
  -1   3  -1  197.60    3.82
  -1   3  -1  198.21    4.03
   1  -3   1  195.09    3.98
   1  -3   1  194.75    4.07
  -2   3  -1    5.64    0.65
  -2   3  -1    4.20    0.48
   2  -3   1    5.11    0.63
   2  -3   1    4.54    0.55
  -3   3  -1   92.60    2.65
  -3   3  -1   91.06    2.30
  -3   3  -1   88.47    2.51
   3  -3   1   89.22    2.65
   3  -3   1   87.30    2.39
   3  -3   1   91.09    2.58
  -4   3  -1  171.62    4.26
  -4   3  -1  170.10    3.81
  -4   3  -1  169.80    4.12
   4  -3   1  169.23    4.15
   4  -3   1  169.47    3.91
   4  -3   1  168.84    4.34
  -5   3  -1   27.53    1.57
  -5   3  -1   28.48    1.31
  -5   3  -1   27.60    1.51
   5  -3   1   28.00    1.50
   5  -3   1   29.16    1.38
   5  -3   1   26.70    1.65
  -6   3  -1    7.05    0.86
  -6   3  -1    9.43    1.15
  -6   3  -1    8.01    1.11
   6  -3   1    8.26    1.24
   6  -3   1    7.91    0.88
  -7   3  -1   27.28    1.70
  -7   3  -1   25.26    1.46
   7  -3   1   24.59    1.88
  -8   3  -1   29.83    1.95
  -8   3  -1   26.92    1.64
   8  -3   1   29.59    2.14
  -9   3  -1    3.75    0.84
  -9   3  -1    6.10    1.19
   9  -3   1    4.13    1.13
 -10   3  -1    1.72    0.81
  10  -3   1    1.15    0.85
  12   2  -1    1.83    0.91
 -12  -2   1    0.52    0.70
 -12  -2   1    1.39    0.60
  11   2  -1    4.51    1.19
 -11  -2   1    3.84    0.91
 -11  -2   1    3.92    0.77
  10   2  -1    3.30    1.06
  10   2  -1    4.60    0.93
 -10  -2   1    3.59    0.80
 -10  -2   1    2.92    0.62
   9   2  -1   42.78    2.07
   9   2  -1   45.94    2.60
  -9  -2   1   41.85    1.85
  -9  -2   1   37.77    1.59
   8   2  -1   32.87    1.73
   8   2  -1   33.08    2.10
  -8  -2   1   35.07    1.34
  -8  -2   1   32.04    1.50
   7   2  -1   11.39    1.13
   7   2  -1   11.36    0.67
   7   2  -1   15.27    1.57
  -7  -2   1   10.41    0.68
  -7  -2   1   10.70    0.68
  -7  -2   1   10.74    0.82
   6   2  -1   50.73    1.46
   6   2  -1   53.08    1.97
   6   2  -1   50.40    2.19
  -6  -2   1   52.87    1.67
  -6  -2   1   52.20    1.40
  -6  -2   1   51.16    1.58
  -6  -2   1   53.42    1.41
   5   2  -1  225.16    4.21
   5   2  -1  210.76    5.04
  -5  -2   1  223.22    4.02
  -5  -2   1  220.55    4.27
  -5  -2   1  221.38    4.02
  -5  -2   1  218.80    4.40
   4   2  -1  231.81    4.93
   4   2  -1  218.41    4.81
  -4  -2   1  230.07    3.96
  -4  -2   1  226.26    3.96
  -4  -2   1  225.72    4.34
  -4  -2   1  231.47    4.21
   3   2  -1   39.42    1.37
   3   2  -1   36.78    1.29
  -3  -2   1   38.09    1.19
  -3  -2   1   39.07    0.95
  -3  -2   1   38.18    0.95
  -3  -2   1   37.70    1.04
   2   2  -1  183.29    3.75
   2   2  -1  185.54    3.59
  -2  -2   1  187.37    3.36
  -2  -2   1  192.56    3.38
  -2  -2   1  186.44    3.47
  -2  -2   1  187.05    3.20
  -2  -2   1  189.12    3.21
  -2  -2   1  188.45    3.58
  -2  -2   1  185.01    3.71
   1   2  -1   37.59    0.98
   1   2  -1   37.92    0.92
  -1  -2   1   40.07    0.86
  -1  -2   1   31.89    0.92
  -1  -2   1   38.05    0.95
  -1  -2   1   37.71    0.86
   0   2  -1   68.95    1.58
   0   2  -1   68.98    1.31
   0  -2   1   69.14    1.47
   0  -2   1   67.71    1.56
  -1   2  -1  208.06    4.07
  -1   2  -1  215.50    3.93
   1  -2   1  206.19    4.01
   1  -2   1  214.86    4.15
  -2   2  -1  679.41   11.85
  -2   2  -1  679.47   11.96
  -2   2  -1  683.27   11.64
   2  -2   1  682.40   11.93
   2  -2   1  661.41   11.73
  -3   2  -1   75.09    1.90
  -3   2  -1   76.94    2.10
  -3   2  -1   76.52    2.18
   3  -2   1   73.32    2.21
   3  -2   1   76.03    2.13
   3  -2   1   76.07    1.98
  -4   2  -1   22.71    1.00
  -4   2  -1   23.76    1.16
  -4   2  -1   22.21    1.17
   4  -2   1   26.27    1.07
   4  -2   1   19.82    1.20
   4  -2   1   23.76    1.03
   4  -2   1   23.08    1.15
  -5   2  -1  101.76    2.63
  -5   2  -1  101.93    2.89
  -5   2  -1  100.68    2.98
   5  -2   1  103.07    2.60
   5  -2   1  102.40    2.90
   5  -2   1   98.91    3.15
  -6   2  -1   63.82    2.39
  -6   2  -1   59.53    2.27
  -6   2  -1   64.16    2.07
   6  -2   1   63.83    1.90
   6  -2   1   64.05    2.63
  -7   2  -1   10.85    1.22
  -7   2  -1   10.77    1.12
   7  -2   1    8.47    1.24
  -8   2  -1   33.42    1.67
  -8   2  -1   32.47    1.88
   8  -2   1   27.63    2.02
  -9   2  -1   10.24    1.39
  -9   2  -1   10.63    1.25
   9  -2   1   12.22    1.69
 -10   2  -1    0.50    0.69
 -10   2  -1    0.09    0.51
  10  -2   1   -0.08    0.67
 -11   2  -1    0.32    0.64
 -11   2  -1    1.56    0.86
  11  -2   1    0.15    0.79
  12   1  -1    0.88    0.85
 -12  -1   1    1.11    0.59
 -12  -1   1    2.15    0.87
  11   1  -1    9.99    1.70
 -11  -1   1    7.99    1.07
 -11  -1   1    8.76    1.29
  10   1  -1    8.36    1.52
 -10  -1   1    6.64    1.09
 -10  -1   1    8.64    1.02
   9   1  -1    6.69    0.99
   9   1  -1    5.24    1.13
  -9  -1   1    7.93    1.09
  -9  -1   1    6.43    0.84
   8   1  -1   18.91    1.93
   8   1  -1   18.97    1.26
  -8  -1   1   14.04    1.10
  -8  -1   1   16.18    1.00
   7   1  -1   74.65    2.44
   7   1  -1   75.90    2.92
  -7  -1   1   71.90    2.06
  -7  -1   1   73.54    2.28
   6   1  -1   57.26    1.96
   6   1  -1   50.48    1.66
   6   1  -1   59.59    2.35
  -6  -1   1   59.48    1.82
  -6  -1   1   54.95    1.59
  -6  -1   1   56.89    1.87
   5   1  -1  178.04    3.71
   5   1  -1  169.65    4.28
  -5  -1   1  175.13    3.70
  -5  -1   1  178.42    3.48
  -5  -1   1  174.03    3.46
  -5  -1   1  177.95    3.83
   4   1  -1  189.58    3.71
   4   1  -1  180.41    4.16
  -4  -1   1  181.70    3.43
  -4  -1   1  183.84    3.65
  -4  -1   1  186.01    3.45
  -4  -1   1  185.04    3.78
   3   1  -1   18.65    0.89
   3   1  -1   18.83    0.49
   3   1  -1   19.15    0.72
   3   1  -1   19.04    0.92
  -3  -1   1   19.22    0.57
  -3  -1   1   20.21    0.58
  -3  -1   1   19.96    0.76
  -3  -1   1   19.15    0.68
  -3  -1   1   19.41    0.81
   2   1  -1  238.59    4.56
   2   1  -1  239.94    4.31
   2   1  -1  241.99    4.13
  -2  -1   1  239.56    4.35
  -2  -1   1  242.21    4.10
  -2  -1   1  237.74    4.23
  -2  -1   1  243.98    4.24
  -2  -1   1  242.99    4.11
  -2  -1   1  235.21    4.33
   0   1  -1  316.51    5.43
   0  -1   1  310.75    5.40
  -1   1  -1  166.27    3.08
  -1   1  -1  163.93    2.98
   1  -1   1  161.73    3.13
   1  -1   1  157.00    3.03
  -2   1  -1  383.33    6.74
  -2   1  -1  372.44    6.79
  -2   1  -1  377.54    6.56
   2  -1   1  377.89    6.77
   2  -1   1  373.36    6.86
   2  -1   1  372.42    6.62
  -3   1  -1  101.04    2.17
  -3   1  -1  101.17    2.35
  -3   1  -1   98.08    2.41
   3  -1   1   99.60    2.21
   3  -1   1  100.25    2.39
   3  -1   1   98.98    2.55
  -4   1  -1  108.68    2.72
  -4   1  -1  107.55    2.63
  -4   1  -1  107.45    2.42
   4  -1   1  109.71    2.94
   4  -1   1  104.10    2.63
   4  -1   1  106.24    2.41
   4  -1   1  107.27    2.22
  -5   1  -1   72.84    1.99
  -5   1  -1   74.63    2.30
  -5   1  -1   76.41    2.22
   5  -1   1   80.07    2.26
   5  -1   1   74.94    1.82
   5  -1   1   74.77    2.54
   5  -1   1   77.34    1.90
  -6   1  -1  160.59    3.94
  -6   1  -1  157.97    4.02
  -6   1  -1  161.19    3.65
   6  -1   1  157.48    4.40
   6  -1   1  162.08    3.91
   6  -1   1  163.31    3.38
   6  -1   1  161.17    3.40
  -7   1  -1   51.04    2.05
  -7   1  -1   51.17    1.83
   7  -1   1   48.45    2.38
  -8   1  -1    3.51    0.78
  -8   1  -1    4.29    0.71
   8  -1   1    3.37    0.87
  -9   1  -1    4.41    0.81
  -9   1  -1    5.29    0.98
   9  -1   1    3.82    1.01
 -10   1  -1    2.25    0.70
 -10   1  -1    1.53    0.75
  10  -1   1    2.13    0.89
 -11   1  -1    0.48    0.53
 -11   1  -1   -0.27    0.63
  11  -1   1   -0.43    0.61
  11   0  -1    3.20    1.17
 -11   0   1    3.72    0.99
 -11   0   1    1.49    0.65
  10   0  -1    8.93    1.49
 -10   0   1   10.15    1.36
 -10   0   1    9.38    1.14
   9   0  -1    4.57    1.08
  -9   0   1    5.50    0.97
  -9   0   1    4.12    0.75
   8   0  -1   22.44    1.75
   8   0  -1   25.66    1.38
  -8   0   1   23.01    1.43
  -8   0   1   24.99    1.29
   7   0  -1   74.11    2.37
   7   0  -1   78.41    3.03
  -7   0   1   81.13    2.29
  -7   0   1   74.43    2.46
   6   0  -1   79.08    2.82
   6   0  -1   80.93    2.30
   6   0  -1   75.91    2.30
  -6   0   1   75.32    2.41
  -6   0   1   74.88    2.11
  -6   0   1   79.36    2.37
   5   0  -1    7.45    0.96
   5   0  -1    4.89    0.39
   5   0  -1    5.18    0.63
  -5   0   1    5.50    0.54
  -5   0   1    4.66    0.57
  -5   0   1    6.08    0.68
   4   0  -1   33.98    1.00
   4   0  -1   31.78    1.40
   4   0  -1   32.77    1.20
  -4   0   1   31.06    1.01
  -4   0   1   34.22    1.26
  -4   0   1   32.18    1.15
   3   0  -1   37.14    1.05
   3   0  -1   36.43    1.19
   3   0  -1   38.77    1.39
  -3   0   1   37.92    1.02
  -3   0   1   38.75    1.16
  -3   0   1   38.63    1.04
  -3   0   1   38.94    1.24
   2   0  -1   18.05    0.64
   2   0  -1   17.32    0.78
   2   0  -1   18.42    0.72
  -2   0   1   18.64    0.58
  -2   0   1   17.46    0.65
  -2   0   1   17.34    0.58
  -2   0   1   17.85    0.71
   1   0  -1  336.87    5.88
   1   0  -1  335.39    5.88
   1   0  -1  342.15    5.83
  -1   0   1  342.38    5.73
  -1   0   1  337.05    5.81
  -2   0  -1   44.74    0.96
  -2   0  -1   45.17    1.05
  -2   0  -1   44.17    1.13
  -2   0  -1   45.24    1.06
   2   0   1   46.06    1.00
   2   0   1   44.05    1.11
   2   0   1   46.13    1.27
  -3   0  -1  353.27    6.47
  -3   0  -1  354.10    6.36
  -3   0  -1  355.49    6.20
   3   0   1  370.02    6.46
   3   0   1  350.68    6.76
   3   0   1  370.69    6.20
   3   0   1  365.69    6.36
  -4   0  -1  304.44    5.70
  -4   0  -1  299.29    5.80
  -4   0  -1  296.87    5.46
   4   0   1  311.55    5.32
   4   0   1  307.10    6.23
   4   0   1  311.78    5.75
   4   0   1  311.70    5.66
  -5   0  -1   81.04    2.13
  -5   0  -1   80.63    2.21
  -5   0  -1   77.45    1.90
   5   0   1   83.35    2.13
   5   0   1   75.94    2.51
   5   0   1   81.03    2.05
  -6   0  -1  134.57    3.05
  -6   0  -1  141.42    3.33
  -6   0  -1  131.84    3.37
   6   0   1  136.60    3.88
   6   0   1  140.97    3.20
   6   0   1  138.53    3.26
  -7   0  -1   55.63    2.03
  -7   0  -1   59.13    1.84
   7   0   1   59.69    2.54
   7   0   1   59.05    1.90
  -8   0  -1    0.20    0.33
  -8   0  -1   -0.32    0.33
   8   0   1   -0.38    0.47
  -9   0  -1    2.22    0.53
  -9   0  -1    1.78    0.61
   9   0   1    1.32    0.68
 -10   0  -1    5.47    0.98
 -10   0  -1    5.32    0.88
  10   0   1    5.36    1.20
 -11   0  -1    3.61    0.93
 -11   0  -1    2.67    0.74
  11   0   1    2.48    1.03
  11  -1  -1    1.33    0.91
 -11   1   1    1.34    0.83
 -11   1   1    1.02    0.60
  10  -1  -1    4.31    1.18
 -10   1   1    6.23    1.18
 -10   1   1    4.58    0.93
   9  -1  -1   15.10    1.84
  -9   1   1   17.21    1.53
  -9   1   1   18.26    1.74
   8  -1  -1   13.23    1.61
  -8   1   1   15.45    1.48
  -8   1   1   13.97    1.21
   7  -1  -1   19.45    1.09
   7  -1  -1   20.27    1.58
  -7   1   1   20.76    1.34
  -7   1   1   20.59    1.18
   6  -1  -1   98.15    2.59
   6  -1  -1  101.54    2.44
   6  -1  -1  101.82    3.35
  -6   1   1  102.95    2.97
  -6   1   1   99.68    3.02
  -6   1   1  102.02    2.68
   5  -1  -1    0.02    0.20
   5  -1  -1    0.02    0.25
   5  -1  -1    0.01    0.36
  -5   1   1    0.25    0.28
  -5   1   1   -0.02    0.28
  -5   1   1    0.17    0.27
   4  -1  -1    8.20    0.87
   4  -1  -1   10.64    0.77
   4  -1  -1   10.69    0.66
  -4   1   1   10.53    0.73
  -4   1   1    9.69    0.77
  -4   1   1    9.58    0.61
   3  -1  -1   94.39    2.51
   3  -1  -1   96.71    2.38
   3  -1  -1   95.99    2.23
  -3   1   1   91.84    2.26
  -3   1   1   89.22    2.36
  -3   1   1   94.01    2.11
   2  -1  -1  294.97    5.44
   2  -1  -1  289.54    5.48
   2  -1  -1  288.24    5.32
  -2   1   1  281.28    5.31
  -2   1   1  290.42    5.46
  -2   1   1  285.05    5.15
   1  -1  -1  167.76    3.28
   1  -1  -1  169.53    3.22
   1  -1  -1  169.94    3.22
  -1   1   1  167.38    3.19
  -1   1   1  168.11    3.06
   0  -1  -1  821.96   13.81
   0  -1  -1  822.59   13.99
   0  -1  -1  845.07   13.99
   0   1   1  828.61   14.05
  -3  -1  -1  281.28    4.83
  -3  -1  -1  297.46    4.86
  -3  -1  -1  284.73    5.59
  -3  -1  -1  283.87    4.99
   3   1   1  278.32    5.40
   3   1   1  286.21    5.26
   3   1   1  274.85    5.41
  -4  -1  -1  666.46   11.56
  -4  -1  -1  674.96   11.44
  -4  -1  -1  699.38   11.20
  -4  -1  -1  687.36   11.44
  -4  -1  -1  673.54   12.35
   4   1   1  664.99   11.79
   4   1   1  669.10   12.17
  -5  -1  -1  312.72    5.80
  -5  -1  -1  306.20    5.90
  -5  -1  -1  320.01    5.55
   5   1   1  314.88    6.56
   5   1   1  322.36    6.12
  -6  -1  -1    0.57    0.29
  -6  -1  -1    0.47    0.28
  -6  -1  -1   -0.07    0.18
   6   1   1    0.27    0.20
   6   1   1    0.19    0.40
   6   1   1    0.80    0.35
  -7  -1  -1   11.52    0.71
  -7  -1  -1   11.06    0.83
   7   1   1   11.35    0.70
   7   1   1   11.40    0.88
   7   1   1   11.12    1.33
  -8  -1  -1   11.67    0.82
  -8  -1  -1   12.30    1.00
   8   1   1   12.96    1.52
   8   1   1   13.13    1.21
  -9  -1  -1    0.49    0.47
  -9  -1  -1    1.99    0.50
   9   1   1    2.27    0.82
 -10  -1  -1    4.54    0.89
 -10  -1  -1    2.70    0.62
  10   1   1    2.13    0.91
 -11  -1  -1    8.31    1.20
 -11  -1  -1    7.28    1.00
  11   1   1    5.58    1.30
 -12  -1  -1    0.78    0.58
 -12  -1  -1    1.23    0.79
  12   1   1    2.61    1.15
  11  -2  -1    1.03    0.95
 -11   2   1    1.58    0.85
  10  -2  -1    0.98    0.85
 -10   2   1    1.96    0.68
 -10   2   1    0.58    0.73
   9  -2  -1   17.78    2.16
  -9   2   1   18.05    1.66
  -9   2   1   22.10    1.77
   8  -2  -1   22.12    1.83
  -8   2   1   20.95    1.59
  -8   2   1   18.34    1.31
   7  -2  -1    0.53    0.55
  -7   2   1    0.44    0.48
  -7   2   1    0.85    0.44
   6  -2  -1    2.80    0.77
   6  -2  -1    2.19    0.43
   6  -2  -1    2.11    0.46
  -6   2   1    2.51    0.64
  -6   2   1    1.74    0.55
  -6   2   1    1.76    0.50
   5  -2  -1   25.31    1.35
   5  -2  -1   23.32    1.48
   5  -2  -1   23.59    1.15
  -5   2   1   24.63    1.16
  -5   2   1   26.04    1.36
  -5   2   1   23.82    1.38
   4  -2  -1   11.42    1.11
   4  -2  -1   10.21    0.95
   4  -2  -1    9.62    0.73
  -4   2   1   10.50    0.86
  -4   2   1    8.56    0.73
  -4   2   1   10.91    0.81
   3  -2  -1   83.59    2.22
   3  -2  -1   86.82    2.38
   3  -2  -1   86.05    2.43
  -3   2   1   84.33    2.39
  -3   2   1   83.95    2.25
  -3   2   1   85.57    2.09
   2  -2  -1  319.14    6.16
   2  -2  -1  312.74    6.11
   2  -2  -1  326.22    6.05
  -2   2   1  319.18    6.19
  -2   2   1  323.78    5.81
  -2   2   1  318.92    6.04
   1  -2  -1  170.22    3.38
   1  -2  -1  173.78    3.50
  -1   2   1  168.17    3.20
  -1   2   1  166.93    3.35
   0  -2  -1    0.69    0.25
   0  -2  -1    1.64    0.28
   0   2   1    1.51    0.26
  -3  -2  -1  157.94    3.34
  -3  -2  -1  173.07    3.61
   3   2   1  152.59    3.31
   3   2   1  154.41    3.36
   3   2   1  153.72    3.29
   3   2   1  158.88    3.33
   3   2   1  157.98    3.57
  -4  -2  -1  177.69    4.11
  -4  -2  -1  180.77    3.23
   4   2   1  176.74    3.93
   4   2   1  180.08    3.80
   4   2   1  174.68    3.88
  -5  -2  -1  114.24    2.23
  -5  -2  -1  116.16    2.38
  -5  -2  -1  117.15    2.25
   5   2   1  112.76    3.05
   5   2   1  106.23    3.02
   5   2   1  113.58    2.85
  -6  -2  -1    4.39    0.46
  -6  -2  -1    3.87    0.32
  -6  -2  -1    3.24    0.30
  -6  -2  -1    4.45    0.48
   6   2   1    3.53    0.72
   6   2   1    4.71    0.70
  -7  -2  -1    2.21    0.35
  -7  -2  -1    3.01    0.47
   7   2   1    1.99    0.65
   7   2   1    2.05    0.54
  -8  -2  -1   14.34    0.95
  -8  -2  -1   13.27    0.78
   8   2   1   14.25    1.12
   8   2   1   15.51    1.63
  -9  -2  -1   17.28    0.99
  -9  -2  -1   16.67    1.13
   9   2   1   17.65    1.30
   9   2   1   17.08    1.80
 -10  -2  -1    4.89    0.71
 -10  -2  -1    3.14    0.68
  10   2   1    3.60    1.02
 -11  -2  -1    1.55    0.54
 -11  -2  -1    1.96    0.71
  11   2   1    0.64    0.74
 -12  -2  -1    3.06    0.71
 -12  -2  -1    2.34    0.86
  12   2   1    0.99    0.86
  10  -3  -1    3.20    1.14
 -10   3   1    2.68    1.05
   9  -3  -1    0.83    0.84
  -9   3   1    1.21    0.53
  -9   3   1    3.24    1.04
   8  -3  -1    9.71    1.45
  -8   3   1   10.05    1.39
  -8   3   1    9.35    1.18
   7  -3  -1    4.38    0.99
  -7   3   1    2.90    0.81
  -7   3   1    4.07    0.76
   6  -3  -1    1.04    0.69
   6  -3  -1    1.17    0.43
  -6   3   1    1.54    0.60
  -6   3   1    1.13    0.48
  -6   3   1    0.97    0.53
   5  -3  -1   35.04    1.54
   5  -3  -1   37.12    1.90
   5  -3  -1   36.12    1.74
  -5   3   1   34.11    1.77
  -5   3   1   36.07    1.50
  -5   3   1   35.72    1.72
   4  -3  -1   72.30    2.25
   4  -3  -1   70.35    2.39
   4  -3  -1   69.62    2.47
  -4   3   1   74.69    2.51
  -4   3   1   69.54    2.33
  -4   3   1   69.01    2.06
   3  -3  -1   47.94    1.78
   3  -3  -1   46.28    1.67
   3  -3  -1   44.40    1.75
  -3   3   1   45.37    1.69
  -3   3   1   49.35    1.84
  -3   3   1   50.15    1.52
   2  -3  -1   30.62    1.29
   2  -3  -1   30.86    1.21
   2  -3  -1   29.59    1.25
   2  -3  -1   29.68    1.21
  -2   3   1   29.05    1.29
  -2   3   1   30.83    1.07
  -2   3   1   30.02    1.22
   1  -3  -1  319.88    6.05
   1  -3  -1  324.40    6.19
  -1   3   1  319.61    5.78
  -1   3   1  325.88    6.21
  -1   3   1  314.84    5.99
   0  -3  -1  205.81    3.88
   0  -3  -1  214.88    4.04
   0   3   1  205.24    3.82
   0   3   1  205.14    3.96
   0   3   1  170.28    3.90
  -1  -3  -1  222.14    3.93
  -1  -3  -1  225.21    4.22
  -1  -3  -1  227.37    3.93
  -1  -3  -1  231.96    4.36
  -1  -3  -1  220.87    4.07
   1   3   1  222.44    3.93
   1   3   1  222.20    4.49
   1   3   1  229.14    4.14
  -2  -3  -1  557.01    9.12
  -2  -3  -1  564.64    9.77
  -2  -3  -1  563.43    9.77
  -2  -3  -1  560.53    9.12
  -2  -3  -1  559.33    9.32
  -2  -3  -1  559.90    9.93
   2   3   1  514.19    9.70
   2   3   1  562.56    9.57
   2   3   1  557.91    9.97
   2   3   1  523.30    9.76
  -3  -3  -1  471.45    8.69
   3   3   1  459.97    8.71
   3   3   1  467.26    8.51
   3   3   1  463.70    8.51
   3   3   1  464.66    8.48
   3   3   1  458.97    8.33
   3   3   1  461.03    8.31
  -4  -3  -1   91.38    2.61
   4   3   1   88.46    2.46
   4   3   1   90.15    2.43
   4   3   1   92.18    2.41
  -5  -3  -1    1.33    0.17
   5   3   1    0.90    0.37
   5   3   1    0.83    0.35
   5   3   1    1.55    0.43
  -6  -3  -1   27.03    0.85
  -6  -3  -1   26.78    0.78
  -6  -3  -1   28.78    0.79
   6   3   1   27.80    1.40
   6   3   1   27.57    1.52
   6   3   1   28.49    1.50
  -7  -3  -1    4.81    0.49
   7   3   1    3.53    0.81
   7   3   1    6.18    0.91
  -8  -3  -1   17.51    0.92
  -8  -3  -1   17.87    0.75
   8   3   1   16.97    1.70
   8   3   1   18.49    1.32
  -9  -3  -1   17.20    0.89
  -9  -3  -1   17.16    1.04
   9   3   1   15.30    1.50
   9   3   1   19.29    1.92
 -10  -3  -1    4.24    0.63
 -10  -3  -1    3.95    0.72
  10   3   1    3.57    1.05
 -11  -3  -1    1.13    0.52
 -11  -3  -1    0.49    0.38
  11   3   1    2.00    0.91
 -12  -3  -1    2.85    0.63
  12   3   1    2.31    0.99
  10  -4  -1    2.63    1.14
 -10   4   1    2.96    1.18
   9  -4  -1    0.39    0.68
  -9   4   1    1.36    0.81
   8  -4  -1    0.58    0.74
  -8   4   1   -0.26    0.61
   7  -4  -1    8.05    1.42
  -7   4   1    7.72    1.24
  -7   4   1    6.48    1.05
   6  -4  -1    3.83    0.98
   6  -4  -1    7.14    0.98
  -6   4   1    6.92    1.09
  -6   4   1    5.31    0.84
  -6   4   1    5.54    0.98
   5  -4  -1   11.55    1.43
   5  -4  -1   10.47    1.12
  -5   4   1   10.95    1.07
  -5   4   1   11.09    1.28
  -5   4   1    9.04    1.09
   4  -4  -1   51.25    2.01
   4  -4  -1   52.85    2.22
  -4   4   1   48.63    1.81
  -4   4   1   50.43    2.04
  -4   4   1   53.39    2.21
   3  -4  -1   91.70    2.66
   3  -4  -1   89.48    2.80
   3  -4  -1   91.42    2.66
  -3   4   1   89.92    2.70
  -3   4   1   95.62    2.48
  -3   4   1   93.69    2.91
   2  -4  -1    4.03    0.59
   2  -4  -1    3.91    0.62
   2  -4  -1    4.42    0.66
  -2   4   1    3.18    0.53
  -2   4   1    3.72    0.49
  -2   4   1    3.84    0.64
   1  -4  -1   61.31    1.82
   1  -4  -1   59.13    1.90
  -1   4   1   57.59    1.89
  -1   4   1   58.72    1.76
   0  -4  -1  602.29   10.71
   0  -4  -1  620.14   10.89
   0   4   1  598.84   10.82
   0   4   1  602.46   10.60
   0   4   1  605.65   10.75
  -1  -4  -1  405.55    7.36
  -1  -4  -1  406.44    6.98
  -1  -4  -1  408.19    7.33
  -1  -4  -1  396.52    7.16
   1   4   1  403.84    7.08
   1   4   1  387.67    7.57
   1   4   1  399.08    7.40
   1   4   1  405.91    6.96
   1   4   1  388.45    7.45
   1   4   1  402.21    7.27
  -2  -4  -1  183.26    3.14
  -2  -4  -1  184.07    3.51
  -2  -4  -1  173.99    3.33
  -2  -4  -1  176.38    3.13
  -2  -4  -1  191.14    3.91
   2   4   1  176.46    3.87
   2   4   1  168.07    3.80
   2   4   1  179.85    3.51
   2   4   1  174.38    3.94
  -3  -4  -1  262.68    4.36
  -3  -4  -1  262.11    4.60
  -3  -4  -1  263.26    5.44
   3   4   1  250.35    5.25
   3   4   1  256.42    5.26
   3   4   1  251.47    5.45
   3   4   1  258.30    4.99
   3   4   1  265.70    5.16
   3   4   1  259.05    5.33
  -4  -4  -1   31.00    1.43
   4   4   1   32.65    1.41
   4   4   1   33.44    1.32
   4   4   1   32.74    1.53
   4   4   1   31.27    1.35
   5   4   1    5.90    0.73
   5   4   1    5.99    0.77
   5   4   1    7.39    0.88
   6   4   1   48.99    1.99
   6   4   1   50.20    2.08
   6   4   1   50.14    2.04
  -7  -4  -1   60.93    1.40
   7   4   1   60.14    2.46
   7   4   1   63.96    2.43
   7   4   1   60.80    2.53
  -8  -4  -1    8.05    0.58
   8   4   1    8.87    1.28
   8   4   1    7.46    1.08
  -9  -4  -1    0.48    0.25
  -9  -4  -1    0.44    0.29
   9   4   1    0.33    0.63
   9   4   1   -0.29    0.42
 -10  -4  -1    7.35    0.72
  10   4   1    7.15    1.28
  10   4   1    5.83    1.05
 -11  -4  -1    4.83    0.68
  11   4   1    5.55    1.33
 -12  -4  -1    2.85    0.61
  12   4   1    2.17    1.04
   9  -5  -1    1.34    0.91
  -9   5   1    2.40    1.05
   8  -5  -1   -0.25    0.67
  -8   5   1   -0.28    0.65
   7  -5  -1    1.63    0.91
  -7   5   1    3.48    0.94
   6  -5  -1   22.47    1.52
   6  -5  -1   22.48    1.87
  -6   5   1   22.21    1.80
  -6   5   1   24.24    1.76
   5  -5  -1    5.93    1.08
   5  -5  -1    7.28    0.99
  -5   5   1    7.07    1.15
  -5   5   1    5.46    0.95
   4  -5  -1    3.48    0.84
   4  -5  -1    3.65    0.74
  -4   5   1    3.63    0.83
  -4   5   1    3.07    0.72
  -4   5   1    2.51    0.57
   3  -5  -1   41.54    1.83
   3  -5  -1   45.40    2.00
   3  -5  -1   45.80    1.89
  -3   5   1   46.08    2.06
  -3   5   1   41.88    1.61
  -3   5   1   45.50    1.89
   2  -5  -1   95.81    2.81
   2  -5  -1   96.71    2.92
  -2   5   1   97.70    2.80
  -2   5   1   98.06    3.00
  -2   5   1  100.47    2.50
   1  -5  -1   68.20    2.14
  -1   5   1   69.28    2.06
  -1   5   1   68.69    2.25
  -1   5   1   66.04    2.05
   0  -5  -1  356.00    6.83
   0   5   1  357.67    6.98
   0   5   1  350.75    6.64
   0   5   1  350.95    6.47
   0   5   1  350.00    6.80
  -1  -5  -1  174.83    3.78
  -1  -5  -1  181.88    3.58
   1   5   1  188.16    3.61
   1   5   1  180.50    3.96
   1   5   1  183.98    4.19
   1   5   1  178.52    4.07
   1   5   1  181.63    3.54
  -2  -5  -1    8.80    0.45
  -2  -5  -1   10.03    0.58
  -2  -5  -1   10.88    0.48
   2   5   1   10.31    0.79
   2   5   1   10.55    0.75
   2   5   1    9.20    0.75
   2   5   1    9.63    0.80
   2   5   1    9.49    0.56
  -3  -5  -1    0.10    0.25
  -3  -5  -1    0.18    0.13
  -3  -5  -1    0.23    0.16
  -3  -5  -1    0.22    0.19
   3   5   1   -0.05    0.29
   3   5   1   -0.37    0.20
   3   5   1   -0.03    0.26
   3   5   1   -0.47    0.19
   3   5   1    0.24    0.20
  -4  -5  -1   72.84    1.41
  -4  -5  -1   71.25    1.57
  -4  -5  -1   69.95    1.39
   4   5   1   69.14    2.27
   4   5   1   73.62    2.47
   4   5   1   71.49    2.31
   4   5   1   67.19    2.14
   4   5   1   71.88    2.01
   4   5   1   73.51    2.31
   5   5   1   82.87    2.54
   5   5   1   79.48    2.60
   5   5   1   83.20    2.62
   5   5   1   81.99    2.66
   6   5   1    0.80    0.50
   6   5   1    0.80    0.44
   6   5   1    1.18    0.53
   7   5   1   30.62    1.78
   7   5   1   26.78    1.65
   7   5   1   29.21    1.69
   8   5   1    9.14    1.23
   8   5   1    6.51    1.15
   8   5   1    8.00    1.22
   9   5   1    3.09    0.89
   9   5   1    3.65    0.93
 -10  -5  -1    5.05    0.55
  10   5   1    5.15    1.06
  10   5   1    6.73    1.38
 -11  -5  -1   12.55    0.83
  11   5   1    8.88    1.55
 -12  -5  -1    3.99    0.67
  12   5   1    4.04    1.20
   8  -6  -1    2.60    1.07
  -8   6   1    0.77    0.83
   7  -6  -1    1.30    0.84
  -7   6   1    0.10    0.67
   6  -6  -1    5.26    1.00
   6  -6  -1    2.49    0.98
  -6   6   1    3.44    0.95
  -6   6   1    3.22    0.95
   5  -6  -1   19.44    1.50
   5  -6  -1   17.95    1.93
  -5   6   1   16.93    1.72
  -5   6   1   15.89    1.71
   4  -6  -1    3.15    0.73
   4  -6  -1    3.24    0.87
  -4   6   1    3.77    0.84
  -4   6   1    2.63    0.78
   3  -6  -1    8.15    1.00
   3  -6  -1    8.62    1.05
   3  -6  -1    6.65    1.01
  -3   6   1    7.75    1.01
  -3   6   1    9.53    1.26
   2  -6  -1  150.67    4.16
   2  -6  -1  152.14    4.02
  -2   6   1  153.89    3.98
  -2   6   1  153.56    4.25
   1  -6  -1   84.56    2.66
  -1   6   1   89.59    2.85
  -1   6   1   91.65    2.62
  -1   6   1   86.56    2.55
   0  -6  -1   30.74    1.39
   0   6   1   34.84    1.53
   0   6   1   29.82    1.12
   0   6   1   33.25    1.29
   0   6   1   31.66    1.36
  -1  -6  -1   53.03    1.74
   1   6   1   51.20    1.45
   1   6   1   50.25    1.44
   1   6   1   53.41    1.79
   1   6   1   49.13    1.93
  -2  -6  -1   25.94    0.93
  -2  -6  -1   25.28    1.07
  -2  -6  -1   26.72    0.94
   2   6   1   27.07    0.98
   2   6   1   27.25    1.38
   2   6   1   26.05    1.38
   2   6   1   28.15    1.38
  -3  -6  -1    0.84    0.22
  -3  -6  -1    0.93    0.22
  -3  -6  -1    0.33    0.21
   3   6   1    0.12    0.33
   3   6   1    0.94    0.28
   3   6   1    0.29    0.33
   3   6   1    0.68    0.43
  -4  -6  -1   26.88    0.88
   4   6   1   28.13    1.44
   4   6   1   25.76    1.41
   4   6   1   28.78    1.57
   4   6   1   28.49    1.45
   4   6   1   26.14    1.13
  -5  -6  -1   30.57    0.83
   5   6   1   29.55    1.58
   5   6   1   30.43    1.63
   5   6   1   32.48    1.77
   5   6   1   30.82    1.63
   6   6   1   46.66    2.03
   6   6   1   47.93    2.14
   6   6   1   43.23    2.04
   6   6   1   47.23    2.14
   7   6   1    0.15    0.49
   7   6   1    0.27    0.46
   7   6   1    1.04    0.58
   8   6   1    3.93    0.94
   8   6   1    4.26    0.96
   8   6   1    6.01    1.09
   9   6   1   13.73    1.64
   9   6   1   11.91    1.53
   9   6   1   10.87    1.63
  10   6   1    7.57    1.37
  10   6   1    9.31    1.41
 -11  -6  -1   11.04    0.73
  11   6   1   14.01    1.90
 -12  -6  -1    2.70    0.52
  12   6   1    2.02    0.96
   8  -7  -1    2.77    1.12
  -8   7   1    0.95    0.94
   7  -7  -1    1.93    1.01
  -7   7   1    2.07    1.02
   6  -7  -1    0.42    0.58
   6  -7  -1   -1.09    0.58
  -6   7   1    0.27    0.67
   5  -7  -1    8.45    1.49
   5  -7  -1    7.95    1.27
  -5   7   1    7.39    1.27
   4  -7  -1   21.87    1.85
   4  -7  -1   20.73    1.62
  -4   7   1   23.07    1.82
  -4   7   1   18.54    1.77
   3  -7  -1   17.01    1.72
   3  -7  -1   19.39    1.44
   3  -7  -1   17.45    1.38
  -3   7   1   14.91    1.66
  -3   7   1   16.39    1.26
  -3   7   1   15.65    1.49
   2  -7  -1   38.20    1.92
   2  -7  -1   38.13    2.03
  -2   7   1   37.13    1.74
  -2   7   1   37.08    2.02
  -2   7   1   41.28    1.90
   1  -7  -1   53.79    2.17
  -1   7   1   51.90    1.98
  -1   7   1   53.36    2.02
   0  -7  -1    7.33    0.88
   0   7   1    9.69    0.79
   0   7   1    8.33    0.90
   0   7   1    9.78    0.67
  -1  -7  -1    0.96    0.42
   1   7   1    0.42    0.34
   1   7   1    0.32    0.23
   1   7   1   -0.20    0.30
   1   7   1    0.50    0.39
   1   7   1    0.14    0.34
   1   7   1    0.21    0.24
  -2  -7  -1    8.39    0.82
   2   7   1    9.03    1.00
   2   7   1    9.15    0.61
   2   7   1    8.07    0.97
   2   7   1    8.46    0.96
  -3  -7  -1   63.98    1.72
  -3  -7  -1   63.12    1.71
  -3  -7  -1   66.01    1.94
   3   7   1   65.67    2.38
   3   7   1   69.14    2.50
   3   7   1   66.03    1.80
   3   7   1   66.76    2.46
  -4  -7  -1   18.05    0.85
  -4  -7  -1   17.03    0.68
  -4  -7  -1   16.67    0.71
   4   7   1   14.64    1.21
   4   7   1   19.36    1.38
   4   7   1   17.01    0.93
   4   7   1   14.93    1.18
  -5  -7  -1   12.01    0.65
   5   7   1   14.59    1.39
   5   7   1   14.97    1.24
   5   7   1   13.75    1.36
   5   7   1   13.89    1.28
  -6  -7  -1    5.24    0.41
   6   7   1    7.28    1.13
   6   7   1    5.52    0.92
   6   7   1    7.06    1.11
   7   7   1   -0.08    0.47
   7   7   1    0.99    0.55
   7   7   1    0.24    0.46
   8   7   1   26.55    1.87
   8   7   1   22.81    1.82
   8   7   1   26.72    1.82
   9   7   1   23.11    1.82
   9   7   1   19.84    2.05
   9   7   1   20.91    2.13
  10   7   1   13.37    1.75
  10   7   1   15.87    2.18
  11   7   1    0.17    0.73
 -12  -7  -1    1.35    0.38
  12   7   1    0.77    0.79
   7  -8  -1    1.94    1.12
  -7   8   1    3.79    1.16
   6  -8  -1    0.73    0.89
  -6   8   1    0.82    0.81
   5  -8  -1    0.82    0.66
   5  -8  -1    0.43    0.82
  -5   8   1    1.39    0.82
   4  -8  -1   15.18    1.90
   4  -8  -1   12.96    1.58
  -4   8   1   14.27    1.64
   3  -8  -1   17.49    1.72
   3  -8  -1   18.79    1.95
   3  -8  -1   16.63    1.70
  -3   8   1   19.06    1.44
  -3   8   1   20.16    1.59
   2  -8  -1    3.23    0.83
   2  -8  -1    3.46    0.91
  -2   8   1    2.96    0.66
  -2   8   1    3.28    0.75
   1  -8  -1   11.61    1.30
  -1   8   1   10.05    1.06
  -1   8   1    9.26    1.05
  -1   8   1   10.08    0.97
   0  -8  -1    6.37    0.96
   0   8   1    6.85    1.00
   0   8   1    7.48    0.93
   0   8   1    6.81    0.81
   0   8   1    8.00    0.88
  -1  -8  -1    6.66    0.91
   1   8   1    4.60    0.82
   1   8   1    5.69    0.97
   1   8   1    6.15    0.82
   1   8   1    7.24    1.05
   1   8   1    6.03    0.83
  -2  -8  -1   11.74    1.08
   2   8   1   10.05    1.19
   2   8   1   12.31    1.30
   2   8   1   11.84    0.79
   2   8   1   12.69    1.37
  -3  -8  -1   34.98    1.50
   3   8   1   33.90    1.81
   3   8   1   33.33    1.84
   3   8   1   32.98    1.77
   3   8   1   30.70    1.17
  -4  -8  -1    2.73    0.51
  -4  -8  -1    2.70    0.45
  -4  -8  -1    2.98    0.50
   4   8   1    3.54    0.80
   4   8   1    2.34    0.70
   4   8   1    2.59    0.72
  -5  -8  -1    0.55    0.26
  -5  -8  -1    0.50    0.24
  -5  -8  -1    0.54    0.29
   5   8   1    0.82    0.53
   5   8   1    0.41    0.46
   5   8   1   -0.13    0.44
  -6  -8  -1    4.90    0.41
  -6  -8  -1    5.62    0.58
   6   8   1    4.98    0.90
   6   8   1    6.15    1.05
   7   8   1   30.45    2.01
   7   8   1   32.69    2.02
   8   8   1    7.73    1.27
   9   8   1    8.88    1.56
  10   8   1    6.57    1.38
  10   8   1    6.46    1.43
  11   8   1    1.04    0.86
   6  -9  -1    3.46    1.24
  -6   9   1    1.40    1.02
   5  -9  -1    1.91    0.82
   5  -9  -1    0.93    0.86
  -5   9   1    1.28    0.84
   4  -9  -1    5.05    1.18
   4  -9  -1    5.46    1.35
  -4   9   1    6.83    1.27
   3  -9  -1    6.04    1.30
   3  -9  -1    4.80    1.09
   3  -9  -1    3.44    1.02
  -3   9   1    6.19    1.12
   2  -9  -1    3.43    1.01
   2  -9  -1    4.54    1.02
  -2   9   1    4.15    0.88
   1  -9  -1   -0.06    0.48
  -1   9   1    0.35    0.42
   0  -9  -1    4.24    0.86
   0   9   1    5.46    0.87
   0   9   1    5.90    1.10
   0   9   1    4.59    0.91
  -1  -9  -1   23.53    1.54
   1   9   1   27.88    1.79
   1   9   1   26.15    1.50
   1   9   1   26.65    1.80
   1   9   1   23.74    1.62
  -2  -9  -1    3.81    0.77
   2   9   1    2.82    0.80
   2   9   1    3.80    0.88
   2   9   1    2.89    0.75
  -3  -9  -1    1.14    0.48
   3   9   1    1.71    0.58
   3   9   1    0.35    0.50
   3   9   1    1.63    0.62
  -4  -9  -1    9.14    0.83
  -4  -9  -1    8.27    0.95
   4   9   1    8.36    1.23
   4   9   1    9.23    1.31
   4   9   1    8.28    1.17
  -5  -9  -1    1.83    0.47
  -5  -9  -1    1.70    0.40
   5   9   1    1.11    0.60
   5   9   1    1.82    0.73
   5   9   1    1.82    0.69
  -6  -9  -1    7.53    0.78
  -6  -9  -1    6.80    0.63
   6   9   1    5.76    1.08
   6   9   1    4.75    1.06
   6   9   1    8.01    1.35
  -7  -9  -1   21.09    0.86
  -7  -9  -1   21.37    0.86
   7   9   1   22.33    1.78
   7   9   1   22.54    1.85
   8   9   1   17.04    2.05
   9   9   1    5.66    1.31
  10   9   1    0.52    0.82
  11   9   1    0.61    0.98
   5 -10  -1    1.75    1.04
   5 -10  -1   -0.11    0.70
   4 -10  -1   -0.09    0.63
   4 -10  -1    0.29    0.87
   3 -10  -1   -0.25    0.59
   3 -10  -1    0.96    0.91
   3 -10  -1    0.95    0.82
   2 -10  -1    3.73    1.01
   2 -10  -1    3.32    1.00
   2 -10  -1    3.29    1.12
   1 -10  -1    2.76    0.92
   1 -10  -1    2.32    0.93
  -1  10   1    2.00    0.83
   0 -10  -1    2.17    0.77
   0  10   1    2.48    0.83
   0  10   1    2.68    0.79
   0  10   1    3.01    0.93
  -1 -10  -1    3.58    0.90
   1  10   1    3.07    0.87
   1  10   1    3.88    0.93
   1  10   1    4.50    0.96
  -2 -10  -1    4.77    0.91
   2  10   1    2.83    0.84
   2  10   1    3.98    0.87
   2  10   1    5.45    1.15
  -3 -10  -1   -0.14    0.42
   3  10   1   -0.26    0.51
   3  10   1    0.18    0.47
   3  10   1    0.01    0.46
  -4 -10  -1    2.54    0.66
   4  10   1    1.54    0.75
   4  10   1    2.67    0.82
   4  10   1    1.00    0.65
  -5 -10  -1   10.89    1.14
  -5 -10  -1    9.84    0.93
   5  10   1   13.68    1.60
   5  10   1   10.35    1.48
   5  10   1   11.76    1.58
  -6 -10  -1   17.34    0.99
  -6 -10  -1   18.46    1.18
   6  10   1   18.79    1.98
   6  10   1   16.92    1.80
   6  10   1   19.32    1.98
  -7 -10  -1    5.16    0.63
   7  10   1    6.98    1.32
   7  10   1    6.61    1.18
  -8 -10  -1    4.12    0.53
   8  10   1    3.53    1.03
   8  10   1    4.90    1.22
  -9 -10  -1    0.75    0.29
   9  10   1   -0.27    0.64
  10  10   1    1.82    1.02
  11  10   1    0.25    0.84
   3 -11  -1    0.48    0.75
   3 -11  -1    0.34    0.92
   2 -11  -1   -0.55    0.59
   2 -11  -1    0.61    0.92
   2 -11  -1    0.94    0.83
   1 -11  -1    3.06    0.98
   1 -11  -1    3.03    1.03
  -1  11   1    3.19    1.06
   0 -11  -1    1.01    0.74
   0  11   1    0.19    0.59
   0  11   1    1.48    0.81
  -1 -11  -1    0.08    0.54
   1  11   1    0.51    0.65
   1  11   1   -0.55    0.48
  -2 -11  -1    1.26    0.69
   2  11   1    1.91    0.80
   2  11   1    2.04    0.81
  -3 -11  -1    1.30    0.59
   3  11   1    0.25    0.56
   3  11   1    0.68    0.63
  -4 -11  -1    4.79    0.91
   4  11   1    3.31    0.90
   4  11   1    3.77    1.05
   4  11   1    4.15    1.07
  -5 -11  -1    9.98    1.18
   5  11   1    9.60    1.40
   5  11   1    7.74    1.36
   5  11   1    9.21    1.43
  -6 -11  -1    5.65    0.93
   6  11   1    4.80    1.15
   6  11   1    3.94    1.09
  -7 -11  -1    0.67    0.39
   7  11   1    2.23    0.96
  -8 -11  -1    0.11    0.30
   8  11   1    0.74    0.76
  -9 -11  -1    0.76    0.33
   9  11   1    0.34    0.70
 -10 -11  -1    1.90    0.45
  10  11   1    1.02    0.94
   2 -12  -1   -0.28    0.70
   2 -12  -1   -0.20    0.93
   2 -12  -1    0.53    0.75
  -2  12   1   -0.21    0.75
   1 -12  -1    0.38    0.75
   1 -12  -1    0.37    0.79
   1 -12  -1    0.33    0.91
  -1  12   1    2.12    0.95
   0 -12  -1    0.50    0.77
   0 -12  -1    0.10    0.80
   0  12   1    1.00    0.83
  -1 -12  -1    0.39    0.68
   1  12   1   -0.85    0.55
  -2 -12  -1    0.65    0.66
   2  12   1    0.73    0.76
  -3 -12  -1    6.27    1.19
   3  12   1    4.45    1.17
  -4 -12  -1    3.56    0.92
   4  12   1    5.36    1.25
  -5 -12  -1    1.41    0.67
   5  12   1    1.72    0.90
  -6 -12  -1    0.75    0.58
   6  12   1    1.37    0.93
   7  12   1    0.77    0.86
  -8 -12  -1   -0.25    0.34
   8  12   1    0.66    0.79
  -9 -12  -1    0.57    0.41
   9  12   1    0.70    0.86
  -1 -13  -1    0.57    0.81
   1  13   1    1.03    0.88
  -2 -13  -1    1.06    0.86
   2  13   1    1.58    0.96
  -3 -13  -1    1.48    0.83
   3  13   1    0.60    0.73
  -4 -13  -1    0.35    0.70
   4  13   1    1.11    0.87
  -5 -13  -1    0.83    0.69
   5  13   1    0.23    0.80
  -6 -13  -1    0.08    0.63
   6  13   1    0.00    0.84
   7  13   1    0.33    0.83
   5  13  -2    0.72    0.78
  -5 -13   2    1.92    0.89
   4  13  -2    0.77    0.82
  -4 -13   2    2.28    0.94
   3  13  -2    0.29    0.73
  -3 -13   2    0.77    0.80
   2  13  -2    0.28    0.69
  -2 -13   2    0.72    0.75
   8  12  -2   -0.33    0.64
  -8 -12   2   -0.15    0.35
   7  12  -2    3.47    1.10
  -7 -12   2    1.81    0.62
  -7 -12   2    2.94    0.85
   6  12  -2    1.92    0.95
  -6 -12   2    3.05    0.90
  -6 -12   2    1.39    0.60
   5  12  -2    2.10    0.88
  -5 -12   2    2.20    0.71
  -5 -12   2    3.97    0.98
   4  12  -2    2.17    0.96
  -4 -12   2    1.85    0.80
   3  12  -2    0.04    0.60
  -3 -12   2    0.66    0.74
   2  12  -2   -0.16    0.59
  -2 -12   2   -0.18    0.61
   1  12  -2   -0.12    0.57
  -1 -12   2    0.29    0.67
   0  12  -2    1.65    0.80
   0 -12   2    0.58    0.81
  -1  12  -2    0.31    0.70
   1 -12   2    2.20    0.92
   9  11  -2   -0.73    0.72
   9  11  -2    1.24    0.90
  -9 -11   2    0.60    0.43
   8  11  -2    3.02    1.06
   8  11  -2    1.95    0.88
  -8 -11   2    1.43    0.55
   7  11  -2    5.14    1.21
   7  11  -2    3.46    1.04
  -7 -11   2    3.84    0.83
  -7 -11   2    2.68    0.66
   6  11  -2    7.12    1.41
   6  11  -2    7.09    1.34
   6  11  -2    9.67    1.50
  -6 -11   2    6.77    1.07
  -6 -11   2    5.87    0.86
   5  11  -2    5.41    1.17
   5  11  -2    5.57    1.14
  -5 -11   2    3.83    0.88
  -5 -11   2    6.32    0.90
   4  11  -2    0.37    0.58
   4  11  -2   -0.89    0.50
  -4 -11   2   -0.37    0.37
  -4 -11   2    0.04    0.53
   3  11  -2    1.38    0.67
   3  11  -2    0.09    0.61
  -3 -11   2    0.34    0.56
   2  11  -2    0.71    0.66
   2  11  -2    2.31    0.84
  -2 -11   2    0.48    0.69
   1  11  -2    2.34    0.90
   1  11  -2    3.38    0.98
  -1 -11   2    1.19    0.76
   0  11  -2    1.49    0.79
   0 -11   2    1.45    0.82
  -1  11  -2    2.57    0.92
   1 -11   2    2.63    1.02
  -2  11  -2    0.85    0.75
   2 -11   2   -0.43    0.87
   2 -11   2   -0.25    0.70
   3 -11   2   -0.91    0.88
   3 -11   2   -0.73    0.73
  10  10  -2   -0.06    0.78
  10  10  -2   -0.06    0.81
 -10 -10   2    0.55    0.41
   9  10  -2    1.96    0.98
   9  10  -2    2.45    0.99
  -9 -10   2    2.25    0.53
   8  10  -2    9.71    1.59
   8  10  -2    7.54    1.40
  -8 -10   2    8.31    0.90
   7  10  -2    6.05    1.31
   7  10  -2    3.68    1.05
   7  10  -2    6.06    1.19
  -7 -10   2    6.62    0.95
  -7 -10   2    4.52    0.74
   6  10  -2    4.38    1.03
   6  10  -2    4.23    1.05
   6  10  -2    4.07    1.01
  -6 -10   2    3.44    0.75
  -6 -10   2    3.46    0.66
   5  10  -2    0.41    0.60
   5  10  -2    0.74    0.62
   5  10  -2    0.15    0.56
  -5 -10   2   -0.15    0.38
  -5 -10   2    0.25    0.34
   4  10  -2    2.37    0.81
   4  10  -2    1.19    0.64
   4  10  -2    2.60    0.80
  -4 -10   2    1.53    0.61
  -4 -10   2    1.12    0.50
   3  10  -2    2.31    0.78
   3  10  -2    1.17    0.67
  -3 -10   2    2.11    0.69
  -3 -10   2    1.25    0.53
   2  10  -2    7.72    1.25
   2  10  -2    4.93    1.05
  -2 -10   2    5.85    1.04
   1  10  -2    6.05    1.13
   1  10  -2    3.13    0.88
  -1 -10   2    4.27    0.97
   0  10  -2   -0.01    0.56
   0  10  -2    0.32    0.58
   0 -10   2    0.19    0.56
  -1  10  -2    2.16    0.84
   1 -10   2    0.64    0.64
   2 -10   2    3.09    1.04
   3 -10   2    1.50    1.00
   3 -10   2    4.04    1.14
   4 -10   2    1.37    1.06
   4 -10   2    0.57    0.84
  10   9  -2    1.76    0.90
  10   9  -2    2.43    1.16
 -10  -9   2    3.47    0.62
   9   9  -2    6.47    1.40
   9   9  -2    6.89    1.44
  -9  -9   2    6.93    0.81
   8   9  -2    5.66    1.27
   8   9  -2    5.40    1.22
  -8  -9   2    6.51    0.77
  -8  -9   2    8.33    1.06
   7   9  -2    6.41    1.09
   7   9  -2    6.65    1.26
   7   9  -2    8.35    1.35
  -7  -9   2    8.07    0.97
  -7  -9   2    7.06    0.78
   6   9  -2    0.59    0.65
   6   9  -2    0.61    0.58
   6   9  -2    0.85    0.64
  -6  -9   2    0.38    0.30
  -6  -9   2    0.70    0.43
   5   9  -2    1.33    0.67
   5   9  -2    0.90    0.58
   5   9  -2    1.46    0.70
  -5  -9   2    1.13    0.50
  -5  -9   2    1.53    0.47
   4   9  -2    7.99    1.15
   4   9  -2    7.62    1.20
   4   9  -2   10.68    1.37
  -4  -9   2    9.60    1.09
  -4  -9   2    8.32    0.90
   3   9  -2    1.03    0.53
   3   9  -2    1.18    0.56
   3   9  -2    0.73    0.60
  -3  -9   2    1.15    0.54
  -3  -9   2    2.34    0.56
   2   9  -2    7.51    1.07
   2   9  -2    7.96    1.18
  -2  -9   2    9.41    0.99
  -2  -9   2    8.34    1.11
   1   9  -2    5.13    0.96
   1   9  -2   10.67    1.38
  -1  -9   2    9.91    1.22
   0   9  -2    4.83    1.00
   0   9  -2    3.03    0.83
   0  -9   2    3.11    0.81
  -1   9  -2    0.14    0.45
   1  -9   2    0.03    0.54
  -2   9  -2    7.19    1.13
   2  -9   2   11.07    1.50
  -3   9  -2   12.69    1.52
   3  -9   2   10.44    1.73
   3  -9   2   11.42    1.61
  -4   9  -2    4.31    1.06
   4  -9   2    3.12    1.00
   4  -9   2    4.50    1.23
  -5   9  -2   -0.16    0.70
   5  -9   2    1.75    0.92
   5  -9   2    0.45    0.84
   5  -9   2    0.33    0.64
  -6   9  -2    2.21    0.97
   6  -9   2    0.43    0.97
  11   8  -2    4.62    1.23
 -11  -8   2    3.15    0.62
  10   8  -2    8.55    1.57
  10   8  -2    6.67    1.50
 -10  -8   2    6.63    0.77
   9   8  -2   10.03    1.65
   9   8  -2    5.04    1.15
  -9  -8   2    6.49    0.74
   8   8  -2    3.38    0.98
   8   8  -2    5.31    1.19
  -8  -8   2    5.00    0.74
  -8  -8   2    3.95    0.56
   7   8  -2    2.50    0.86
   7   8  -2    2.19    0.73
   7   8  -2    3.09    0.90
  -7  -8   2    3.55    0.55
  -7  -8   2    3.07    0.61
   6   8  -2   -0.47    0.43
   6   8  -2   -0.04    0.49
   6   8  -2    0.22    0.43
  -6  -8   2    0.48    0.36
  -6  -8   2    0.02    0.23
   5   8  -2    6.24    1.08
   5   8  -2    4.86    0.88
   5   8  -2    3.63    0.87
  -5  -8   2    4.86    0.62
  -5  -8   2    5.10    0.74
   4   8  -2   15.84    1.27
   4   8  -2   17.60    1.38
   4   8  -2   18.61    1.39
  -4  -8   2   17.35    0.99
  -4  -8   2   18.59    1.16
   3   8  -2   30.49    1.57
   3   8  -2   31.30    1.51
   3   8  -2   29.34    1.69
   3   8  -2   28.85    1.66
  -3  -8   2   30.19    1.53
  -3  -8   2   28.79    1.32
   2   8  -2    0.82    0.52
   2   8  -2    1.04    0.53
   2   8  -2    0.91    0.37
   2   8  -2    0.47    0.37
  -2  -8   2    0.08    0.29
  -2  -8   2    1.01    0.47
   1   8  -2    0.71    0.47
   1   8  -2    0.11    0.29
   1   8  -2    0.08    0.40
  -1  -8   2    0.14    0.40
   0   8  -2   19.03    1.23
   0   8  -2   17.44    1.43
   0   8  -2   19.16    1.44
   0  -8   2   19.76    1.41
  -1   8  -2   25.52    1.53
   1  -8   2   26.40    1.70
  -2   8  -2   16.44    1.60
   2  -8   2   13.47    1.45
  -3   8  -2   17.60    1.71
   3  -8   2   17.13    1.91
   3  -8   2   18.55    1.77
  -4   8  -2   10.89    1.53
   4  -8   2   10.56    1.45
   4  -8   2    7.20    1.45
  -5   8  -2    0.79    0.74
   5  -8   2    0.11    0.65
   5  -8   2    0.07    0.55
   5  -8   2    0.18    0.75
  -6   8  -2    1.47    0.84
   6  -8   2    1.57    1.06
  -7   8  -2    2.99    1.07
   7  -8   2    1.38    1.10
  11   7  -2    2.85    1.00
  11   7  -2    4.30    1.21
 -11  -7   2    4.52    0.71
  10   7  -2    5.61    1.34
  10   7  -2    3.94    1.04
 -10  -7   2    3.05    0.55
   9   7  -2    7.61    1.48
   9   7  -2    9.42    1.48
   9   7  -2    8.53    1.41
  -9  -7   2    8.40    0.82
   8   7  -2    0.27    0.56
   8   7  -2   -0.54    0.44
   8   7  -2    0.15    0.57
  -8  -7   2    0.48    0.29
  -8  -7   2    0.67    0.38
   7   7  -2    0.14    0.54
   7   7  -2    0.37    0.53
  -7  -7   2    0.23    0.31
  -7  -7   2   -0.10    0.24
   6   7  -2   27.61    1.77
   6   7  -2   27.51    1.76
   6   7  -2   26.92    1.61
  -6  -7   2   25.97    1.22
  -6  -7   2   25.84    1.05
   5   7  -2   20.26    1.36
   5   7  -2   18.66    1.40
   5   7  -2   17.74    1.38
  -5  -7   2   18.68    1.05
  -5  -7   2   18.75    0.89
   4   7  -2    3.30    0.73
   4   7  -2    3.65    0.70
   4   7  -2    3.56    0.75
  -4  -7   2    5.16    0.67
  -4  -7   2    3.25    0.49
   3   7  -2    7.40    0.95
   3   7  -2   11.59    1.19
   3   7  -2   12.16    1.17
  -3  -7   2   11.61    0.76
  -3  -7   2    9.06    0.90
   2   7  -2    7.11    0.75
   2   7  -2    4.88    0.76
   2   7  -2    7.83    0.69
   2   7  -2    6.49    0.89
   2   7  -2    6.97    0.83
  -2  -7   2    8.10    0.87
  -2  -7   2    8.06    0.81
   1   7  -2   29.02    1.26
   1   7  -2   28.98    1.26
   1   7  -2   29.36    1.25
   1   7  -2   25.88    1.48
   1   7  -2   27.82    1.53
  -1  -7   2   28.62    1.29
  -1  -7   2   30.44    1.50
   0   7  -2   38.52    1.79
   0   7  -2   34.42    1.39
   0   7  -2   36.30    1.60
   0  -7   2   33.71    1.68
  -1   7  -2   87.36    2.85
   1  -7   2   90.87    2.99
  -2   7  -2   19.15    1.42
   2  -7   2   22.43    1.49
  -3   7  -2    2.75    0.74
   3  -7   2    2.88    0.92
   3  -7   2    3.12    0.80
  -4   7  -2   12.68    1.51
   4  -7   2   12.41    1.44
   4  -7   2   12.96    1.75
  -5   7  -2    6.53    1.21
   5  -7   2    6.10    1.06
   5  -7   2    5.83    1.29
   5  -7   2    9.98    1.38
  -6   7  -2    0.28    0.69
   6  -7   2   -0.05    0.78
  -7   7  -2    0.04    0.78
   7  -7   2    0.94    0.93
  -8   7  -2    3.53    1.13
   8  -7   2    1.53    1.13
  11   6  -2    5.37    1.33
  11   6  -2    3.53    1.06
 -11  -6   2    3.76    0.68
  10   6  -2    2.71    0.91
  10   6  -2    3.20    1.04
 -10  -6   2    3.59    0.60
   9   6  -2    1.15    0.81
   9   6  -2    1.42    0.74
  -9  -6   2    0.57    0.35
  -9  -6   2    0.86    0.43
   8   6  -2    4.35    1.04
   8   6  -2    4.03    0.98
   8   6  -2    2.96    0.95
  -8  -6   2    3.18    0.48
  -8  -6   2    3.57    0.59
   7   6  -2   10.75    1.38
   7   6  -2    8.05    1.19
   7   6  -2    6.90    1.09
  -7  -6   2    9.52    0.76
  -7  -6   2   10.48    0.67
  -7  -6   2   10.74    0.69
   6   6  -2   18.66    1.41
   6   6  -2   19.58    1.46
   6   6  -2   18.02    1.46
   6   6  -2   20.45    1.34
  -6  -6   2   18.21    0.98
  -6  -6   2   18.63    0.81
  -6  -6   2   20.41    0.85
   5   6  -2   16.55    1.27
   5   6  -2   15.74    1.24
   5   6  -2   19.55    1.23
  -5  -6   2   17.85    0.78
  -5  -6   2   16.39    0.78
  -5  -6   2   17.35    0.93
   4   6  -2   15.16    1.12
   4   6  -2   12.15    1.17
   4   6  -2   15.76    1.08
  -4  -6   2   13.43    0.72
  -4  -6   2   12.88    1.11
  -4  -6   2   15.30    0.74
  -4  -6   2   14.16    0.87
  -4  -6   2   14.82    0.86
   3   6  -2    0.33    0.34
   3   6  -2    0.70    0.38
   3   6  -2    0.22    0.36
  -3  -6   2    0.92    0.28
  -3  -6   2    0.64    0.31
  -3  -6   2    0.63    0.30
  -3  -6   2    0.87    0.29
   2   6  -2   60.83    1.85
   2   6  -2   59.50    1.58
   2   6  -2   58.99    2.07
   2   6  -2   61.89    2.14
   2   6  -2   57.70    1.99
  -2  -6   2   63.23    1.81
  -2  -6   2   57.20    1.89
   1   6  -2  129.80    3.08
   1   6  -2  124.74    2.93
   1   6  -2  123.42    3.37
   1   6  -2  129.14    3.40
   1   6  -2  131.89    3.08
  -1  -6   2  128.49    3.02
  -1  -6   2  125.25    3.25
   0   6  -2   62.32    1.79
   0   6  -2   61.87    2.05
   0   6  -2   61.57    1.71
   0  -6   2   61.04    1.88
   0  -6   2   62.00    2.14
  -1   6  -2   93.04    2.07
  -1   6  -2   90.49    2.78
   1  -6   2   93.42    2.86
  -2   6  -2   57.69    1.58
  -2   6  -2   59.71    2.29
   2  -6   2   60.19    2.27
  -3   6  -2    1.99    0.42
  -3   6  -2    2.16    0.64
   3  -6   2    1.38    0.55
   3  -6   2    1.96    0.71
  -4   6  -2    2.34    0.74
   4  -6   2    1.76    0.80
   4  -6   2    0.79    0.53
  -5   6  -2   19.35    1.84
   5  -6   2   14.80    1.84
   5  -6   2   17.11    1.59
  -6   6  -2    4.38    1.05
   6  -6   2    4.00    0.95
   6  -6   2    4.11    1.13
  -7   6  -2    1.46    0.84
   7  -6   2    1.25    0.88
  -8   6  -2    1.32    0.91
   8  -6   2    0.42    0.91
  12   5  -2    2.06    0.99
  12   5  -2    2.01    0.87
 -12  -5   2    1.95    0.58
  11   5  -2    3.38    1.01
  11   5  -2    3.93    1.17
 -11  -5   2    3.40    0.68
  10   5  -2    1.02    0.72
  10   5  -2    0.82    0.79
 -10  -5   2    1.68    0.49
 -10  -5   2    1.17    0.49
   9   5  -2    1.25    0.80
   9   5  -2    1.17    0.68
  -9  -5   2    1.06    0.45
  -9  -5   2    0.60    0.35
   8   5  -2   20.81    1.61
   8   5  -2   31.48    2.06
  -8  -5   2   21.06    1.15
  -8  -5   2   24.59    1.05
   7   5  -2   12.83    1.51
   7   5  -2   14.32    1.56
   7   5  -2   15.37    1.57
  -7  -5   2   13.28    0.73
  -7  -5   2   13.84    0.87
  -7  -5   2   13.99    0.72
   6   5  -2    4.93    0.89
   6   5  -2    3.24    0.75
   6   5  -2    5.59    0.95
  -6  -5   2    4.98    0.49
  -6  -5   2    5.34    0.60
  -6  -5   2    4.93    0.48
   5   5  -2   11.59    1.24
   5   5  -2    8.62    1.01
   5   5  -2   12.18    1.25
   5   5  -2   11.45    0.93
  -5  -5   2   12.56    0.61
  -5  -5   2   12.58    0.60
  -5  -5   2   12.70    0.73
  -5  -5   2   11.18    0.75
   4   5  -2   14.05    1.03
   4   5  -2   12.66    1.01
   4   5  -2   16.78    1.02
  -4  -5   2   13.98    0.65
  -4  -5   2   15.18    0.98
  -4  -5   2   13.84    0.64
  -4  -5   2   13.32    0.80
  -4  -5   2   14.60    0.78
   3   5  -2   34.52    1.40
   3   5  -2   32.22    1.43
   3   5  -2   32.37    1.46
  -3  -5   2   32.74    1.07
  -3  -5   2   31.67    1.04
  -3  -5   2   35.31    1.33
  -3  -5   2   32.08    1.28
  -3  -5   2   32.49    1.20
   2   5  -2  173.23    4.02
   2   5  -2  173.76    3.98
   2   5  -2  178.03    3.48
   2   5  -2  172.61    3.73
   2   5  -2  172.45    3.98
  -2  -5   2  180.40    3.60
  -2  -5   2  175.82    3.61
  -2  -5   2  178.51    3.83
  -2  -5   2  175.07    3.61
   1   5  -2  363.86    6.88
   1   5  -2  374.57    6.98
   1   5  -2  361.36    6.72
   1   5  -2  360.54    7.18
  -1  -5   2  365.24    6.81
  -1  -5   2  373.92    7.09
  -1  -5   2  368.69    6.56
   0   5  -2  172.51    3.49
   0   5  -2  169.13    3.85
   0   5  -2  167.82    3.48
   0  -5   2  173.13    3.66
   0  -5   2  170.51    3.90
  -1   5  -2    1.31    0.23
  -1   5  -2    1.31    0.42
  -1   5  -2    0.90    0.20
   1  -5   2    1.46    0.44
  -2   5  -2   43.47    1.24
  -2   5  -2   44.82    1.82
   2  -5   2   41.57    1.74
  -3   5  -2   40.82    1.61
  -3   5  -2   38.11    1.81
   3  -5   2   40.40    1.76
  -4   5  -2   15.11    1.50
  -4   5  -2   14.41    1.06
   4  -5   2   13.70    1.12
   4  -5   2   10.65    1.30
  -5   5  -2    7.71    1.15
   5  -5   2    7.44    1.01
   5  -5   2    9.93    1.44
  -6   5  -2   12.87    1.51
   6  -5   2   11.92    1.63
   6  -5   2   13.22    1.38
  -7   5  -2   -0.21    0.58
   7  -5   2   -0.57    0.61
  -8   5  -2   -0.09    0.66
   8  -5   2    0.16    0.72
  -9   5  -2    4.70    1.24
   9  -5   2    4.56    1.38
  12   4  -2   -0.16    0.77
  12   4  -2    0.50    0.75
 -12  -4   2    1.16    0.50
  11   4  -2    3.66    1.02
  11   4  -2    2.78    1.06
 -11  -4   2    3.73    0.81
 -11  -4   2    2.67    0.63
  10   4  -2    2.73    1.00
  10   4  -2    1.64    0.71
 -10  -4   2    2.13    0.56
 -10  -4   2    3.38    0.73
   9   4  -2    5.90    1.08
   9   4  -2    7.39    1.40
  -9  -4   2    6.03    0.85
  -9  -4   2    4.93    0.67
   8   4  -2    5.97    1.02
   8   4  -2    6.45    1.18
  -8  -4   2    5.80    0.74
  -8  -4   2    7.30    0.70
   7   4  -2   20.49    1.57
   7   4  -2   20.08    1.44
   7   4  -2   21.01    1.54
  -7  -4   2   21.71    0.92
  -7  -4   2   22.04    1.09
  -7  -4   2   21.83    0.93
   6   4  -2   15.65    1.49
   6   4  -2   15.02    1.21
   6   4  -2   14.22    1.35
  -6  -4   2   13.57    0.65
  -6  -4   2   14.18    0.67
  -6  -4   2   13.59    0.79
  -6  -4   2   14.19    0.85
   5   4  -2    0.06    0.39
   5   4  -2   -0.01    0.34
  -5  -4   2    0.26    0.19
  -5  -4   2    0.51    0.20
  -5  -4   2    0.39    0.25
  -5  -4   2    0.10    0.21
   4   4  -2   85.23    2.64
   4   4  -2   82.68    2.50
   4   4  -2   84.12    2.34
  -4  -4   2   85.62    2.16
  -4  -4   2   86.11    1.87
  -4  -4   2   82.15    1.84
  -4  -4   2   82.04    2.04
  -4  -4   2   84.94    2.50
   3   4  -2  514.21    9.28
   3   4  -2  509.77    9.46
  -3  -4   2  507.18    8.77
  -3  -4   2  506.93    8.80
  -3  -4   2  499.08    9.00
  -3  -4   2  509.52    9.31
  -3  -4   2  502.37    9.12
   2   4  -2  131.36    3.05
   2   4  -2  133.52    3.12
   2   4  -2  132.04    2.70
  -2  -4   2  138.24    2.76
  -2  -4   2  134.26    2.94
  -2  -4   2  133.98    2.89
  -2  -4   2  134.29    2.78
  -2  -4   2  136.64    3.09
   1   4  -2  162.54    3.50
   1   4  -2  159.45    3.16
   1   4  -2  155.77    3.34
  -1  -4   2  159.79    3.24
  -1  -4   2  160.17    3.45
  -1  -4   2  160.93    3.07
   0   4  -2  229.40    4.69
   0   4  -2  226.53    4.23
   0  -4   2  230.09    4.47
   0  -4   2  230.10    4.71
  -1   4  -2   19.66    0.60
  -1   4  -2   20.15    0.89
  -1   4  -2   18.63    1.02
  -1   4  -2   19.89    0.64
   1  -4   2   21.58    1.12
  -2   4  -2   27.13    1.30
  -2   4  -2   26.64    1.12
   2  -4   2   25.52    1.23
  -3   4  -2   69.84    2.33
  -3   4  -2   69.87    2.08
   3  -4   2   67.48    2.45
   3  -4   2   67.78    2.21
  -4   4  -2   43.94    1.93
  -4   4  -2   42.07    1.67
   4  -4   2   45.49    1.81
   4  -4   2   41.04    2.01
  -5   4  -2    0.00    0.31
  -5   4  -2    0.06    0.41
   5  -4   2    0.77    0.43
   5  -4   2    0.18    0.48
  -6   4  -2    1.16    0.53
  -6   4  -2    1.90    0.66
   6  -4   2    2.58    0.85
   6  -4   2    2.06    0.62
  -7   4  -2   10.27    1.37
  -7   4  -2   12.60    1.31
   7  -4   2   12.58    1.70
  -8   4  -2    2.75    0.90
  -8   4  -2    3.24    0.92
   8  -4   2    4.33    1.15
  -9   4  -2   -0.41    0.69
   9  -4   2    0.44    0.76
 -10   4  -2    6.59    1.38
  10  -4   2    3.36    1.10
  12   3  -2    0.37    0.81
 -12  -3   2    0.99    0.55
 -12  -3   2    2.80    0.86
  11   3  -2    0.87    0.61
  11   3  -2    0.01    0.75
 -11  -3   2   -0.44    0.46
 -11  -3   2    0.35    0.39
  10   3  -2    3.16    0.90
  10   3  -2    6.33    1.36
 -10  -3   2    7.26    1.07
 -10  -3   2    7.02    0.91
   9   3  -2   17.22    1.90
   9   3  -2   21.14    1.60
  -9  -3   2   20.13    1.33
  -9  -3   2   19.66    1.14
   8   3  -2    3.06    0.91
   8   3  -2    1.44    0.57
  -8  -3   2    2.11    0.54
  -8  -3   2    1.87    0.43
   7   3  -2    1.07    0.63
   7   3  -2    2.21    0.68
  -7  -3   2    2.40    0.51
  -7  -3   2    2.03    0.40
   6   3  -2   11.45    0.64
   6   3  -2   10.03    1.21
  -6  -3   2   11.41    0.63
  -6  -3   2    9.77    0.59
  -6  -3   2   10.88    0.77
  -6  -3   2    9.89    0.72
   5   3  -2  101.40    3.02
   5   3  -2   91.11    2.84
   5   3  -2   97.37    2.27
  -5  -3   2   96.76    2.12
  -5  -3   2   99.64    2.14
  -5  -3   2   99.57    2.46
  -5  -3   2   96.64    2.33
   4   3  -2  171.66    3.99
   4   3  -2  172.54    4.10
  -4  -3   2  172.04    3.24
  -4  -3   2  165.23    4.01
  -4  -3   2  167.53    3.56
  -4  -3   2  172.10    3.25
  -4  -3   2  170.64    3.45
   3   3  -2  508.36    9.05
   3   3  -2  513.88    9.27
   3   3  -2  495.28    9.41
  -3  -3   2  496.70    8.84
  -3  -3   2  507.46    8.66
  -3  -3   2  497.44    9.00
  -3  -3   2  501.15    8.64
  -3  -3   2  517.15    9.02
  -3  -3   2  501.00    9.25
   2   3  -2  416.08    7.53
   2   3  -2  414.56    7.17
   2   3  -2  401.67    7.38
  -2  -3   2  400.96    7.36
  -2  -3   2  411.95    7.34
  -2  -3   2  419.57    7.18
  -2  -3   2  410.70    7.14
  -2  -3   2  409.82    7.46
   1   3  -2   48.10    1.35
   1   3  -2   46.34    1.35
   1   3  -2   48.17    1.37
  -1  -3   2   47.93    0.90
  -1  -3   2   47.54    1.15
  -1  -3   2   47.26    1.23
  -1  -3   2   48.25    1.38
   0   3  -2   42.55    1.35
   0   3  -2   41.42    0.96
   0  -3   2   43.55    1.33
   0  -3   2   41.99    1.19
  -1   3  -2  210.32    4.15
  -1   3  -2  216.01    4.41
  -1   3  -2  212.46    3.64
   1  -3   2  212.07    4.33
   1  -3   2  211.75    4.11
  -2   3  -2   86.22    2.34
  -2   3  -2   81.44    2.09
   2  -3   2   80.27    2.22
   2  -3   2   85.51    2.38
  -3   3  -2   22.42    1.01
  -3   3  -2   21.92    1.15
   3  -3   2   21.26    1.16
   3  -3   2   20.87    1.23
   3  -3   2   20.65    1.06
  -4   3  -2   34.95    1.59
  -4   3  -2   36.52    1.41
   4  -3   2   35.57    1.60
   4  -3   2   36.02    1.73
   4  -3   2   35.77    1.47
  -5   3  -2   12.82    1.10
  -5   3  -2    9.03    1.01
   5  -3   2   14.91    1.47
   5  -3   2   12.24    0.91
   5  -3   2   13.44    0.95
   5  -3   2   14.24    1.39
  -6   3  -2    1.26    0.59
  -6   3  -2    0.90    0.44
   6  -3   2    1.50    0.66
   6  -3   2    2.22    0.51
  -7   3  -2   12.84    1.20
  -7   3  -2   13.50    1.45
   7  -3   2   11.17    1.43
  -8   3  -2   24.18    1.80
  -8   3  -2   25.23    1.56
   8  -3   2   26.44    2.07
  -9   3  -2    4.81    0.99
  -9   3  -2    3.86    1.02
   9  -3   2    2.42    0.90
 -10   3  -2    3.91    1.13
 -10   3  -2    2.87    1.06
  10  -3   2    2.28    0.97
  11   2  -2    3.82    1.13
 -11  -2   2    2.61    0.84
 -11  -2   2    1.02    0.51
  10   2  -2    4.52    1.24
  10   2  -2    4.91    1.03
 -10  -2   2    5.11    0.83
 -10  -2   2    4.81    0.92
   9   2  -2   -0.16    0.60
   9   2  -2   -0.17    0.43
  -9  -2   2    0.85    0.42
  -9  -2   2    0.78    0.49
   8   2  -2    9.36    1.40
   8   2  -2   11.44    1.30
  -8  -2   2   12.10    1.13
  -8  -2   2   10.94    0.93
   7   2  -2    3.29    0.73
   7   2  -2    2.60    0.77
  -7  -2   2    2.36    0.54
  -7  -2   2    2.11    0.45
   6   2  -2   53.34    2.30
  -6  -2   2   53.41    1.83
  -6  -2   2   57.15    1.80
  -6  -2   2   56.19    1.60
  -6  -2   2   57.06    1.61
   5   2  -2  348.43    7.19
   5   2  -2  324.43    6.36
  -5  -2   2  344.53    6.17
  -5  -2   2  337.33    6.42
  -5  -2   2  339.53    6.57
  -5  -2   2  338.27    6.17
   4   2  -2  151.56    3.20
   4   2  -2  142.79    3.65
   4   2  -2  151.31    3.62
  -4  -2   2  151.30    3.17
  -4  -2   2  151.38    3.29
  -4  -2   2  154.77    2.98
  -4  -2   2  148.68    2.94
   3   2  -2  187.76    3.68
   3   2  -2  185.93    3.91
   3   2  -2  176.10    4.01
   3   2  -2  189.92    3.35
  -3  -2   2  185.60    3.67
  -3  -2   2  181.58    3.60
  -3  -2   2  186.18    3.74
  -3  -2   2  185.57    3.44
  -3  -2   2  183.26    3.43
   2   2  -2  338.52    5.99
   2   2  -2  327.04    5.91
   2   2  -2  328.17    6.33
   2   2  -2  337.76    6.14
   2   2  -2  337.81    6.16
  -2  -2   2  333.85    5.97
  -2  -2   2  334.11    6.03
  -2  -2   2  341.43    6.16
  -2  -2   2  339.76    5.87
  -2  -2   2  342.62    5.90
   1   2  -2   45.16    1.22
   1   2  -2   49.30    1.22
   1   2  -2   45.90    1.15
  -1  -2   2   46.60    1.25
  -1  -2   2   45.52    1.08
  -1  -2   2   43.64    1.30
  -1  -2   2   45.58    1.12
   0   2  -2  141.39    2.90
   0   2  -2  138.10    2.73
   0  -2   2  141.00    2.72
   0  -2   2  136.02    2.86
   0  -2   2  140.48    2.49
  -1   2  -2  293.32    5.36
  -1   2  -2  296.25    5.54
   1  -2   2  295.79    5.30
   1  -2   2  291.79    5.47
  -2   2  -2  164.91    3.54
  -2   2  -2  166.41    3.37
   2  -2   2  166.83    3.62
   2  -2   2  162.99    3.45
  -3   2  -2    2.41    0.46
  -3   2  -2    3.20    0.43
   3  -2   2    2.04    0.48
   3  -2   2    2.51    0.41
   3  -2   2    1.99    0.41
  -4   2  -2    4.72    0.64
  -4   2  -2    5.63    0.61
   4  -2   2    5.14    0.75
   4  -2   2    5.64    0.70
   4  -2   2    5.90    0.63
  -5   2  -2   54.33    1.99
  -5   2  -2   54.76    1.78
   5  -2   2   54.30    1.71
   5  -2   2   53.55    1.98
   5  -2   2   50.07    2.15
   5  -2   2   56.35    1.74
  -6   2  -2   28.57    1.54
  -6   2  -2   29.98    1.37
   6  -2   2   30.64    1.25
   6  -2   2   28.10    1.75
  -7   2  -2   21.41    1.44
  -7   2  -2   19.31    1.21
   7  -2   2   16.56    1.71
  -8   2  -2   26.50    1.72
  -8   2  -2   24.50    1.45
   8  -2   2   24.52    1.88
  -9   2  -2   11.93    1.49
  -9   2  -2   13.85    1.44
   9  -2   2   10.00    1.50
 -10   2  -2    1.21    0.72
 -10   2  -2    0.53    0.55
  10  -2   2    0.13    0.66
 -11   2  -2    1.52    0.68
 -11   2  -2    0.87    0.79
  11  -2   2    3.11    1.08
  11   1  -2    4.35    1.20
 -11  -1   2    4.46    0.89
 -11  -1   2    5.05    1.06
  10   1  -2    1.32    0.87
  10   1  -2    0.26    0.72
 -10  -1   2    0.25    0.57
 -10  -1   2    0.67    0.49
   9   1  -2    1.67    0.61
   9   1  -2    0.22    0.69
  -9  -1   2    0.87    0.44
  -9  -1   2    0.80    0.52
   8   1  -2   19.90    1.36
   8   1  -2   16.82    1.76
  -8  -1   2   19.93    1.15
  -8  -1   2   17.57    1.26
   7   1  -2   21.29    1.62
  -7  -1   2   23.88    1.16
  -7  -1   2   22.84    1.30
   6   1  -2   66.54    2.09
   6   1  -2   69.48    2.66
  -6  -1   2   71.47    2.18
  -6  -1   2   72.17    2.27
  -6  -1   2   69.51    1.95
   5   1  -2  216.62    4.58
   5   1  -2  219.68    5.18
   5   1  -2  218.73    3.91
  -5  -1   2  214.77    4.69
  -5  -1   2  225.22    4.36
  -5  -1   2  218.66    4.32
  -5  -1   2  217.32    4.57
   4   1  -2  388.79    7.69
   4   1  -2  389.67    7.24
   4   1  -2  384.61    6.78
  -4  -1   2  388.61    7.15
  -4  -1   2  384.50    6.91
  -4  -1   2  393.78    6.94
  -4  -1   2  382.93    7.29
   3   1  -2   29.21    1.04
   3   1  -2   27.30    1.16
   3   1  -2   28.08    0.87
  -3  -1   2   28.19    1.05
  -3  -1   2   27.96    0.86
  -3  -1   2   27.47    0.94
  -3  -1   2   27.37    0.85
  -3  -1   2   28.88    0.99
   2   1  -2   46.27    1.31
   2   1  -2   45.97    1.39
   2   1  -2   45.70    1.20
   2   1  -2   47.52    1.32
  -2  -1   2   46.16    1.32
  -2  -1   2   46.07    1.11
  -2  -1   2   47.40    1.15
  -2  -1   2   48.99    1.26
  -2  -1   2   46.91    1.13
   1   1  -2  448.38    7.95
   1   1  -2  448.74    7.87
   1   1  -2  454.98    7.75
   1   1  -2  457.05    7.96
   1   1  -2  459.29    7.60
  -1  -1   2  453.35    7.87
  -1  -1   2  462.85    7.75
  -1  -1   2  448.76    7.97
   0   1  -2  460.80    7.61
   0   1  -2  456.23    7.80
   0   1  -2  454.38    7.93
   0  -1   2  461.01    7.72
   0  -1   2  448.34    7.89
   0  -1   2  453.25    7.76
  -1   1  -2    0.63    0.13
  -1   1  -2    0.51    0.16
  -1   1  -2    1.21    0.26
  -1   1  -2    0.74    0.27
   1  -1   2    0.41    0.19
   1  -1   2    0.55    0.23
   1  -1   2    0.52    0.20
  -2   1  -2   52.35    1.31
  -2   1  -2   50.56    1.42
   2  -1   2   50.91    1.47
   2  -1   2   52.15    1.35
  -3   1  -2   50.95    1.39
  -3   1  -2   50.65    1.51
   3  -1   2   52.96    1.41
   3  -1   2   50.58    1.65
   3  -1   2   54.44    1.58
  -4   1  -2    5.49    0.54
  -4   1  -2    4.44    0.56
   4  -1   2    4.83    0.56
   4  -1   2    6.50    0.80
   4  -1   2    5.63    0.53
  -5   1  -2   64.44    2.01
  -5   1  -2   64.53    1.81
   5  -1   2   62.55    1.65
   5  -1   2   58.17    2.22
   5  -1   2   60.33    1.95
  -6   1  -2  155.85    3.57
  -6   1  -2  159.21    3.88
   6  -1   2  153.67    3.97
   6  -1   2  148.99    4.25
  -7   1  -2   25.43    1.45
  -7   1  -2   27.42    1.31
   7  -1   2   25.72    1.71
  -8   1  -2   12.15    1.31
  -8   1  -2   12.21    1.19
   8  -1   2   10.86    1.46
  -9   1  -2   14.48    1.57
  -9   1  -2   15.17    1.34
   9  -1   2   15.64    1.91
 -10   1  -2    6.25    1.11
 -10   1  -2    6.21    0.96
  10  -1   2    6.14    1.26
 -11   1  -2    1.19    0.76
 -11   1  -2    0.46    0.52
  11  -1   2    1.73    0.94
  11   0  -2    0.90    0.84
 -11   0   2    1.78    0.70
 -11   0   2    2.75    0.90
  10   0  -2    4.44    1.22
 -10   0   2    2.17    0.81
 -10   0   2    1.31    0.58
   9   0  -2    0.82    0.72
   9   0  -2    1.19    0.57
  -9   0   2    2.86    0.76
  -9   0   2    2.58    0.63
   8   0  -2    4.20    0.98
   8   0  -2    4.19    0.79
  -8   0   2    5.48    0.84
  -8   0   2    4.65    0.85
   7   0  -2  156.20    4.67
  -7   0   2  158.68    3.80
  -7   0   2  157.35    4.10
   6   0  -2   99.65    2.83
   6   0  -2   90.06    3.15
  -6   0   2   98.04    2.88
  -6   0   2   89.97    2.72
  -6   0   2   94.01    2.51
   5   0  -2   30.47    1.32
   5   0  -2   27.17    1.49
   5   0  -2   29.14    1.03
  -5   0   2   30.25    1.15
  -5   0   2   30.61    1.33
  -5   0   2   29.99    1.36
   4   0  -2  110.39    2.81
   4   0  -2  118.15    2.59
   4   0  -2  117.61    3.11
  -4   0   2  118.34    2.92
  -4   0   2  114.56    2.76
  -4   0   2  112.24    2.55
   3   0  -2  126.41    3.03
   3   0  -2  132.64    2.92
   3   0  -2  123.38    2.70
  -3   0   2  125.89    2.62
  -3   0   2  124.86    2.79
  -3   0   2  125.64    2.91
   2   0  -2  258.66    4.92
   2   0  -2  250.57    4.77
   2   0  -2  251.08    4.90
  -2   0   2  256.96    4.81
  -2   0   2  259.47    4.64
  -2   0   2  265.94    4.96
   1   0  -2  196.45    3.68
   1   0  -2  201.67    3.76
   1   0  -2  200.66    3.82
  -1   0   2  197.13    3.59
  -1   0   2  194.84    3.70
   0   0  -2  490.91    8.32
   0   0  -2  484.37    8.41
   0   0  -2  487.32    8.47
   0   0   2  491.37    8.27
   0   0   2  480.31    8.38
   0   0   2  506.30    8.39
  -1   0  -2    0.09    0.14
  -1   0  -2   -0.05    0.16
  -1   0  -2    0.12    0.14
  -1   0  -2   -0.01    0.10
  -1   0  -2    0.69    0.21
   1   0   2    0.29    0.17
   1   0   2    0.10    0.11
   1   0   2   -0.03    0.11
   1   0   2    0.22    0.17
   1   0   2    0.22    0.16
  -2   0  -2  165.99    3.34
  -2   0  -2  167.62    3.05
  -2   0  -2  167.43    3.19
   2   0   2  167.83    3.27
   2   0   2  161.11    3.30
   2   0   2  164.63    3.07
  -3   0  -2   80.42    2.15
  -3   0  -2   82.86    1.89
  -3   0  -2   82.01    1.73
   3   0   2   78.95    1.89
   3   0   2   81.85    2.12
   3   0   2   83.93    1.70
  -4   0  -2  263.10    5.54
  -4   0  -2  257.73    4.82
  -4   0  -2  262.32    5.03
   4   0   2  270.89    4.65
   4   0   2  266.25    5.48
   4   0   2  257.88    5.05
  -5   0  -2   69.42    1.99
  -5   0  -2   73.58    1.83
   5   0   2   74.50    2.00
   5   0   2   75.04    2.44
  -6   0  -2  100.31    2.44
  -6   0  -2   99.85    2.68
   6   0   2  103.32    2.63
   6   0   2  100.50    3.16
  -7   0  -2   59.95    1.89
  -7   0  -2   59.19    2.09
   7   0   2   65.10    2.60
  -8   0  -2   10.47    0.97
  -8   0  -2   10.40    1.11
   8   0   2   11.88    1.50
  -9   0  -2    3.17    0.76
  -9   0  -2    2.49    0.61
   9   0   2    2.76    0.88
 -10   0  -2   19.81    1.54
 -10   0  -2   15.36    1.40
  10   0   2   16.92    1.95
  10   0   2   17.15    1.06
 -11   0  -2    2.93    0.76
 -11   0  -2    4.63    1.02
  11   0   2    5.08    1.20
  11  -1  -2   -0.04    0.75
 -11   1   2    0.60    0.71
 -11   1   2    0.32    0.54
  10  -1  -2    5.94    1.38
 -10   1   2    4.71    1.09
 -10   1   2    4.20    0.85
   9  -1  -2   15.05    1.85
  -9   1   2   15.20    1.64
  -9   1   2   16.95    1.62
   8  -1  -2   14.88    1.12
   8  -1  -2   11.94    1.52
  -8   1   2   16.92    1.18
  -8   1   2   13.60    1.39
   7  -1  -2   38.03    2.15
  -7   1   2   33.82    1.56
  -7   1   2   33.90    1.77
   6  -1  -2   52.45    2.35
   6  -1  -2   54.02    1.69
  -6   1   2   52.48    1.84
  -6   1   2   52.16    2.14
  -6   1   2   51.48    2.06
   5  -1  -2   74.03    2.60
   5  -1  -2   73.12    2.35
   5  -1  -2   72.08    2.05
  -5   1   2   70.37    2.30
  -5   1   2   76.27    2.11
  -5   1   2   71.71    2.39
   4  -1  -2   25.97    1.22
   4  -1  -2   26.56    1.10
   4  -1  -2   24.85    1.31
  -4   1   2   25.22    1.03
  -4   1   2   25.03    1.24
  -4   1   2   24.85    1.17
   3  -1  -2  267.09    5.34
   3  -1  -2  254.98    5.36
   3  -1  -2  266.38    5.15
  -3   1   2  263.39    4.97
  -3   1   2  254.42    5.34
  -3   1   2  267.61    5.22
   2  -1  -2  318.41    5.99
   2  -1  -2  314.62    5.86
   2  -1  -2  304.82    5.91
  -2   1   2  314.11    5.65
  -2   1   2  311.14    6.00
  -2   1   2  314.12    5.84
   1  -1  -2    0.05    0.19
   1  -1  -2    0.00    0.23
   1  -1  -2    0.28    0.21
   1  -1  -2    0.16    0.26
  -1   1   2   -0.11    0.19
  -1   1   2   -0.08    0.19
  -1   1   2    0.29    0.17
   0  -1  -2    1.14    0.26
   0  -1  -2    1.36    0.15
   0  -1  -2    0.82    0.23
   0  -1  -2    1.64    0.26
   0   1   2    1.38    0.24
   0   1   2    0.85    0.15
  -1  -1  -2  147.25    2.77
  -1  -1  -2  146.13    2.61
  -1  -1  -2  144.71    2.81
  -1  -1  -2  144.31    2.76
  -1  -1  -2  148.93    2.90
   1   1   2  142.64    2.95
   1   1   2  146.27    2.67
   1   1   2  145.19    2.88
   1   1   2  151.06    2.50
  -2  -1  -2    4.26    0.26
  -2  -1  -2    4.72    0.43
  -2  -1  -2    4.72    0.35
  -2  -1  -2    4.58    0.30
  -2  -1  -2    3.72    0.39
   2   1   2    4.12    0.35
   2   1   2    3.29    0.42
   2   1   2    4.42    0.39
   2   1   2    5.34    0.51
  -3  -1  -2  188.47    3.96
  -3  -1  -2  183.19    3.33
  -3  -1  -2  183.34    3.34
   3   1   2  182.93    3.82
   3   1   2  180.63    3.39
   3   1   2  180.74    3.72
   3   1   2  186.20    3.74
  -4  -1  -2  445.94    7.77
  -4  -1  -2  454.27    8.60
  -4  -1  -2  437.33    7.53
   4   1   2  453.58    7.81
   4   1   2  443.46    8.38
  -5  -1  -2  120.49    2.56
  -5  -1  -2  118.65    2.33
   5   1   2  108.12    2.46
   5   1   2  116.30    3.11
  -6  -1  -2   42.38    1.42
  -6  -1  -2   41.04    1.22
   6   1   2   40.93    1.85
   6   1   2   42.74    1.30
  -7  -1  -2   33.74    1.39
  -7  -1  -2   33.15    1.20
   7   1   2   31.38    1.78
   7   1   2   34.42    1.19
  -8  -1  -2   38.80    1.46
  -8  -1  -2   39.24    1.66
   8   1   2   37.33    1.32
   8   1   2   39.33    2.14
  -9  -1  -2   14.99    1.00
  -9  -1  -2   14.52    1.18
   9   1   2   14.65    1.67
   9   1   2   14.11    0.77
 -10  -1  -2    6.38    0.87
 -10  -1  -2    6.38    0.98
  10   1   2    5.40    1.15
 -11  -1  -2    4.67    0.96
 -11  -1  -2    5.28    0.84
  11   1   2    5.19    1.21
 -12  -1  -2    0.04    0.64
 -12  -1  -2    0.71    0.52
  12   1   2    0.65    0.84
  10  -2  -2    1.86    0.85
 -10   2   2    0.37    0.52
 -10   2   2    1.78    0.88
   9  -2  -2   10.87    1.66
  -9   2   2   13.21    1.50
  -9   2   2   12.06    1.57
   8  -2  -2   30.29    2.13
  -8   2   2   25.05    1.53
  -8   2   2   25.03    1.79
   7  -2  -2    5.94    1.12
  -7   2   2    4.79    0.83
  -7   2   2    6.57    1.05
   6  -2  -2   44.76    2.22
   6  -2  -2   45.18    1.70
  -6   2   2   47.39    2.06
  -6   2   2   45.53    2.10
  -6   2   2   45.55    1.79
   5  -2  -2   55.61    2.28
   5  -2  -2   55.62    1.88
   5  -2  -2   54.41    2.10
  -5   2   2   53.06    2.06
  -5   2   2   50.99    2.12
  -5   2   2   53.83    1.82
   4  -2  -2   49.38    1.69
   4  -2  -2   49.70    1.86
   4  -2  -2   44.97    1.88
  -4   2   2   46.43    1.86
  -4   2   2   48.90    1.80
  -4   2   2   48.20    1.59
   3  -2  -2   79.14    2.33
   3  -2  -2   80.26    2.19
   3  -2  -2   79.04    2.32
  -3   2   2   78.36    2.34
  -3   2   2   74.89    1.96
  -3   2   2   71.30    2.15
   2  -2  -2  202.86    4.31
   2  -2  -2  203.28    4.20
   2  -2  -2  201.49    4.20
  -2   2   2  196.45    4.13
  -2   2   2  197.40    4.32
  -2   2   2  204.76    3.94
   1  -2  -2   28.90    0.97
   1  -2  -2   29.31    1.12
   1  -2  -2   28.37    1.06
  -1   2   2   28.23    1.10
  -1   2   2   26.43    0.98
  -1   2   2   27.89    0.87
   0  -2  -2  268.89    5.04
   0  -2  -2  271.99    4.98
   0  -2  -2  273.15    4.71
   0   2   2  255.86    4.84
  -1  -2  -2  117.65    2.34
  -1  -2  -2  116.54    2.33
  -1  -2  -2  116.78    2.17
  -1  -2  -2  119.53    2.56
  -1  -2  -2  120.90    2.42
  -1  -2  -2  121.24    2.44
   1   2   2  118.63    2.50
   1   2   2  118.00    2.68
   1   2   2  120.75    2.21
  -2  -2  -2  329.94    5.70
  -2  -2  -2  342.17    6.23
  -2  -2  -2  337.68    6.15
  -2  -2  -2  332.10    5.70
  -2  -2  -2  338.84    5.84
  -2  -2  -2  339.91    5.68
   2   2   2  336.11    6.39
   2   2   2  342.67    5.86
   2   2   2  336.83    6.18
   2   2   2  339.67    6.10
   2   2   2  337.66    5.80
  -3  -2  -2  328.46    6.43
  -3  -2  -2  333.52    5.66
   3   2   2  323.56    6.14
   3   2   2  333.82    6.01
   3   2   2  326.46    6.20
   3   2   2  325.79    6.46
  -4  -2  -2  188.33    3.26
  -4  -2  -2  188.22    4.31
  -4  -2  -2  184.76    3.25
   4   2   2  185.04    4.04
   4   2   2  187.71    4.10
   4   2   2  191.65    4.01
  -5  -2  -2  188.45    3.43
  -5  -2  -2  179.83    3.39
   5   2   2  181.72    4.21
   5   2   2  184.99    4.30
  -6  -2  -2   30.74    0.80
  -6  -2  -2   29.28    1.00
   6   2   2   31.11    1.55
  -7  -2  -2   18.92    0.91
  -7  -2  -2   19.42    0.77
   7   2   2   17.72    1.33
  -8  -2  -2   65.59    2.04
  -8  -2  -2   62.00    1.78
   8   2   2   73.66    2.87
  -9  -2  -2   28.38    1.43
  -9  -2  -2   25.43    1.20
   9   2   2   25.63    1.88
 -10  -2  -2    0.46    0.38
 -10  -2  -2    0.54    0.47
  10   2   2    1.01    0.66
 -11  -2  -2    2.36    0.58
 -11  -2  -2    3.08    0.76
  11   2   2    1.57    0.80
 -12  -2  -2    1.42    0.71
 -12  -2  -2    1.43    0.59
  12   2   2    0.40    0.78
  10  -3  -2    1.69    0.98
 -10   3   2    1.06    0.89
   9  -3  -2    3.36    1.15
  -9   3   2    4.18    1.10
   8  -3  -2   11.67    1.65
  -8   3   2   13.14    1.62
  -8   3   2   11.79    1.26
   7  -3  -2   13.04    1.68
  -7   3   2    9.01    1.28
  -7   3   2   13.14    1.32
   6  -3  -2    4.02    0.90
   6  -3  -2    7.78    0.90
  -6   3   2    6.97    1.04
  -6   3   2    6.60    0.86
  -6   3   2    6.37    0.97
   5  -3  -2   46.64    2.18
   5  -3  -2   46.37    1.85
  -5   3   2   50.02    1.81
  -5   3   2   45.03    2.10
  -5   3   2   43.07    1.97
   4  -3  -2  208.01    5.02
   4  -3  -2  210.12    4.96
   4  -3  -2  205.49    4.70
  -4   3   2  207.96    5.04
  -4   3   2  206.36    4.49
  -4   3   2  206.05    4.86
   3  -3  -2    1.17    0.38
   3  -3  -2    0.91    0.42
   3  -3  -2    0.50    0.34
  -3   3   2    0.59    0.28
  -3   3   2    0.71    0.38
  -3   3   2    0.69    0.37
   2  -3  -2    3.01    0.54
   2  -3  -2    2.06    0.45
   2  -3  -2    1.68    0.43
  -2   3   2    1.69    0.40
  -2   3   2    1.14    0.37
  -2   3   2    1.22    0.29
   1  -3  -2   47.79    1.62
   1  -3  -2   51.62    1.49
   1  -3  -2   49.91    1.57
   1  -3  -2   51.81    1.59
  -1   3   2   49.52    1.52
  -1   3   2   48.63    1.66
  -1   3   2   51.04    1.34
   0  -3  -2   20.56    0.87
   0  -3  -2   21.99    0.96
   0   3   2   20.88    0.81
   0   3   2   22.99    0.97
   0   3   2   20.56    0.93
  -1  -3  -2  166.06    3.05
  -1  -3  -2  167.85    3.35
  -1  -3  -2  164.91    3.23
  -1  -3  -2  166.72    3.49
   1   3   2  162.90    3.36
   1   3   2  165.49    3.06
   1   3   2  164.59    3.50
   1   3   2  165.36    3.33
   1   3   2  170.71    3.43
  -2  -3  -2  686.09   11.45
  -2  -3  -2  681.94   11.27
  -2  -3  -2  689.44   12.18
  -2  -3  -2  662.06   11.27
  -2  -3  -2  681.64   11.79
   2   3   2  662.25   12.05
   2   3   2  654.88   11.70
   2   3   2  688.92   11.81
   2   3   2  677.73   11.35
   2   3   2  669.83   11.90
   2   3   2  675.68   11.82
  -3  -3  -2  222.47    4.79
  -3  -3  -2  223.03    3.95
   3   3   2  228.13    4.33
   3   3   2  229.38    4.64
   3   3   2  227.68    4.58
   3   3   2  221.43    4.52
  -4  -3  -2   27.74    1.31
   4   3   2   25.03    1.06
   4   3   2   25.90    1.16
   4   3   2   27.61    1.37
   4   3   2   25.36    1.15
   5   3   2   52.21    1.88
   5   3   2   48.93    1.75
  -6  -3  -2  151.82    2.84
  -6  -3  -2  152.70    2.87
   6   3   2  154.76    3.86
   6   3   2  153.71    4.03
   6   3   2  149.10    3.92
  -7  -3  -2   82.08    1.94
   7   3   2   84.66    2.92
  -8  -3  -2   11.92    0.62
  -8  -3  -2   11.54    0.75
   8   3   2   15.47    1.56
  -9  -3  -2   16.02    0.84
  -9  -3  -2   16.54    1.01
   9   3   2   17.66    1.86
 -10  -3  -2    1.20    0.51
 -10  -3  -2    1.85    0.46
  10   3   2    0.60    0.67
 -11  -3  -2   -0.30    0.48
 -11  -3  -2   -0.40    0.33
  11   3   2   -0.19    0.59
 -12  -3  -2    0.36    0.43
  12   3   2    1.31    0.84
   9  -4  -2    0.28    0.81
  -9   4   2   -0.27    0.71
   8  -4  -2    1.41    0.85
  -8   4   2    1.46    0.85
   7  -4  -2   25.13    2.02
  -7   4   2   29.06    1.96
   6  -4  -2   17.81    1.78
   6  -4  -2   16.37    1.24
  -6   4   2   20.43    1.63
  -6   4   2   18.29    1.48
  -6   4   2   16.78    1.23
   5  -4  -2    4.15    0.74
   5  -4  -2    5.40    0.98
  -5   4   2    5.57    0.92
  -5   4   2    6.05    0.98
  -5   4   2    6.24    0.79
   4  -4  -2   18.95    1.40
   4  -4  -2   17.23    1.21
  -4   4   2   18.14    1.27
  -4   4   2   15.25    1.25
  -4   4   2   16.28    1.02
   3  -4  -2   19.37    1.20
   3  -4  -2   18.60    1.21
  -3   4   2   18.58    0.99
  -3   4   2   20.26    1.31
  -3   4   2   19.35    1.22
   2  -4  -2    0.86    0.39
   2  -4  -2    0.65    0.37
   2  -4  -2    0.69    0.39
  -2   4   2    1.03    0.40
  -2   4   2    1.18    0.30
  -2   4   2    0.49    0.34
   1  -4  -2   24.65    1.18
   1  -4  -2   26.60    1.19
   1  -4  -2   27.72    1.17
   1  -4  -2   28.63    1.47
  -1   4   2   26.89    1.13
  -1   4   2   26.20    1.26
   0  -4  -2  277.22    5.54
   0  -4  -2  271.63    5.37
   0   4   2  272.26    5.51
   0   4   2  272.00    5.52
   0   4   2  276.97    5.25
  -1  -4  -2  161.66    3.08
  -1  -4  -2  162.04    3.43
  -1  -4  -2  158.29    3.30
   1   4   2  156.81    3.53
   1   4   2  152.07    3.46
   1   4   2  158.70    3.05
   1   4   2  159.77    3.33
   1   4   2  156.65    3.35
  -2  -4  -2  126.02    2.63
  -2  -4  -2  124.04    2.27
  -2  -4  -2  118.49    2.46
   2   4   2  122.86    3.11
   2   4   2  120.93    2.49
   2   4   2  122.14    2.90
   2   4   2  118.79    2.89
   2   4   2  120.04    2.73
   2   4   2  122.33    2.96
  -3  -4  -2  127.75    2.49
  -3  -4  -2  128.17    2.30
  -3  -4  -2  123.11    2.29
  -3  -4  -2  126.04    3.25
   3   4   2  124.69    3.06
   3   4   2  124.25    2.90
   3   4   2  124.22    3.28
   3   4   2  127.12    3.07
   4   4   2  231.57    4.84
   4   4   2  230.85    5.27
   4   4   2  223.38    4.96
   4   4   2  227.25    4.68
   4   4   2  234.94    5.01
   5   4   2   25.04    1.49
   5   4   2   27.67    1.37
   5   4   2   24.31    1.26
   5   4   2   22.07    1.15
   6   4   2  118.24    3.30
   6   4   2  119.52    3.45
   6   4   2  116.38    3.34
  -7  -4  -2   70.59    1.49
   7   4   2   71.19    2.72
   7   4   2   69.46    2.60
  -8  -4  -2    5.56    0.52
   8   4   2    5.58    0.96
  -9  -4  -2    0.82    0.37
  -9  -4  -2    0.62    0.26
   9   4   2    0.33    0.55
 -10  -4  -2    1.87    0.43
  10   4   2    2.16    0.83
 -11  -4  -2    2.50    0.54
  11   4   2    1.68    0.84
 -12  -4  -2    2.72    0.59
  12   4   2    1.70    0.91
   9  -5  -2    1.40    0.95
  -9   5   2    3.42    1.14
   8  -5  -2    0.36    0.73
  -8   5   2    2.09    0.92
   7  -5  -2    4.43    1.13
  -7   5   2    4.52    1.12
   6  -5  -2   22.86    1.88
   6  -5  -2   21.95    1.54
  -6   5   2   22.74    1.85
  -6   5   2   24.75    1.82
   5  -5  -2    4.36    0.83
   5  -5  -2    2.42    0.80
  -5   5   2    3.42    0.84
  -5   5   2    5.19    1.02
   4  -5  -2    0.66    0.46
   4  -5  -2    0.79    0.58
  -4   5   2    0.46    0.46
  -4   5   2    0.72    0.54
   3  -5  -2   27.54    1.54
   3  -5  -2   29.84    1.61
  -3   5   2   28.77    1.67
  -3   5   2   28.48    1.55
   2  -5  -2    4.97    0.76
   2  -5  -2    5.32    0.75
   2  -5  -2    3.92    0.64
  -2   5   2    4.62    0.78
  -2   5   2    4.98    0.59
  -2   5   2    4.64    0.72
   1  -5  -2   55.48    1.87
   1  -5  -2   52.52    1.87
  -1   5   2   52.68    1.79
  -1   5   2   53.59    2.02
   0  -5  -2  165.13    3.75
   0   5   2  166.49    3.56
   0   5   2  158.54    3.53
   0   5   2  161.20    3.83
   0   5   2  165.07    3.88
  -1  -5  -2  205.88    3.97
  -1  -5  -2  201.58    4.20
   1   5   2  204.78    4.47
   1   5   2  198.87    4.42
   1   5   2  202.39    4.15
   1   5   2  199.65    4.26
   1   5   2  203.66    3.90
  -2  -5  -2   30.79    0.90
  -2  -5  -2   31.51    1.08
   2   5   2   32.46    1.38
   2   5   2   31.08    1.45
   2   5   2   32.39    1.37
   2   5   2   33.87    1.19
   2   5   2   31.17    1.34
   2   5   2   30.54    1.08
  -3  -5  -2   25.13    0.81
   3   5   2   24.26    1.22
   3   5   2   23.28    1.32
   3   5   2   25.05    1.23
   3   5   2   24.90    1.07
  -4  -5  -2  152.90    2.78
  -4  -5  -2  160.37    2.98
  -4  -5  -2  154.41    2.78
   4   5   2  149.35    3.82
   4   5   2  153.93    3.58
   4   5   2  155.21    4.10
   4   5   2  156.84    3.86
   5   5   2  147.18    3.90
   5   5   2  151.66    4.22
   5   5   2  147.37    3.68
   5   5   2  151.01    3.93
   5   5   2  153.32    3.68
   6   5   2   61.20    2.20
   6   5   2   61.03    2.39
   7   5   2   12.05    1.31
   7   5   2   12.68    1.35
   8   5   2    2.36    0.82
   8   5   2    2.36    0.71
   9   5   2    0.18    0.53
  10   5   2    6.38    1.22
 -11  -5  -2    7.05    0.72
  11   5   2    6.95    1.36
 -12  -5  -2    2.44    0.52
  12   5   2    2.39    1.00
   8  -6  -2    2.75    1.08
  -8   6   2    0.93    0.87
   7  -6  -2    0.79    0.81
  -7   6   2   -0.06    0.66
   6  -6  -2    5.47    1.24
   6  -6  -2    3.40    0.83
  -6   6   2    3.43    1.02
  -6   6   2    6.23    1.28
   5  -6  -2    2.15    0.71
   5  -6  -2    1.98    0.85
  -5   6   2    1.90    0.77
  -5   6   2    2.41    0.85
   4  -6  -2   -0.62    0.45
   4  -6  -2   -0.21    0.37
  -4   6   2   -0.12    0.42
  -4   6   2   -0.16    0.46
   3  -6  -2    6.39    0.98
   3  -6  -2    5.09    0.90
  -3   6   2    3.56    0.77
  -3   6   2    5.68    0.90
   2  -6  -2   81.70    2.73
   2  -6  -2   85.17    2.77
   2  -6  -2   80.76    2.71
  -2   6   2   73.33    2.76
  -2   6   2   81.08    2.66
   1  -6  -2   72.84    2.46
   1  -6  -2   76.17    2.48
  -1   6   2   76.17    2.36
  -1   6   2   77.73    2.63
  -1   6   2   75.44    2.46
   0  -6  -2    6.82    0.82
   0   6   2    4.21    0.64
   0   6   2    7.80    0.74
   0   6   2    7.61    0.74
   0   6   2    7.27    0.87
  -1  -6  -2   49.00    1.69
   1   6   2   49.55    1.56
   1   6   2   47.70    1.39
   1   6   2   49.19    2.01
   1   6   2   44.05    1.67
   1   6   2   45.64    1.83
   1   6   2   49.56    1.82
  -2  -6  -2   94.95    2.47
  -2  -6  -2   99.16    2.26
   2   6   2  101.69    3.03
   2   6   2  100.61    2.84
   2   6   2  102.97    2.96
   2   6   2   98.37    2.87
   2   6   2  101.09    2.49
  -3  -6  -2   72.80    1.64
  -3  -6  -2   71.08    1.85
  -3  -6  -2   72.45    1.63
   3   6   2   72.01    2.05
   3   6   2   77.60    2.62
   3   6   2   68.92    2.36
   3   6   2   68.63    2.38
  -4  -6  -2  103.92    2.23
   4   6   2  102.93    3.05
   4   6   2  106.12    2.74
   4   6   2  100.12    3.24
   4   6   2  104.69    3.12
  -5  -6  -2  120.30    2.35
   5   6   2  127.70    3.63
   5   6   2  126.81    3.27
   5   6   2  125.32    3.85
   5   6   2  124.13    3.56
   6   6   2    1.07    0.58
   6   6   2    0.08    0.41
   6   6   2    0.09    0.39
   6   6   2    0.55    0.42
   7   6   2    0.05    0.46
   7   6   2    0.74    0.51
   8   6   2    4.06    1.02
   8   6   2    5.02    0.97
   9   6   2    9.51    1.53
   9   6   2   12.09    1.54
  10   6   2    4.13    1.05
 -11  -6  -2    2.94    0.43
  11   6   2    2.88    0.95
 -12  -6  -2    2.26    0.48
  12   6   2    2.35    1.00
   7  -7  -2    1.37    0.95
  -7   7   2    0.78    0.84
   6  -7  -2   -0.34    0.52
   6  -7  -2   -0.79    0.58
  -6   7   2    0.49    0.66
   5  -7  -2    5.87    1.23
   5  -7  -2    3.92    0.96
  -5   7   2    2.90    0.91
  -5   7   2    3.74    0.99
   4  -7  -2    9.74    1.31
   4  -7  -2   13.42    1.66
  -4   7   2   11.38    1.43
  -4   7   2   10.14    1.44
   3  -7  -2    2.92    0.78
   3  -7  -2    4.46    0.94
  -3   7   2    4.86    0.91
  -3   7   2    5.76    1.07
   2  -7  -2   19.27    1.42
   2  -7  -2   20.07    1.44
   2  -7  -2   16.78    1.34
  -2   7   2   18.70    1.36
  -2   7   2   20.12    1.56
  -2   7   2   21.99    1.40
   1  -7  -2   35.22    1.75
   1  -7  -2   31.30    1.68
  -1   7   2   31.73    1.63
  -1   7   2   34.16    1.46
  -1   7   2   33.31    1.80
  -1   7   2   31.68    1.55
   0  -7  -2   28.52    1.51
   0   7   2   28.34    1.31
   0   7   2   32.25    1.69
   0   7   2   31.64    1.32
   0   7   2   34.26    1.59
   0   7   2   31.28    1.61
  -1  -7  -2    8.80    0.92
   1   7   2    9.42    0.64
   1   7   2    9.72    1.17
   1   7   2   10.73    0.75
   1   7   2    8.04    0.95
   1   7   2    8.72    0.91
   1   7   2    9.67    1.05
  -2  -7  -2  102.45    2.75
   2   7   2   99.83    2.58
   2   7   2   99.06    3.15
   2   7   2  101.10    3.01
   2   7   2  105.08    3.27
   2   7   2  104.10    3.14
  -3  -7  -2   81.59    2.25
  -3  -7  -2   79.35    2.00
   3   7   2   83.75    2.83
   3   7   2   84.92    2.79
   3   7   2   83.23    2.91
   3   7   2   87.04    2.33
  -4  -7  -2   21.50    0.95
  -4  -7  -2   22.35    0.79
  -4  -7  -2   22.45    0.78
   4   7   2   23.20    1.15
   4   7   2   25.69    1.62
   4   7   2   19.95    1.38
   4   7   2   23.18    1.46
  -5  -7  -2    8.69    0.54
   5   7   2   11.17    1.24
   5   7   2    9.72    1.01
   5   7   2    8.66    1.13
   5   7   2    9.37    1.25
  -6  -7  -2    4.52    0.36
   6   7   2    4.34    0.94
   6   7   2    4.72    0.86
   6   7   2    4.67    0.93
   7   7   2    2.63    0.74
   7   7   2    1.52    0.64
   8   7   2    0.87    0.69
   8   7   2    1.50    0.64
   9   7   2   17.28    1.83
   9   7   2   19.17    2.07
  10   7   2    6.03    1.22
  10   7   2    5.24    1.35
  11   7   2    1.09    0.78
  12   7   2   -0.10    0.69
   7  -8  -2    1.34    1.01
  -7   8   2    0.90    0.87
   6  -8  -2    0.07    0.78
  -6   8   2    0.59    0.77
   5  -8  -2    1.37    0.76
   5  -8  -2    1.64    0.93
  -5   8   2    0.02    0.65
   4  -8  -2    5.66    1.24
   4  -8  -2    7.33    1.31
  -4   8   2    7.14    1.22
  -4   8   2    6.27    1.14
  -4   8   2   10.02    1.56
   3  -8  -2   14.88    1.70
   3  -8  -2   13.91    1.63
  -3   8   2   14.05    1.51
  -3   8   2   13.65    1.61
  -3   8   2   14.19    1.57
   2  -8  -2    1.99    0.69
   2  -8  -2    0.72    0.58
   2  -8  -2    1.92    0.76
  -2   8   2    1.30    0.65
  -2   8   2    1.47    0.62
  -2   8   2    2.71    0.71
   1  -8  -2    5.02    0.96
   1  -8  -2    6.30    0.99
  -1   8   2    6.42    0.90
  -1   8   2    5.18    0.96
  -1   8   2    5.77    0.81
  -1   8   2    5.60    0.90
   0  -8  -2   37.59    1.90
   0   8   2   33.87    1.74
   0   8   2   39.83    1.99
   0   8   2   37.55    1.57
   0   8   2   38.86    1.54
  -1  -8  -2   18.35    1.24
   1   8   2   16.24    1.37
   1   8   2   16.03    1.19
   1   8   2   17.39    1.39
   1   8   2   16.26    0.95
   1   8   2   14.08    1.39
  -2  -8  -2   46.66    1.85
   2   8   2   48.04    2.15
   2   8   2   44.23    1.97
   2   8   2   46.40    2.20
   2   8   2   43.25    1.55
   2   8   2   41.89    2.09
  -3  -8  -2   46.93    1.78
   3   8   2   48.02    2.23
   3   8   2   47.81    1.65
   3   8   2   44.19    2.10
   3   8   2   49.01    2.28
  -4  -8  -2    4.88    0.53
  -4  -8  -2    4.98    0.66
   4   8   2    6.00    1.05
   4   8   2    6.58    1.02
   4   8   2    5.02    0.92
   4   8   2    6.43    0.77
  -5  -8  -2    1.47    0.29
  -5  -8  -2    1.42    0.37
  -5  -8  -2    1.52    0.30
   5   8   2    1.71    0.63
   5   8   2    1.41    0.61
   5   8   2    1.76    0.53
   5   8   2    1.24    0.63
  -6  -8  -2    3.05    0.43
   6   8   2    2.56    0.75
   6   8   2    1.52    0.62
   6   8   2    1.77    0.71
   7   8   2    6.45    1.19
   7   8   2    7.01    1.16
   8   8   2   20.31    2.03
   9   8   2    1.88    0.88
  10   8   2    0.60    0.76
  10   8   2    0.86    0.74
  11   8   2    1.40    0.87
  12   8   2    1.51    0.93
   6  -9  -2    0.74    0.94
  -6   9   2    0.64    0.87
   5  -9  -2    1.25    0.80
   5  -9  -2    0.70    0.92
  -5   9   2    0.90    0.84
   4  -9  -2    0.02    0.76
   4  -9  -2    0.45    0.60
  -4   9   2    1.07    0.76
   3  -9  -2    4.38    1.07
   3  -9  -2    4.57    1.18
  -3   9   2    7.89    1.27
   2  -9  -2    2.82    0.80
   2  -9  -2    3.23    0.89
   2  -9  -2    4.27    1.05
  -2   9   2    1.98    0.69
  -2   9   2    2.15    0.70
   1  -9  -2    2.55    0.78
   1  -9  -2    3.92    0.97
  -1   9   2    3.01    0.87
  -1   9   2    3.40    0.74
   0  -9  -2   19.48    1.50
   0   9   2   23.01    1.49
   0   9   2   19.17    1.82
   0   9   2   20.30    1.66
  -1  -9  -2   36.80    1.92
   1   9   2   33.84    2.05
   1   9   2   32.63    1.97
   1   9   2   37.03    2.09
   1   9   2   33.75    1.81
  -2  -9  -2    3.90    0.79
   2   9   2    4.46    0.95
   2   9   2    5.38    0.97
   2   9   2    4.49    0.93
  -3  -9  -2    1.72    0.53
   3   9   2    1.52    0.61
   3   9   2    2.31    0.78
   3   9   2    1.15    0.65
  -4  -9  -2    0.54    0.39
   4   9   2    0.69    0.54
   4   9   2    0.88    0.58
   4   9   2    0.42    0.50
  -5  -9  -2    3.14    0.47
  -5  -9  -2    3.08    0.59
   5   9   2    3.40    0.92
   5   9   2    4.55    0.94
   5   9   2    2.75    0.80
  -6  -9  -2    6.52    0.60
  -6  -9  -2    5.59    0.59
  -6  -9  -2    6.72    0.75
   6   9   2    5.25    1.06
   6   9   2    6.76    1.10
   6   9   2    3.14    0.90
  -7  -9  -2   12.10    0.63
   7   9   2   10.20    1.46
   7   9   2   13.48    1.59
   8   9   2    4.65    1.16
   9   9   2   -0.86    0.48
  10   9   2    2.98    1.06
  11   9   2    1.41    1.17
   5 -10  -2    3.01    1.23
   5 -10  -2    2.07    0.95
   4 -10  -2   -0.35    0.77
   4 -10  -2   -0.10    0.63
   3 -10  -2    0.82    0.85
   3 -10  -2    0.26    0.63
   2 -10  -2    5.67    1.21
   2 -10  -2    7.53    1.33
   2 -10  -2    8.43    1.47
  -2  10   2    5.22    1.24
   1 -10  -2    5.61    1.20
   1 -10  -2    4.54    1.02
   1 -10  -2    6.48    1.19
  -1  10   2    3.42    0.96
  -1  10   2    3.49    1.02
   0 -10  -2    3.11    0.84
   0  10   2    3.76    0.96
   0  10   2    6.62    1.24
   0  10   2    3.41    0.98
   0  10   2    1.91    0.69
  -1 -10  -2    7.72    1.18
   1  10   2   12.11    1.47
   1  10   2   10.11    1.43
   1  10   2   10.75    1.45
   1  10   2    9.05    1.19
  -2 -10  -2    0.81    0.57
   2  10   2    3.08    0.84
   2  10   2    0.52    0.55
   2  10   2    2.80    0.87
  -3 -10  -2   -0.58    0.34
   3  10   2   -0.20    0.45
   3  10   2   -0.07    0.49
   3  10   2   -0.18    0.54
  -4 -10  -2    0.75    0.47
   4  10   2    0.10    0.56
   4  10   2    2.22    0.79
   4  10   2    1.80    0.71
  -5 -10  -2    9.94    1.06
   5  10   2    8.42    1.35
   5  10   2    6.75    1.18
   5  10   2    8.40    1.30
  -6 -10  -2    5.09    0.74
   6  10   2    4.22    1.04
   6  10   2    3.62    0.95
   6  10   2    4.98    1.13
  -7 -10  -2    3.00    0.50
   7  10   2    3.60    0.99
   7  10   2    4.27    1.11
  -8 -10  -2    1.48    0.34
   8  10   2    0.51    0.69
   8  10   2    0.04    0.62
   9  10   2    2.31    0.98
  10  10   2    1.50    0.87
  11  10   2    1.49    1.02
   3 -11  -2    0.16    0.73
   3 -11  -2    0.63    0.87
   2 -11  -2    2.61    0.94
   2 -11  -2    3.63    1.19
   1 -11  -2    4.52    1.24
   1 -11  -2    3.36    1.02
   1 -11  -2    3.53    1.08
  -1  11   2    3.48    1.11
   0 -11  -2    1.06    0.80
   0 -11  -2    0.45    0.84
   0  11   2    0.55    0.76
   0  11   2    1.38    0.80
  -1 -11  -2    0.39    0.57
   1  11   2    0.02    0.56
   1  11   2   -0.67    0.54
   1  11   2   -0.25    0.55
  -2 -11  -2    1.44    0.70
   2  11   2    0.44    0.66
   2  11   2    1.39    0.73
   2  11   2    0.74    0.63
  -3 -11  -2    1.40    0.66
   3  11   2    2.42    0.90
   3  11   2    2.46    0.94
   3  11   2    1.18    0.70
  -4 -11  -2    2.12    0.70
   4  11   2    2.35    0.94
   4  11   2    1.55    0.74
   4  11   2    3.13    0.93
  -5 -11  -2    5.26    0.92
   5  11   2    5.30    1.08
   5  11   2    3.37    1.00
  -6 -11  -2    2.88    0.70
   6  11   2    3.41    0.98
   6  11   2    2.27    0.92
   7  11   2   -0.35    0.62
  -8 -11  -2    0.06    0.29
   8  11   2    0.20    0.66
  -9 -11  -2    1.57    0.40
   9  11   2    2.22    0.95
  10  11   2    3.23    1.21
   2 -12  -2    0.27    0.93
  -2  12   2    0.77    0.92
   1 -12  -2    1.55    0.97
   1 -12  -2    0.69    0.86
   1 -12  -2    1.24    0.81
  -1  12   2    0.58    0.80
   0 -12  -2    0.23    0.83
   0 -12  -2    0.37    0.75
   0 -12  -2   -0.20    0.63
   0  12   2    0.81    0.72
  -1 -12  -2   -0.68    0.60
   1  12   2    0.79    0.81
  -2 -12  -2    0.95    0.70
   2  12   2    0.37    0.65
  -3 -12  -2    0.86    0.74
   3  12   2    1.35    0.81
  -4 -12  -2    2.41    0.78
   4  12   2    3.22    1.11
  -5 -12  -2    0.23    0.59
   5  12   2   -0.06    0.72
  -6 -12  -2    0.35    0.51
   6  12   2   -0.14    0.68
   7  12   2    0.94    0.84
   8  12   2    3.17    1.13
   9  12   2    0.89    0.83
  -1 -13  -2    1.73    0.90
  -1 -13  -2   -0.78    0.70
   1  13   2    1.46    0.88
  -2 -13  -2    0.00    0.66
   2  13   2    0.35    0.69
  -3 -13  -2    0.12    0.67
   3  13   2    0.08    0.82
  -4 -13  -2    1.12    0.74
   4  13   2    0.45    0.80
  -5 -13  -2   -0.84    0.52
   5  13   2    0.12    0.75
  -6 -13  -2    1.05    0.61
   6  13   2   -0.36    0.71
   7  13   2    2.19    1.08
   7  12  -3    1.33    0.82
   7  12  -3    0.54    0.76
  -7 -12   3    0.22    0.65
  -7 -12   3   -0.09    0.47
   6  12  -3    4.33    1.19
  -6 -12   3    3.68    0.93
  -6 -12   3    5.85    1.06
   5  12  -3    0.52    0.65
  -5 -12   3    1.24    0.59
  -5 -12   3    0.99    0.76
   4  12  -3    2.24    0.84
  -4 -12   3    0.49    0.69
   3  12  -3    0.63    0.71
  -3 -12   3    0.56    0.68
   2  12  -3    0.46    0.66
  -2 -12   3    0.93    0.81
   1  12  -3    2.14    0.87
  -1 -12   3    1.36    0.82
   0  12  -3    2.51    0.96
   0 -12   3    0.05    0.75
  -1  12  -3    0.61    0.81
   1 -12   3   -0.26    0.75
   8  11  -3    0.61    0.75
   8  11  -3   -0.26    0.71
  -8 -11   3    0.19    0.44
   7  11  -3    1.53    0.85
   7  11  -3    5.17    1.23
  -7 -11   3    1.61    0.57
  -7 -11   3    2.19    0.77
   6  11  -3    2.19    0.89
   6  11  -3    2.93    0.91
   6  11  -3    1.86    0.90
  -6 -11   3    2.83    0.78
  -6 -11   3    1.90    0.60
   5  11  -3    1.41    0.77
   5  11  -3    1.11    0.75
   5  11  -3    1.22    0.77
  -5 -11   3    2.04    0.66
  -5 -11   3    1.19    0.66
   4  11  -3    1.41    0.82
   4  11  -3    2.22    0.78
   4  11  -3    1.83    0.81
  -4 -11   3    4.44    0.87
  -4 -11   3    2.03    0.77
   3  11  -3    4.16    1.03
   3  11  -3    2.24    0.85
  -3 -11   3    2.16    0.83
   2  11  -3    3.13    0.92
   2  11  -3    4.08    1.05
  -2 -11   3    6.46    1.23
   1  11  -3    2.45    0.87
   1  11  -3    1.70    0.78
  -1 -11   3    1.17    0.75
   0  11  -3    0.52    0.67
   0 -11   3    1.96    0.89
  -1  11  -3    0.89    0.71
   1 -11   3   -0.36    0.64
  -2  11  -3   -0.02    0.63
   2 -11   3    0.13    0.84
   2 -11   3    0.21    0.71
  -3  11  -3    0.24    0.70
   3 -11   3    0.07    0.82
   3 -11   3    0.56    1.07
   9  10  -3    0.97    0.87
   9  10  -3    1.26    0.80
  -9 -10   3    1.60    0.52
   8  10  -3    1.88    0.96
   8  10  -3    3.88    1.11
  -8 -10   3    4.65    0.78
  -8 -10   3    4.62    0.90
   7  10  -3    5.43    1.12
   7  10  -3    5.03    1.20
   7  10  -3    6.25    1.26
  -7 -10   3    5.11    0.96
  -7 -10   3    4.25    0.72
   6  10  -3    1.67    0.73
   6  10  -3    2.31    0.80
   6  10  -3    2.09    0.85
  -6 -10   3    3.88    0.74
  -6 -10   3    2.40    0.71
   5  10  -3    6.60    1.21
   5  10  -3    6.48    1.17
   5  10  -3    8.40    1.32
  -5 -10   3    8.76    1.17
  -5 -10   3    6.00    0.91
   4  10  -3    1.76    0.68
   4  10  -3    0.58    0.56
   4  10  -3   -0.05    0.51
  -4 -10   3    0.82    0.48
  -4 -10   3    1.40    0.64
   3  10  -3    5.91    1.14
   3  10  -3    8.00    1.20
   3  10  -3    7.38    1.08
  -3 -10   3    6.40    1.09
  -3 -10   3    8.09    1.07
   2  10  -3   13.70    1.62
   2  10  -3   11.80    1.51
  -2 -10   3   12.48    1.46
   1  10  -3    3.62    0.93
   1  10  -3    6.54    1.23
  -1 -10   3    4.62    1.04
   0  10  -3    0.50    0.57
   0  10  -3   -0.21    0.53
   0 -10   3    0.48    0.63
  -1  10  -3   -0.62    0.52
  -1  10  -3   -0.64    0.46
   1 -10   3   -0.67    0.56
  -2  10  -3    1.17    0.72
   2 -10   3    2.02    0.87
   3 -10   3    1.49    1.08
   3 -10   3    0.88    0.81
   4 -10   3    0.32    0.84
   4 -10   3    0.09    0.82
  10   9  -3    1.70    0.92
  10   9  -3    1.61    0.94
 -10  -9   3    1.14    0.50
   9   9  -3    5.06    1.34
   9   9  -3    3.22    1.02
  -9  -9   3    3.91    0.71
   8   9  -3    7.75    1.40
   8   9  -3    6.02    1.29
  -8  -9   3    6.95    0.86
  -8  -9   3    8.12    1.08
   7   9  -3    4.86    1.14
   7   9  -3    2.92    0.90
   7   9  -3    2.51    0.83
  -7  -9   3    3.35    0.65
  -7  -9   3    2.44    0.64
   6   9  -3    1.92    0.71
   6   9  -3    1.82    0.74
   6   9  -3    1.98    0.72
  -6  -9   3    3.04    0.72
  -6  -9   3    1.60    0.49
   5   9  -3    5.93    1.12
   5   9  -3    7.34    1.21
   5   9  -3    8.53    1.23
  -5  -9   3    6.55    0.85
  -5  -9   3    7.43    1.06
   4   9  -3   25.06    1.75
   4   9  -3   27.66    1.80
   4   9  -3   27.46    1.75
  -4  -9   3   30.39    1.71
  -4  -9   3   26.42    1.42
   3   9  -3   22.55    1.67
   3   9  -3   25.38    1.57
   3   9  -3   25.94    1.68
  -3  -9   3   21.80    1.33
  -3  -9   3   23.45    1.55
   2   9  -3    0.97    0.59
   2   9  -3    0.10    0.37
   2   9  -3    0.96    0.59
  -2  -9   3    0.30    0.50
  -2  -9   3    0.23    0.37
   1   9  -3    2.50    0.74
   1   9  -3    4.52    0.93
  -1  -9   3    2.48    0.71
   0   9  -3    0.30    0.50
   0   9  -3    1.12    0.64
   0  -9   3    0.48    0.59
  -1   9  -3    0.73    0.55
   1  -9   3    1.01    0.67
  -2   9  -3    4.60    1.01
   2  -9   3    5.06    1.08
  -3   9  -3    8.35    1.31
   3  -9   3    6.45    1.47
   3  -9   3    7.34    1.35
  -4   9  -3    1.24    0.85
   4  -9   3    0.65    0.92
   4  -9   3    1.04    0.79
  -5   9  -3    0.53    0.82
   5  -9   3    1.37    1.10
   5  -9   3    0.63    0.74
   5  -9   3    0.45    0.83
  11   8  -3    0.08    0.71
 -11  -8   3    0.50    0.43
  10   8  -3    4.77    1.27
 -10  -8   3    4.71    0.72
   9   8  -3    2.45    0.93
   9   8  -3    3.93    1.21
  -9  -8   3    3.79    0.64
  -9  -8   3    4.38    0.98
   8   8  -3    1.59    0.77
   8   8  -3    3.74    1.04
  -8  -8   3    3.47    0.75
  -8  -8   3    2.56    0.54
   7   8  -3    6.61    1.27
   7   8  -3    7.14    1.26
  -7  -8   3    7.75    0.82
  -7  -8   3    7.93    1.00
   6   8  -3   20.22    2.01
   6   8  -3   18.98    1.59
   6   8  -3   21.42    1.53
  -6  -8   3   17.15    1.03
  -6  -8   3   16.31    1.19
   5   8  -3   14.14    1.50
   5   8  -3   17.72    1.40
   5   8  -3   15.74    1.60
  -5  -8   3   18.23    1.06
  -5  -8   3   17.05    1.21
   4   8  -3   31.67    1.82
   4   8  -3   31.11    1.74
   4   8  -3   29.51    1.76
  -4  -8   3   29.27    1.35
  -4  -8   3   26.26    1.52
   3   8  -3    5.47    0.97
   3   8  -3    6.81    1.01
   3   8  -3    5.67    0.92
  -3  -8   3    6.14    0.94
  -3  -8   3    5.70    0.80
   2   8  -3    3.29    0.73
   2   8  -3    4.00    0.72
   2   8  -3    3.25    0.74
  -2  -8   3    3.50    0.71
  -2  -8   3    3.79    0.67
   1   8  -3    0.42    0.43
   1   8  -3    0.59    0.44
   1   8  -3    0.03    0.30
  -1  -8   3    0.23    0.35
  -1  -8   3    0.01    0.41
   0   8  -3    6.17    0.92
   0   8  -3    6.79    1.02
   0  -8   3    6.04    0.99
  -1   8  -3    6.57    0.98
   1  -8   3    6.23    1.03
  -2   8  -3    2.03    0.71
   2  -8   3    2.40    0.79
  -3   8  -3   13.51    1.57
   3  -8   3   10.99    1.67
   3  -8   3    8.55    1.25
  -4   8  -3    4.33    1.05
   4  -8   3    6.62    1.23
   4  -8   3    4.43    1.24
  -5   8  -3    1.98    0.89
   5  -8   3    1.03    0.75
   5  -8   3    0.56    0.81
  -6   8  -3    2.24    0.96
   6  -8   3    2.22    1.11
  11   7  -3    2.19    0.99
  11   7  -3    2.38    1.07
 -11  -7   3    2.01    0.59
  10   7  -3    1.16    0.90
  10   7  -3    4.07    1.12
 -10  -7   3    4.59    0.71
   9   7  -3    3.53    1.07
   9   7  -3    3.08    0.99
  -9  -7   3    3.32    0.60
  -9  -7   3    4.30    0.80
   8   7  -3    4.28    1.09
   8   7  -3    4.99    1.14
  -8  -7   3    4.60    0.66
  -8  -7   3    3.95    0.71
   7   7  -3   15.07    1.79
   7   7  -3   16.46    1.73
  -7  -7   3   16.21    0.95
  -7  -7   3   17.68    1.17
   6   7  -3   34.12    1.79
   6   7  -3   35.45    2.01
   6   7  -3   31.67    1.96
  -6  -7   3   30.07    1.29
  -6  -7   3   32.93    1.53
   5   7  -3   46.09    2.22
   5   7  -3   44.01    2.13
   5   7  -3   40.89    1.92
  -5  -7   3   44.55    1.77
  -5  -7   3   43.88    1.55
   4   7  -3    7.10    0.92
   4   7  -3    5.97    0.94
   4   7  -3    6.19    0.95
  -4  -7   3    7.24    0.74
  -4  -7   3    8.51    0.93
   3   7  -3    3.36    0.70
   3   7  -3    4.21    0.76
   3   7  -3    3.91    0.70
  -3  -7   3    5.15    0.76
  -3  -7   3    3.46    0.71
  -3  -7   3    4.19    0.63
   2   7  -3    4.37    0.75
   2   7  -3    3.53    0.68
   2   7  -3    3.34    0.66
   2   7  -3    1.34    0.50
  -2  -7   3    4.06    0.74
  -2  -7   3    3.32    0.59
   1   7  -3    2.13    0.53
   1   7  -3    1.40    0.49
   1   7  -3    2.80    0.64
   1   7  -3    2.10    0.39
   1   7  -3    2.10    0.49
  -1  -7   3    2.34    0.63
  -1  -7   3    1.58    0.47
   0   7  -3   41.47    1.79
   0   7  -3   35.86    1.76
   0   7  -3   41.25    1.42
   0   7  -3   38.43    1.59
   0  -7   3   40.55    1.88
  -1   7  -3   39.76    1.90
   1  -7   3   45.35    2.06
  -2   7  -3    8.69    1.20
   2  -7   3    9.77    1.20
  -3   7  -3    1.87    0.68
   3  -7   3    1.33    0.61
  -4   7  -3   10.35    1.46
   4  -7   3    9.51    1.58
   4  -7   3   12.59    1.50
  -5   7  -3   16.17    1.86
   5  -7   3    9.70    1.57
   5  -7   3   10.30    1.41
  -6   7  -3    2.75    1.01
   6  -7   3    2.37    1.02
  -7   7  -3    1.56    0.90
   7  -7   3    4.48    1.34
  11   6  -3    3.26    1.01
  11   6  -3    4.31    1.34
 -11  -6   3    2.68    0.63
  10   6  -3    0.63    0.71
  10   6  -3    0.71    0.84
 -10  -6   3    1.80    0.53
 -10  -6   3    1.32    0.60
   9   6  -3    7.33    1.46
   9   6  -3    8.37    1.38
  -9  -6   3    8.46    0.87
  -9  -6   3   11.10    1.20
   8   6  -3   16.69    1.81
   8   6  -3   18.22    2.05
   8   6  -3   14.81    1.74
  -8  -6   3   18.57    1.03
  -8  -6   3   18.02    1.18
   7   6  -3   24.77    1.76
   7   6  -3   26.16    1.81
   7   6  -3   24.62    1.87
  -7  -6   3   27.07    1.34
  -7  -6   3   26.38    1.15
   6   6  -3   36.47    1.99
   6   6  -3   40.93    2.13
  -6  -6   3   41.41    1.42
  -6  -6   3   39.06    1.60
   5   6  -3   28.51    1.65
   5   6  -3   32.56    1.82
   5   6  -3   30.88    1.55
  -5  -6   3   31.59    1.39
  -5  -6   3   33.35    1.23
   4   6  -3    1.55    0.53
   4   6  -3    1.00    0.42
   4   6  -3    0.84    0.50
  -4  -6   3    1.33    0.41
  -4  -6   3    1.50    0.41
  -4  -6   3    1.00    0.41
  -4  -6   3    1.22    0.35
   3   6  -3    0.04    0.31
   3   6  -3    0.23    0.31
   3   6  -3   -0.26    0.28
  -3  -6   3    0.04    0.22
  -3  -6   3    0.00    0.29
  -3  -6   3    0.11    0.28
   2   6  -3   27.03    1.35
   2   6  -3   24.17    1.31
   2   6  -3   26.07    1.34
   2   6  -3   27.10    1.10
  -2  -6   3   25.90    1.38
  -2  -6   3   25.51    1.13
  -2  -6   3   23.31    1.27
  -2  -6   3   25.61    1.01
   1   6  -3   86.45    2.44
   1   6  -3   82.49    2.39
   1   6  -3   89.50    2.67
   1   6  -3   81.97    2.57
   1   6  -3   87.60    2.02
  -1  -6   3   85.13    2.35
  -1  -6   3   86.17    2.63
   0   6  -3    7.91    0.73
   0   6  -3    5.26    0.73
   0   6  -3    6.27    0.46
   0   6  -3    7.91    0.89
   0  -6   3    6.90    0.79
   0  -6   3    4.59    0.70
  -1   6  -3   13.59    1.09
  -1   6  -3   12.19    0.64
  -1   6  -3   12.57    0.67
   1  -6   3   14.71    1.11
  -2   6  -3   37.19    1.83
   2  -6   3   38.13    1.83
  -3   6  -3   13.68    1.43
   3  -6   3   13.24    1.34
  -4   6  -3   17.48    1.70
   4  -6   3   17.08    1.58
   4  -6   3   17.87    1.89
  -5   6  -3   32.06    2.04
   5  -6   3   30.93    2.18
   5  -6   3   27.14    1.77
  -6   6  -3   13.66    1.74
   6  -6   3   13.59    1.94
  -7   6  -3    0.78    0.70
   7  -6   3   -0.39    0.66
  -8   6  -3    2.41    1.00
   8  -6   3    0.99    0.93
  11   5  -3    3.17    1.15
  11   5  -3    3.50    1.13
 -11  -5   3    2.40    0.80
 -11  -5   3    3.06    0.68
  10   5  -3    4.82    1.26
  10   5  -3    5.28    1.17
 -10  -5   3    3.83    0.83
 -10  -5   3    2.87    0.63
   9   5  -3   11.56    1.70
   9   5  -3    7.73    1.31
  -9  -5   3    9.63    0.92
  -9  -5   3    9.31    1.11
   8   5  -3   32.02    2.18
   8   5  -3   27.19    1.89
  -8  -5   3   32.60    1.36
  -8  -5   3   30.17    1.53
   7   5  -3   49.49    2.39
   7   5  -3   53.07    2.51
   7   5  -3   45.97    2.47
  -7  -5   3   51.54    1.66
  -7  -5   3   51.02    1.86
   6   5  -3    6.64    1.04
   6   5  -3    7.18    1.09
   6   5  -3    5.25    0.95
  -6  -5   3    4.79    0.56
  -6  -5   3    5.95    0.73
   5   5  -3   -0.09    0.36
   5   5  -3   -0.38    0.30
   5   5  -3    0.16    0.32
  -5  -5   3   -0.20    0.19
  -5  -5   3    0.02    0.25
  -5  -5   3   -0.11    0.27
  -5  -5   3    0.14    0.22
   4   5  -3   26.34    1.26
   4   5  -3   26.86    1.39
  -4  -5   3   27.71    1.21
  -4  -5   3   26.69    1.28
  -4  -5   3   25.46    1.02
  -4  -5   3   29.74    1.30
  -4  -5   3   24.87    1.00
   3   5  -3    4.22    0.65
   3   5  -3    3.92    0.39
   3   5  -3    2.77    0.51
  -3  -5   3    3.74    0.47
  -3  -5   3    3.61    0.53
  -3  -5   3    4.15    0.58
  -3  -5   3    3.75    0.49
  -3  -5   3    4.59    0.56
   2   5  -3   25.77    1.03
   2   5  -3   24.03    1.20
   2   5  -3   25.54    1.19
  -2  -5   3   26.39    1.21
  -2  -5   3   27.10    0.97
  -2  -5   3   24.40    1.01
  -2  -5   3   25.80    1.27
   1   5  -3  112.37    2.88
   1   5  -3  111.18    2.80
   1   5  -3  110.68    2.90
  -1  -5   3  111.96    2.69
  -1  -5   3  109.29    2.92
  -1  -5   3  110.82    2.24
   0   5  -3   24.75    0.75
   0   5  -3   23.81    1.17
   0   5  -3   24.41    1.23
   0  -5   3   27.93    1.30
   0  -5   3   26.95    1.12
  -1   5  -3   42.11    1.19
  -1   5  -3   41.01    1.71
  -2   5  -3   28.00    1.50
  -2   5  -3   27.13    1.30
   2  -5   3   28.62    1.48
  -3   5  -3   89.45    2.97
  -3   5  -3   92.27    2.01
  -3   5  -3   95.74    2.76
   3  -5   3   95.27    2.94
  -4   5  -3   25.04    1.60
   4  -5   3   28.19    1.82
   4  -5   3   26.38    1.53
  -5   5  -3   18.35    1.73
   5  -5   3   15.93    1.70
   5  -5   3   16.87    1.30
  -6   5  -3   25.27    1.82
   6  -5   3   22.59    1.91
   6  -5   3   24.40    2.31
   6  -5   3   19.96    2.09
  -7   5  -3    1.66    0.86
   7  -5   3    1.79    0.89
  -8   5  -3    0.17    0.71
   8  -5   3    0.57    0.85
  -9   5  -3    3.24    1.09
   9  -5   3    2.60    1.04
  11   4  -3    1.99    1.07
  11   4  -3    2.28    0.92
 -11  -4   3    2.22    0.80
 -11  -4   3    1.60    0.56
  10   4  -3   14.29    1.74
  10   4  -3    9.69    1.65
 -10  -4   3   14.48    1.46
 -10  -4   3   14.97    1.12
   9   4  -3   17.02    2.05
   9   4  -3   21.48    1.69
  -9  -4   3   16.47    1.28
  -9  -4   3   16.89    1.11
   8   4  -3   22.79    1.85
   8   4  -3   19.34    1.56
  -8  -4   3   22.27    1.31
  -8  -4   3   20.96    1.11
   7   4  -3   12.00    1.51
   7   4  -3   11.87    1.31
  -7  -4   3   13.15    0.97
  -7  -4   3   12.24    0.80
   6   4  -3    0.94    0.58
   6   4  -3    1.18    0.56
  -6  -4   3    1.57    0.43
  -6  -4   3    1.01    0.33
   5   4  -3   -0.20    0.37
   5   4  -3   -0.10    0.34
  -5  -4   3   -0.11    0.23
  -5  -4   3    0.00    0.24
  -5  -4   3    0.24    0.22
  -5  -4   3   -0.04    0.20
   4   4  -3   31.16    1.27
   4   4  -3   28.55    1.53
   4   4  -3   29.97    1.41
  -4  -4   3   32.29    1.41
  -4  -4   3   31.27    1.07
  -4  -4   3   31.45    1.09
  -4  -4   3   30.81    1.23
  -4  -4   3   34.65    1.34
   3   4  -3   80.19    1.80
   3   4  -3   81.34    2.30
   3   4  -3   77.04    2.11
  -3  -4   3   79.88    2.16
  -3  -4   3   78.73    1.93
  -3  -4   3   77.36    2.13
  -3  -4   3   77.23    2.22
  -3  -4   3   80.08    1.97
   2   4  -3  101.83    2.50
   2   4  -3  100.35    2.39
   2   4  -3  104.42    2.59
  -2  -4   3  103.49    2.30
  -2  -4   3  102.06    2.36
  -2  -4   3  102.83    2.68
  -2  -4   3  101.14    2.56
   1   4  -3   21.25    0.97
   1   4  -3   22.62    1.03
  -1  -4   3   23.52    1.16
  -1  -4   3   23.35    0.71
  -1  -4   3   21.62    0.92
  -1  -4   3   23.24    1.07
   0   4  -3   97.48    2.44
   0   4  -3   99.65    2.61
   0  -4   3  100.27    2.38
   0  -4   3   98.20    2.59
  -1   4  -3   47.39    1.52
  -1   4  -3   48.14    1.75
   1  -4   3   48.57    1.70
   1  -4   3   50.08    1.52
  -2   4  -3   71.56    2.07
  -2   4  -3   72.70    2.34
  -2   4  -3   73.12    1.45
   2  -4   3   69.11    2.22
  -3   4  -3  258.95    5.41
  -3   4  -3  258.83    5.79
   3  -4   3  253.99    5.58
  -4   4  -3   85.00    2.55
  -4   4  -3   81.81    2.82
   4  -4   3   87.54    3.06
   4  -4   3   86.72    2.68
  -5   4  -3    1.05    0.45
  -5   4  -3    0.74    0.48
   5  -4   3    1.28    0.65
   5  -4   3    1.26    0.50
  -6   4  -3    2.92    0.79
  -6   4  -3    3.41    0.78
   6  -4   3    2.75    0.66
   6  -4   3    2.99    0.85
   6  -4   3    3.10    0.67
  -7   4  -3   12.25    1.37
  -7   4  -3   10.45    1.47
   7  -4   3   10.13    1.60
  -8   4  -3    2.01    0.88
   8  -4   3    1.66    0.86
  -9   4  -3    2.53    0.90
   9  -4   3    2.49    0.97
 -10   4  -3    1.44    0.93
  10  -4   3    2.86    1.09
  11   3  -3    5.41    1.43
  11   3  -3    6.86    1.27
 -11  -3   3    4.92    1.08
 -11  -3   3    5.50    0.88
  10   3  -3   10.79    1.69
  10   3  -3    9.57    1.46
 -10  -3   3    8.48    1.01
 -10  -3   3   11.23    1.34
   9   3  -3   16.61    2.02
   9   3  -3   17.71    1.78
  -9  -3   3   17.65    1.35
  -9  -3   3   18.39    1.17
   8   3  -3    4.07    1.06
   8   3  -3    3.97    0.89
  -8  -3   3    3.48    0.60
  -8  -3   3    5.69    0.83
   7   3  -3   -0.11    0.46
  -7  -3   3    0.14    0.28
  -7  -3   3   -0.10    0.31
   6   3  -3   26.86    1.69
  -6  -3   3   28.99    1.34
  -6  -3   3   28.28    1.14
  -6  -3   3   27.45    1.28
   5   3  -3    6.00    0.91
   5   3  -3    5.76    0.86
   5   3  -3    4.86    0.59
  -5  -3   3    4.59    0.51
  -5  -3   3    4.51    0.62
  -5  -3   3    5.20    0.54
  -5  -3   3    5.07    0.64
   4   3  -3   35.80    1.31
   4   3  -3   34.03    1.57
   4   3  -3   33.62    1.45
   4   3  -3   35.71    0.86
  -4  -3   3   33.93    1.34
  -4  -3   3   35.52    1.14
  -4  -3   3   33.02    1.25
  -4  -3   3   35.61    1.14
   3   3  -3  181.29    4.00
   3   3  -3  184.37    3.58
   3   3  -3  186.28    3.76
   3   3  -3  177.90    4.23
  -3  -3   3  190.19    3.74
  -3  -3   3  181.90    4.00
  -3  -3   3  189.30    3.69
  -3  -3   3  183.70    3.98
  -3  -3   3  181.42    3.64
  -3  -3   3  185.53    3.87
   2   3  -3   33.12    1.07
   2   3  -3   32.57    1.17
   2   3  -3   33.85    1.12
  -2  -3   3   32.77    1.04
  -2  -3   3   34.33    1.09
  -2  -3   3   31.01    1.24
  -2  -3   3   34.16    1.21
   1   3  -3   10.60    0.59
   1   3  -3    9.79    0.66
   1   3  -3    9.62    0.58
  -1  -3   3    9.80    0.40
  -1  -3   3    8.82    0.65
  -1  -3   3    9.80    0.73
  -1  -3   3    9.89    0.39
   0   3  -3  199.43    3.96
   0   3  -3  200.61    3.79
   0   3  -3  188.42    4.02
   0  -3   3  164.76    3.75
   0  -3   3  190.33    4.03
   0  -3   3  196.40    3.41
   0  -3   3  192.12    4.19
  -1   3  -3  529.69    9.37
  -1   3  -3  527.71    9.65
   1  -3   3  527.46    9.31
   1  -3   3  512.01    9.54
  -2   3  -3  278.49    5.47
  -2   3  -3  275.02    5.77
   2  -3   3  281.19    5.84
   2  -3   3  281.36    5.66
  -3   3  -3   15.22    1.02
  -3   3  -3   12.40    0.80
   3  -3   3   14.23    0.99
   3  -3   3   15.33    0.92
  -4   3  -3   95.12    2.63
  -4   3  -3   94.87    2.89
   4  -3   3  100.73    2.96
   4  -3   3   92.24    3.03
   4  -3   3   98.05    2.69
  -5   3  -3   13.99    0.99
  -5   3  -3    9.69    1.08
   5  -3   3   12.90    0.96
   5  -3   3   11.80    1.30
  -6   3  -3   -0.19    0.40
  -6   3  -3    0.73    0.41
   6  -3   3    0.96    0.45
   6  -3   3    0.56    0.43
   6  -3   3    1.12    0.61
  -7   3  -3    9.42    1.26
  -7   3  -3   10.58    1.15
   7  -3   3   12.50    1.62
  -8   3  -3   12.38    1.29
  -8   3  -3   14.02    1.66
   8  -3   3   10.23    1.55
  -9   3  -3    0.84    0.55
  -9   3  -3    0.46    0.68
   9  -3   3    0.09    0.66
 -10   3  -3    0.49    0.74
  10  -3   3    0.27    0.68
  11   2  -3    5.49    1.40
 -11  -2   3    4.32    0.84
 -11  -2   3    7.79    1.26
  10   2  -3    2.01    0.97
  10   2  -3    3.87    0.96
 -10  -2   3    4.45    0.94
 -10  -2   3    4.78    0.83
   9   2  -3    9.54    1.30
   9   2  -3   15.75    1.91
  -9  -2   3   12.95    1.36
  -9  -2   3   14.09    1.06
   8   2  -3    1.65    0.65
   8   2  -3    2.12    0.81
  -8  -2   3    1.40    0.45
  -8  -2   3    1.68    0.59
   7   2  -3    0.25    0.56
  -7  -2   3   -0.10    0.24
  -7  -2   3    0.09    0.37
   6   2  -3   12.70    1.34
  -6  -2   3   12.82    0.99
  -6  -2   3   13.49    0.95
  -6  -2   3   14.01    0.82
   5   2  -3  114.86    2.87
   5   2  -3  115.90    3.39
  -5  -2   3  110.28    2.62
  -5  -2   3  110.85    2.85
  -5  -2   3  112.96    2.97
  -5  -2   3  114.23    2.65
   4   2  -3   72.82    2.04
   4   2  -3   70.89    2.31
   4   2  -3   71.40    1.67
  -4  -2   3   71.90    1.82
  -4  -2   3   73.17    1.89
  -4  -2   3   71.98    2.11
  -4  -2   3   72.52    1.82
  -4  -2   3   69.02    1.97
   3   2  -3    1.50    0.40
   3   2  -3    1.08    0.34
   3   2  -3    1.17    0.30
   3   2  -3    1.21    0.27
  -3  -2   3    1.11    0.31
  -3  -2   3    1.11    0.31
  -3  -2   3    1.39    0.30
  -3  -2   3    1.18    0.25
  -3  -2   3    0.92    0.24
   2   2  -3  123.61    2.73
   2   2  -3  126.82    2.75
   2   2  -3  125.23    2.99
   2   2  -3  130.60    2.93
   2   2  -3  130.05    2.54
  -2  -2   3  123.76    2.91
  -2  -2   3  126.07    2.81
  -2  -2   3  127.83    2.64
   1   2  -3  525.40    9.29
   1   2  -3  523.17    8.94
   1   2  -3  529.74    9.04
  -1  -2   3  524.47    9.09
  -1  -2   3  517.86    9.29
  -1  -2   3  519.08    9.44
   0   2  -3   89.85    1.85
   0   2  -3   90.33    2.04
   0   2  -3   89.39    2.20
   0  -2   3   86.95    2.16
   0  -2   3   87.91    1.84
   0  -2   3   86.64    2.28
  -1   2  -3  625.20   10.86
  -1   2  -3  620.24   11.08
   1  -2   3  612.32   10.98
   1  -2   3  632.28   10.77
   1  -2   3  625.61   11.22
   1  -2   3  626.62   10.66
  -2   2  -3  438.12    7.92
  -2   2  -3  441.93    7.38
  -2   2  -3  428.35    7.67
  -2   2  -3  432.17    8.13
   2  -2   3  442.57    8.03
  -3   2  -3   17.64    0.98
  -3   2  -3   16.09    0.83
   3  -2   3   16.64    0.97
   3  -2   3   14.66    0.83
   3  -2   3   14.64    0.97
  -4   2  -3   11.60    0.91
  -4   2  -3   11.07    0.75
   4  -2   3   10.02    0.73
   4  -2   3   11.51    1.11
   4  -2   3    9.86    0.83
  -5   2  -3   21.44    1.28
  -5   2  -3   22.82    1.14
   5  -2   3   21.05    1.25
   5  -2   3   22.61    1.46
   5  -2   3   24.83    1.12
  -6   2  -3   21.05    1.20
  -6   2  -3   21.51    1.36
   6  -2   3   19.67    1.47
  -7   2  -3    2.03    0.55
  -7   2  -3    4.23    0.82
   7  -2   3    2.12    0.77
  -8   2  -3   12.26    1.25
  -8   2  -3   10.25    1.30
   8  -2   3   12.51    1.57
  -9   2  -3    4.23    0.99
  -9   2  -3    5.15    0.90
   9  -2   3    3.48    1.02
 -10   2  -3    1.13    0.62
 -10   2  -3    0.49    0.69
  10  -2   3    0.51    0.74
 -11   2  -3    1.38    0.68
 -11   2  -3    1.11    0.80
  11  -2   3    0.46    0.83
  11   1  -3    4.13    1.19
 -11  -1   3    5.66    1.19
 -11  -1   3    4.61    0.90
  10   1  -3    2.74    0.88
  10   1  -3    2.31    0.97
 -10  -1   3    0.82    0.65
 -10  -1   3    2.03    0.61
   9   1  -3   -0.16    0.59
   9   1  -3    0.64    0.52
  -9  -1   3   -0.20    0.29
  -9  -1   3    0.01    0.49
   8   1  -3   10.49    1.45
  -8  -1   3   12.02    1.27
  -8  -1   3   10.57    1.03
   7   1  -3   27.35    1.83
  -7  -1   3   23.95    1.25
  -7  -1   3   25.97    1.47
   6   1  -3    7.99    1.11
  -6  -1   3    8.73    0.82
  -6  -1   3    7.75    0.91
  -6  -1   3    8.16    0.92
   5   1  -3   49.03    1.76
   5   1  -3   49.74    1.41
   5   1  -3   55.29    2.16
  -5  -1   3   54.19    1.83
  -5  -1   3   50.95    1.88
  -5  -1   3   52.64    1.60
   4   1  -3   26.95    1.00
   4   1  -3   29.23    1.23
   4   1  -3   30.94    1.42
  -4  -1   3   28.08    1.25
  -4  -1   3   25.59    1.14
  -4  -1   3   29.35    1.05
  -4  -1   3   26.73    1.03
  -4  -1   3   27.99    1.03
   3   1  -3   58.41    1.88
   3   1  -3   58.26    1.61
   3   1  -3   63.82    1.83
  -3  -1   3   60.26    1.48
  -3  -1   3   60.80    1.73
  -3  -1   3   60.51    1.83
  -3  -1   3   60.50    1.56
   2   1  -3  163.74    3.52
   2   1  -3  168.79    3.56
   2   1  -3  164.91    3.40
  -2  -1   3  162.44    3.55
  -2  -1   3  165.83    3.26
  -2  -1   3  165.92    3.00
  -2  -1   3  164.12    3.45
   1   1  -3  851.15   14.24
   1   1  -3  876.82   14.68
   1   1  -3  839.32   14.55
   1   1  -3  835.02   14.54
   1   1  -3  853.45   13.99
  -1  -1   3  858.83   14.36
  -1  -1   3  836.98   14.67
  -1  -1   3  855.48   14.55
   0   1  -3  951.35   15.76
   0   1  -3  935.02   15.34
   0   1  -3  929.12   16.02
   0   1  -3  916.28   15.92
   0  -1   3  928.80   15.68
   0  -1   3  946.50   15.71
   0  -1   3  938.51   16.04
   0  -1   3  934.27   15.88
  -1   1  -3  195.14    3.90
  -1   1  -3  194.32    3.73
   1  -1   3  195.19    3.84
   1  -1   3  193.49    3.99
   1  -1   3  192.28    3.63
   1  -1   3  190.54    3.71
  -2   1  -3   87.38    2.18
  -2   1  -3   88.36    1.83
  -2   1  -3   88.75    2.04
  -2   1  -3   85.95    1.97
   2  -1   3   89.18    2.11
   2  -1   3   88.27    2.08
   2  -1   3   91.89    2.31
  -3   1  -3   54.71    1.51
  -3   1  -3   54.93    1.63
  -3   1  -3   51.21    1.63
   3  -1   3   53.85    1.51
   3  -1   3   54.11    1.68
   3  -1   3   55.07    1.73
  -4   1  -3    0.16    0.24
  -4   1  -3    0.42    0.29
  -4   1  -3    0.68    0.34
   4  -1   3    0.88    0.27
   4  -1   3    0.30    0.33
   4  -1   3    0.36    0.25
  -5   1  -3   60.12    2.03
  -5   1  -3   64.53    1.86
   5  -1   3   60.25    2.25
   5  -1   3   63.97    2.04
   5  -1   3   63.21    1.68
   5  -1   3   63.37    1.68
  -6   1  -3   57.49    2.11
  -6   1  -3   57.22    1.87
   6  -1   3   60.16    2.41
  -7   1  -3    4.13    0.76
  -7   1  -3    6.22    0.77
   7  -1   3    7.21    1.10
  -8   1  -3   -0.06    0.41
  -8   1  -3    0.20    0.36
   8  -1   3   -0.03    0.44
  -9   1  -3    9.68    1.32
  -9   1  -3    7.12    0.96
   9  -1   3    7.55    1.34
 -10   1  -3    6.60    1.00
 -10   1  -3    8.36    1.33
  10  -1   3    6.43    1.33
 -11   1  -3    2.20    0.89
 -11   1  -3    1.10    0.59
  11  -1   3    0.34    0.78
  11   0  -3    1.66    1.00
 -11   0   3    0.12    0.71
 -11   0   3    1.82    0.67
  10   0  -3    5.11    1.37
 -10   0   3    3.04    0.76
 -10   0   3    5.03    1.06
   9   0  -3    0.86    0.56
   9   0  -3    0.78    0.78
  -9   0   3    0.29    0.60
  -9   0   3    0.35    0.45
   8   0  -3    4.30    1.10
  -8   0   3    6.98    0.92
  -8   0   3    7.91    1.11
   7   0  -3   12.04    1.47
  -7   0   3   14.92    1.04
  -7   0   3   14.21    1.33
   6   0  -3   33.38    1.85
  -6   0   3   37.08    1.68
  -6   0   3   32.12    1.39
  -6   0   3   32.59    1.65
   5   0  -3    2.49    0.62
   5   0  -3    3.85    0.53
   5   0  -3    3.38    0.62
  -5   0   3    3.50    0.52
  -5   0   3    2.73    0.55
  -5   0   3    2.50    0.56
   4   0  -3   76.39    2.02
   4   0  -3   75.90    2.39
   4   0  -3   73.26    2.23
  -4   0   3   72.00    1.95
  -4   0   3   77.47    2.32
  -4   0   3   70.85    2.15
   3   0  -3  338.59    6.66
   3   0  -3  334.96    6.40
   3   0  -3  344.17    6.63
  -3   0   3  333.54    6.47
  -3   0   3  343.79    6.25
  -3   0   3  336.54    6.64
   2   0  -3  131.43    2.93
   2   0  -3  138.43    3.07
   2   0  -3  130.28    2.93
  -2   0   3  128.34    2.90
  -2   0   3  130.47    2.73
  -2   0   3  133.47    3.07
   1   0  -3  815.48   14.12
   1   0  -3  826.31   13.95
   1   0  -3  833.97   14.23
   1   0  -3  802.22   13.94
  -1   0   3  829.22   13.90
  -1   0   3  828.53   14.09
  -1   0   3  828.08   14.25
   0   0  -3  952.24   16.01
   0   0  -3  941.30   15.93
   0   0  -3  933.21   15.78
   0   0  -3  931.92   15.35
   0   0   3  944.54   15.88
   0   0   3  948.77   15.69
   0   0   3  919.81   15.85
  -1   0  -3    2.53    0.37
  -1   0  -3    2.72    0.34
  -1   0  -3    3.59    0.43
   1   0   3    2.84    0.32
   1   0   3    2.28    0.33
   1   0   3    3.14    0.37
   1   0   3    2.60    0.30
  -2   0  -3   34.45    1.00
  -2   0  -3   33.55    1.08
  -2   0  -3   34.08    1.10
  -2   0  -3   32.52    0.97
   2   0   3   34.05    1.11
   2   0   3   33.32    1.04
   2   0   3   33.24    1.13
   2   0   3   31.82    0.98
   2   0   3   34.91    1.14
  -3   0  -3  136.46    2.91
  -3   0  -3  131.34    3.07
  -3   0  -3  137.85    2.70
  -3   0  -3  136.71    2.76
   3   0   3  135.14    2.99
   3   0   3  137.65    3.03
   3   0   3  133.65    2.68
   3   0   3  132.99    3.09
  -4   0  -3  107.04    2.33
  -4   0  -3  102.26    2.49
  -4   0  -3  105.25    2.81
   4   0   3  104.22    2.57
   4   0   3  106.30    2.16
   4   0   3  106.79    2.53
   4   0   3  105.33    2.75
  -5   0  -3   14.30    0.86
  -5   0  -3   13.85    0.73
   5   0   3   14.78    1.03
   5   0   3   12.48    0.78
  -6   0  -3    5.27    0.69
  -6   0  -3    4.93    0.59
   6   0   3    4.39    0.58
   6   0   3    6.27    0.91
  -7   0  -3   32.80    1.55
  -7   0  -3   34.03    1.37
   7   0   3   33.00    1.85
  -8   0  -3    2.67    0.67
  -8   0  -3    1.36    0.49
   8   0   3    2.35    0.53
   8   0   3    1.37    0.66
  -9   0  -3    8.61    1.01
  -9   0  -3    7.53    1.07
   9   0   3    7.87    0.87
   9   0   3    8.39    1.38
 -10   0  -3   15.06    1.41
 -10   0  -3   16.36    1.65
  10   0   3   14.56    1.86
  10   0   3   15.45    1.13
 -11   0  -3    4.30    0.86
 -11   0  -3    6.50    1.16
  11   0   3    3.88    1.15
  11  -1  -3    0.18    0.81
 -11   1   3    0.13    0.80
 -11   1   3    0.45    0.61
  10  -1  -3    1.91    0.91
 -10   1   3    1.94    0.67
 -10   1   3    3.00    1.02
   9  -1  -3    8.08    1.44
  -9   1   3    6.87    1.21
  -9   1   3    7.80    1.15
   8  -1  -3    4.19    1.10
  -8   1   3    2.74    0.80
  -8   1   3    3.61    0.78
   7  -1  -3   11.39    1.46
  -7   1   3   11.80    1.30
  -7   1   3   10.52    1.05
   6  -1  -3   30.60    1.33
   6  -1  -3   32.62    1.87
  -6   1   3   30.88    1.64
  -6   1   3   31.45    1.70
  -6   1   3   33.77    1.47
   5  -1  -3    5.51    0.70
   5  -1  -3    4.99    0.76
   5  -1  -3    4.07    0.76
  -5   1   3    3.72    0.66
  -5   1   3    6.73    0.77
  -5   1   3    4.96    0.78
   4  -1  -3   61.24    1.92
   4  -1  -3   60.09    2.15
   4  -1  -3   62.83    2.12
  -4   1   3   61.93    2.04
  -4   1   3   63.57    2.17
  -4   1   3   62.84    1.84
   3  -1  -3  469.10    8.70
   3  -1  -3  448.29    8.43
   3  -1  -3  452.09    8.61
  -3   1   3  450.47    8.52
  -3   1   3  452.98    8.71
  -3   1   3  456.51    8.22
   2  -1  -3  823.15   14.44
   2  -1  -3  827.87   14.04
   2  -1  -3  832.61   14.32
   2  -1  -3  812.16   14.21
  -2   1   3  804.38   14.24
  -2   1   3  815.88   14.02
  -2   1   3  829.44   14.49
   1  -1  -3   60.49    1.46
   1  -1  -3   59.25    1.68
   1  -1  -3   61.35    1.74
   1  -1  -3   61.31    1.53
  -1   1   3   58.65    1.45
  -1   1   3   57.51    1.73
  -1   1   3   58.09    1.60
   0  -1  -3   50.47    1.46
   0  -1  -3   51.25    1.43
   0  -1  -3   49.76    1.07
   0  -1  -3   50.72    1.31
   0   1   3   51.22    1.36
   0   1   3   50.38    1.42
   0   1   3   51.31    1.08
  -1  -1  -3  196.14    3.82
  -1  -1  -3  196.21    3.77
  -1  -1  -3  193.81    3.63
  -1  -1  -3  199.39    3.58
   1   1   3  191.52    3.64
   1   1   3  187.55    3.83
   1   1   3  195.81    3.89
   1   1   3  195.76    3.44
   1   1   3  191.42    3.79
  -2  -1  -3   34.98    1.12
  -2  -1  -3   34.16    1.08
  -2  -1  -3   37.05    1.06
  -2  -1  -3   35.76    0.89
  -2  -1  -3   35.77    0.94
  -2  -1  -3   33.01    1.17
  -2  -1  -3   36.33    1.10
   2   1   3   34.90    0.89
   2   1   3   35.22    1.09
   2   1   3   34.25    0.94
   2   1   3   36.10    1.14
   2   1   3   35.48    1.23
   2   1   3   35.87    0.96
   2   1   3   36.02    1.20
  -3  -1  -3   15.18    0.85
  -3  -1  -3   14.09    0.54
  -3  -1  -3   14.89    0.64
  -3  -1  -3   14.54    0.51
  -3  -1  -3   13.43    0.75
   3   1   3   14.08    0.82
   3   1   3   14.99    0.72
   3   1   3   14.28    0.87
   3   1   3   15.48    0.68
   3   1   3   14.41    0.71
  -4  -1  -3  215.74    4.76
  -4  -1  -3  212.71    3.95
  -4  -1  -3  214.36    4.16
   4   1   3  217.96    4.54
   4   1   3  216.07    4.18
   4   1   3  214.74    4.65
  -5  -1  -3   30.83    0.96
  -5  -1  -3   31.47    1.11
   5   1   3   30.79    1.07
   5   1   3   31.62    1.41
  -6  -1  -3    0.70    0.30
  -6  -1  -3    0.96    0.29
   6   1   3    0.59    0.26
   6   1   3    0.59    0.23
   6   1   3    1.13    0.44
  -7  -1  -3   14.05    0.81
  -7  -1  -3   13.82    0.95
   7   1   3   12.04    1.33
   7   1   3   14.26    0.79
  -8  -1  -3   42.77    1.56
  -8  -1  -3   43.53    1.79
   8   1   3   43.26    1.41
   8   1   3   41.58    2.20
  -9  -1  -3   13.02    1.25
  -9  -1  -3   14.27    1.01
   9   1   3   14.43    1.70
   9   1   3   12.93    0.72
 -10  -1  -3   17.56    1.61
 -10  -1  -3   11.69    1.15
  10   1   3   13.79    1.71
 -11  -1  -3    8.36    1.07
 -11  -1  -3    8.42    1.20
  11   1   3    6.80    1.38
 -12  -1  -3    1.41    0.64
 -12  -1  -3    1.02    0.72
  12   1   3    1.53    0.87
  10  -2  -3    1.41    0.86
 -10   2   3    0.28    0.79
   9  -2  -3   10.04    1.66
  -9   2   3    7.39    1.09
  -9   2   3    4.81    1.12
   8  -2  -3    6.06    1.24
  -8   2   3    4.54    0.80
  -8   2   3    6.84    1.15
   7  -2  -3    0.26    0.57
  -7   2   3   -0.09    0.34
  -7   2   3   -0.14    0.50
   6  -2  -3    6.73    0.83
   6  -2  -3    4.25    0.92
  -6   2   3    6.55    1.01
  -6   2   3    6.05    0.82
  -6   2   3    8.25    1.06
   5  -2  -3  207.81    5.12
   5  -2  -3  208.08    5.22
   5  -2  -3  209.00    4.72
  -5   2   3  206.25    4.63
  -5   2   3  200.96    4.95
  -5   2   3  210.70    5.19
   4  -2  -3   98.16    2.69
   4  -2  -3   89.95    2.83
   4  -2  -3   89.24    2.80
  -4   2   3   96.13    2.92
  -4   2   3   89.49    2.46
  -4   2   3   94.11    2.76
   3  -2  -3  135.26    3.25
   3  -2  -3  129.73    3.28
   3  -2  -3  133.66    3.39
  -3   2   3  128.23    3.23
  -3   2   3  127.79    2.95
  -3   2   3  125.60    3.38
   2  -2  -3  341.46    6.49
   2  -2  -3  333.78    6.60
   2  -2  -3  338.29    6.21
   2  -2  -3  337.07    6.38
  -2   2   3  317.52    6.62
  -2   2   3  322.63    6.13
  -2   2   3  322.95    6.40
   1  -2  -3   30.24    1.22
   1  -2  -3   30.02    1.17
   1  -2  -3   26.66    0.96
   1  -2  -3   27.77    1.00
  -1   2   3   29.78    0.95
  -1   2   3   30.76    1.23
  -1   2   3   28.87    1.08
   0  -2  -3   56.31    1.22
   0  -2  -3   56.67    1.64
   0  -2  -3   55.14    1.58
   0   2   3   54.97    1.63
   0   2   3   54.44    1.58
   0   2   3   54.24    1.48
   0   2   3   55.82    1.35
  -1  -2  -3   84.60    1.87
  -1  -2  -3   82.14    1.95
  -1  -2  -3   85.79    2.02
  -1  -2  -3   81.77    1.75
   1   2   3   84.21    2.10
   1   2   3   85.46    1.87
   1   2   3   84.61    1.89
   1   2   3   84.24    1.81
   1   2   3   81.13    2.07
   1   2   3   84.88    2.02
  -2  -2  -3  256.96    4.44
  -2  -2  -3  249.85    4.66
  -2  -2  -3  254.53    4.84
  -2  -2  -3  259.72    4.99
  -2  -2  -3  255.61    4.73
   2   2   3  249.69    4.86
   2   2   3  259.55    4.38
   2   2   3  252.03    4.99
   2   2   3  260.38    4.33
   2   2   3  243.87    5.10
   2   2   3  254.67    4.74
   2   2   3  259.89    4.74
   2   2   3  253.33    5.01
  -3  -2  -3   86.66    1.80
  -3  -2  -3   82.74    1.75
  -3  -2  -3   83.99    2.33
  -3  -2  -3   85.96    1.89
   3   2   3   82.12    2.22
   3   2   3   82.53    2.38
   3   2   3   83.92    1.83
   3   2   3   85.85    2.07
   3   2   3   85.05    1.90
  -4  -2  -3    0.65    0.16
  -4  -2  -3    0.66    0.19
  -4  -2  -3    0.81    0.34
   4   2   3    0.70    0.28
   4   2   3    0.69    0.17
   4   2   3    0.60    0.34
   4   2   3    0.57    0.15
   4   2   3    0.45    0.30
   4   2   3    0.89    0.31
  -5  -2  -3   28.27    0.71
  -5  -2  -3   28.03    0.91
   5   2   3   26.39    1.36
   5   2   3   27.31    0.77
   5   2   3   26.19    1.25
   5   2   3   28.01    0.77
   5   2   3   28.24    1.32
  -6  -2  -3   21.60    0.89
  -6  -2  -3   22.60    0.73
   6   2   3   21.62    0.65
   6   2   3   20.94    1.28
  -7  -2  -3   21.29    0.84
  -7  -2  -3   21.31    0.99
   7   2   3   21.86    1.43
  -8  -2  -3   84.54    2.43
  -8  -2  -3   83.47    2.18
   8   2   3   85.52    3.13
  -9  -2  -3   27.04    1.41
  -9  -2  -3   25.63    1.20
   9   2   3   25.05    1.82
 -10  -2  -3    5.54    0.87
 -10  -2  -3    5.34    0.75
  10   2   3    3.42    0.94
 -11  -2  -3    1.54    0.63
 -11  -2  -3    1.37    0.53
  11   2   3    0.94    0.78
 -12  -2  -3    3.31    0.86
 -12  -2  -3    2.24    0.63
  12   2   3    3.78    1.14
  10  -3  -3    2.01    0.98
 -10   3   3   -0.22    0.83
   9  -3  -3   -0.82    0.63
  -9   3   3    0.19    0.70
   8  -3  -3    6.96    1.32
  -8   3   3    7.19    1.34
  -8   3   3    9.42    1.41
   7  -3  -3   11.53    1.52
  -7   3   3   10.74    1.42
  -7   3   3   12.88    1.37
   6  -3  -3    8.65    1.01
   6  -3  -3    9.44    1.28
  -6   3   3   10.34    1.32
  -6   3   3   10.97    1.29
  -6   3   3    9.97    1.07
   5  -3  -3   81.76    2.95
   5  -3  -3   81.82    2.64
  -5   3   3   80.23    2.97
  -5   3   3   82.05    2.82
  -5   3   3   78.71    2.50
   4  -3  -3  130.17    3.61
   4  -3  -3  123.97    3.35
  -4   3   3  120.27    3.12
  -4   3   3  124.77    3.66
  -4   3   3  118.08    3.42
   3  -3  -3   86.22    3.00
   3  -3  -3   90.64    2.35
   3  -3  -3   86.12    2.59
   3  -3  -3   87.39    2.64
  -3   3   3   88.70    2.33
  -3   3   3   86.79    2.77
  -3   3   3   89.67    2.62
   2  -3  -3   19.99    1.02
   2  -3  -3   19.61    1.13
   2  -3  -3   17.55    1.03
  -2   3   3   18.54    0.86
  -2   3   3   18.53    1.02
  -2   3   3   19.22    1.13
   1  -3  -3  111.39    2.88
   1  -3  -3  117.80    2.66
   1  -3  -3  120.67    2.99
  -1   3   3  117.86    2.55
  -1   3   3  117.86    2.79
  -1   3   3  116.93    3.01
   0  -3  -3   41.16    1.43
   0  -3  -3   40.91    1.38
   0  -3  -3   41.04    1.11
   0   3   3   40.80    1.44
   0   3   3   40.46    1.25
   0   3   3   40.20    1.37
   0   3   3   39.54    1.43
   0   3   3   41.26    1.26
  -1  -3  -3   33.68    1.15
  -1  -3  -3   35.34    1.20
  -1  -3  -3   34.22    0.97
   1   3   3   34.24    1.14
   1   3   3   34.71    0.99
   1   3   3   32.22    1.20
   1   3   3   33.07    1.18
   1   3   3   34.41    1.29
  -2  -3  -3  213.11    4.45
  -2  -3  -3  208.48    3.70
  -2  -3  -3  207.35    4.01
  -2  -3  -3  207.05    3.95
   2   3   3  211.79    4.03
   2   3   3  208.36    4.16
   2   3   3  202.03    4.27
   2   3   3  203.87    4.36
   2   3   3  205.37    4.21
  -3  -3  -3   51.32    1.17
  -3  -3  -3   50.38    1.21
  -3  -3  -3   50.57    1.29
  -3  -3  -3   52.90    1.82
   3   3   3   51.84    1.57
   3   3   3   49.30    1.28
   3   3   3   50.86    1.64
   3   3   3   50.79    1.66
   3   3   3   51.79    1.20
   3   3   3   52.74    1.86
  -4  -3  -3   14.73    0.58
  -4  -3  -3   14.98    0.47
  -4  -3  -3   15.46    0.51
  -4  -3  -3   15.01    1.17
   4   3   3   14.63    0.74
   4   3   3   13.55    0.88
   4   3   3   15.74    0.89
   4   3   3   15.27    1.06
  -5  -3  -3   49.81    1.15
  -5  -3  -3   50.75    1.14
   5   3   3   47.47    1.80
   5   3   3   49.25    1.86
   5   3   3   52.96    1.75
  -6  -3  -3  115.03    2.38
   6   3   3  118.53    3.24
   6   3   3  117.07    3.36
  -7  -3  -3   61.40    1.62
   7   3   3   60.89    2.38
  -8  -3  -3   34.66    1.10
  -8  -3  -3   35.73    1.31
   8   3   3   35.00    1.95
  -9  -3  -3   21.53    1.15
  -9  -3  -3   22.13    1.00
   9   3   3   21.89    1.71
 -10  -3  -3    5.77    0.82
 -10  -3  -3    6.01    0.72
  10   3   3    6.83    1.25
 -11  -3  -3    0.44    0.42
  11   3   3    1.13    0.73
 -12  -3  -3    1.85    0.61
  12   3   3    4.90    1.21
   9  -4  -3    0.47    0.81
  -9   4   3    0.76    0.83
   8  -4  -3    0.87    0.83
  -8   4   3   -0.02    0.66
   7  -4  -3   22.00    2.23
  -7   4   3   25.11    1.90
   6  -4  -3   30.74    2.01
   6  -4  -3   30.77    1.69
  -6   4   3   30.43    1.93
  -6   4   3   28.99    1.98
   5  -4  -3   17.14    1.27
   5  -4  -3   19.10    1.48
  -5   4   3   20.19    1.55
  -5   4   3   18.19    1.20
  -5   4   3   22.90    1.55
   4  -4  -3   94.21    2.98
   4  -4  -3   91.03    3.09
  -4   4   3   95.28    3.07
  -4   4   3   97.19    3.29
  -4   4   3   97.01    2.73
   3  -4  -3   11.86    1.20
   3  -4  -3   10.81    1.11
  -3   4   3   10.52    0.78
  -3   4   3   12.60    1.01
  -3   4   3   11.30    1.13
   2  -4  -3    2.30    0.53
   2  -4  -3    2.86    0.58
  -2   4   3    2.51    0.43
  -2   4   3    3.05    0.61
  -2   4   3    3.02    0.57
   1  -4  -3   75.62    2.08
   1  -4  -3   74.73    2.28
  -1   4   3   76.62    2.17
  -1   4   3   76.21    2.40
   0  -4  -3  201.82    4.01
   0   4   3  196.80    4.45
   0   4   3  203.51    4.31
   0   4   3  203.23    4.25
   0   4   3  205.54    4.49
   0   4   3  203.67    4.14
  -1  -4  -3   62.12    1.79
  -1  -4  -3   70.03    2.17
  -1  -4  -3   64.44    1.80
  -1  -4  -3   67.90    1.62
   1   4   3   63.66    1.87
   1   4   3   66.29    1.89
   1   4   3   63.31    1.88
   1   4   3   65.70    2.02
   1   4   3   66.81    1.60
  -2  -4  -3   30.64    1.10
  -2  -4  -3   29.32    1.01
  -2  -4  -3   28.93    0.84
   2   4   3   29.85    1.41
   2   4   3   29.38    1.28
   2   4   3   30.85    1.20
   2   4   3   29.95    1.19
   2   4   3   29.66    1.05
   2   4   3   29.07    1.19
  -3  -4  -3   37.09    1.03
  -3  -4  -3   35.70    0.99
  -3  -4  -3   38.15    1.12
   3   4   3   35.99    1.63
   3   4   3   36.84    1.39
   3   4   3   37.50    1.44
   3   4   3   37.42    0.97
   3   4   3   38.14    1.41
  -4  -4  -3   46.58    1.05
  -4  -4  -3   46.31    1.16
  -4  -4  -3   48.08    1.04
   4   4   3   46.78    1.95
   4   4   3   47.42    1.77
   4   4   3   48.33    1.70
   4   4   3   47.20    1.44
   4   4   3   45.81    1.69
   5   4   3   48.60    2.12
   5   4   3   48.82    1.87
   5   4   3   47.81    1.85
   5   4   3   50.00    1.67
   6   4   3  150.62    3.79
   6   4   3  151.13    4.02
  -7  -4  -3  101.54    2.10
   7   4   3  102.06    3.33
   7   4   3  100.08    3.13
  -8  -4  -3    6.19    0.55
   8   4   3    7.33    1.07
  -9  -4  -3    4.20    0.45
   9   4   3    3.61    0.91
 -10  -4  -3    7.88    0.71
  10   4   3    7.24    1.23
 -11  -4  -3    5.29    0.71
  11   4   3    4.06    1.10
 -12  -4  -3    1.00    0.48
  12   4   3    0.38    0.71
   9  -5  -3    1.88    1.02
  -9   5   3    4.60    1.26
   8  -5  -3    0.75    0.76
  -8   5   3    0.67    0.83
   7  -5  -3   12.71    1.70
  -7   5   3   16.00    1.82
   6  -5  -3   22.23    1.85
   6  -5  -3   20.87    1.54
  -6   5   3   24.56    1.85
  -6   5   3   24.30    1.96
   5  -5  -3    4.74    0.88
   5  -5  -3    6.61    1.16
  -5   5   3    5.94    1.05
  -5   5   3    5.20    1.01
   4  -5  -3    2.77    0.76
   4  -5  -3    2.81    0.66
  -4   5   3    1.98    0.66
  -4   5   3    2.40    0.69
   3  -5  -3   35.61    1.77
   3  -5  -3   34.77    1.75
  -3   5   3   36.23    1.76
  -3   5   3   37.73    1.95
   2  -5  -3  108.62    3.20
   2  -5  -3  108.35    3.09
  -2   5   3  106.73    3.36
  -2   5   3  116.99    3.16
   1  -5  -3    0.32    0.31
   1  -5  -3   -0.03    0.31
  -1   5   3    0.15    0.31
  -1   5   3   -0.31    0.27
   0  -5  -3   36.43    1.47
   0  -5  -3   37.45    1.50
   0  -5  -3   37.94    1.33
   0   5   3   36.22    1.46
   0   5   3   35.08    1.30
   0   5   3   34.75    1.40
   0   5   3   36.86    1.57
   0   5   3   32.90    1.50
  -1  -5  -3   36.92    1.17
  -1  -5  -3   34.54    1.35
   1   5   3   35.70    1.38
   1   5   3   37.22    1.44
   1   5   3   38.55    1.49
   1   5   3   36.09    1.14
   1   5   3   34.38    1.50
  -2  -5  -3    0.38    0.18
  -2  -5  -3    0.06    0.20
   2   5   3    0.22    0.27
   2   5   3    0.01    0.26
   2   5   3    0.30    0.28
   2   5   3    0.04    0.25
   2   5   3    0.25    0.23
   2   5   3    0.66    0.38
  -3  -5  -3   24.86    0.93
  -3  -5  -3   28.39    0.78
   3   5   3   28.30    1.25
   3   5   3   28.48    1.37
   3   5   3   26.73    1.46
   3   5   3   31.50    1.37
   3   5   3   27.84    0.88
   3   5   3   27.45    1.31
  -4  -5  -3  158.95    3.08
  -4  -5  -3  165.35    3.11
   4   5   3  161.08    4.01
   4   5   3  162.09    4.33
   4   5   3  161.47    3.97
   4   5   3  167.38    3.88
   5   5   3  125.19    3.37
   5   5   3  122.62    3.51
   5   5   3  131.22    3.85
   5   5   3  123.72    3.45
   5   5   3  123.87    3.09
   6   5   3   53.93    2.46
   6   5   3   52.19    2.14
   6   5   3   53.43    1.96
   6   5   3   54.23    2.23
   7   5   3   20.11    1.31
   7   5   3   18.25    1.39
   8   5   3   18.54    1.54
   8   5   3   17.14    1.37
   9   5   3    6.77    1.13
 -10  -5  -3    5.43    0.52
  10   5   3    5.79    1.13
 -11  -5  -3    6.97    0.71
  11   5   3    7.23    1.39
 -12  -5  -3    1.01    0.41
  12   5   3    0.35    0.75
   8  -6  -3    1.81    0.95
  -8   6   3    2.56    1.01
   7  -6  -3    1.53    0.95
  -7   6   3    1.30    0.81
   6  -6  -3    5.31    1.02
   6  -6  -3    3.91    1.06
  -6   6   3    5.71    1.22
  -6   6   3    5.79    1.18
   5  -6  -3   15.92    1.82
   5  -6  -3   15.64    1.63
  -5   6   3   16.47    1.85
  -5   6   3   15.41    1.73
   4  -6  -3    2.08    0.77
   4  -6  -3    2.65    0.77
  -4   6   3    1.70    0.66
  -4   6   3    2.16    0.73
   3  -6  -3    7.19    1.00
   3  -6  -3    8.75    1.12
  -3   6   3   11.70    1.28
  -3   6   3    8.40    1.21
   2  -6  -3   31.04    1.71
   2  -6  -3   34.10    1.70
  -2   6   3   30.83    1.61
  -2   6   3   33.79    1.87
   1  -6  -3   29.51    1.53
   1  -6  -3   27.53    1.49
   1  -6  -3   30.23    1.46
  -1   6   3   29.66    1.43
  -1   6   3   30.25    1.58
  -1   6   3   27.78    1.60
   0  -6  -3    0.24    0.35
   0  -6  -3    0.18    0.32
   0   6   3    0.03    0.25
   0   6   3   -0.18    0.28
   0   6   3    0.09    0.30
   0   6   3    0.09    0.31
   0   6   3   -0.54    0.24
  -1  -6  -3    5.30    0.71
   1   6   3    3.22    0.60
   1   6   3    4.13    0.47
   1   6   3    2.69    0.55
   1   6   3    3.02    0.56
   1   6   3    3.15    0.56
  -2  -6  -3   44.77    1.58
  -2  -6  -3   45.50    1.35
   2   6   3   42.74    1.96
   2   6   3   45.87    1.56
   2   6   3   45.39    1.84
   2   6   3   46.10    1.86
   2   6   3   42.23    1.75
   2   6   3   44.96    1.62
  -3  -6  -3   34.20    1.04
  -3  -6  -3   34.49    1.25
   3   6   3   35.70    1.66
   3   6   3   37.04    1.83
   3   6   3   38.79    1.68
   3   6   3   33.42    1.59
   3   6   3   36.80    1.48
  -4  -6  -3  142.80    2.70
  -4  -6  -3  142.76    3.02
   4   6   3  150.81    4.22
   4   6   3  148.66    3.62
   4   6   3  138.61    3.82
   4   6   3  148.14    3.90
  -5  -6  -3   92.55    1.98
   5   6   3   93.05    3.00
   5   6   3   99.53    3.36
   5   6   3   95.03    2.84
   5   6   3   89.43    2.98
   6   6   3   22.78    1.30
   6   6   3   24.25    1.53
   6   6   3   23.20    1.69
   6   6   3   25.28    1.46
   7   6   3    2.09    0.59
   7   6   3    2.33    0.70
   8   6   3   19.90    1.46
   8   6   3   20.80    1.65
   9   6   3   14.91    1.79
   9   6   3   14.43    1.65
  10   6   3    4.97    1.04
  11   6   3    1.98    0.89
 -12  -6  -3    0.40    0.33
  12   6   3    1.21    0.79
   7  -7  -3    1.89    1.00
  -7   7   3    0.61    0.87
   6  -7  -3    0.61    0.80
   6  -7  -3   -0.06    0.60
  -6   7   3   -0.41    0.67
   5  -7  -3    2.77    1.01
   5  -7  -3    3.20    0.88
  -5   7   3    4.95    1.20
  -5   7   3    5.36    1.14
   4  -7  -3   16.34    1.76
   4  -7  -3   16.29    1.68
  -4   7   3   16.52    1.84
  -4   7   3   20.92    1.67
   3  -7  -3    3.57    0.82
   3  -7  -3    4.15    0.94
  -3   7   3    3.54    0.85
  -3   7   3    4.72    0.98
   2  -7  -3    3.73    0.81
   2  -7  -3    2.58    0.68
  -2   7   3    1.27    0.62
  -2   7   3    3.38    0.73
  -2   7   3    2.83    0.74
   1  -7  -3   17.09    1.29
   1  -7  -3   17.81    1.28
   1  -7  -3   16.92    1.55
  -1   7   3   17.51    1.33
  -1   7   3   15.17    1.47
  -1   7   3   16.57    1.14
  -1   7   3   17.79    1.17
   0  -7  -3    5.30    0.85
   0  -7  -3    4.90    0.82
   0   7   3    4.91    0.68
   0   7   3    4.47    0.79
   0   7   3    5.37    0.88
   0   7   3    4.53    0.69
   0   7   3    4.12    0.75
  -1  -7  -3   19.48    1.22
   1   7   3   20.42    1.31
   1   7   3   18.48    0.88
   1   7   3   18.36    1.43
   1   7   3   18.66    1.26
   1   7   3   19.10    1.20
   1   7   3   18.27    1.08
  -2  -7  -3   95.56    2.69
   2   7   3   90.66    2.99
   2   7   3   92.29    2.93
   2   7   3   91.13    3.16
   2   7   3   90.60    2.57
   2   7   3   91.24    2.95
   2   7   3   91.69    2.60
  -3  -7  -3   94.07    2.28
  -3  -7  -3   96.13    2.59
   3   7   3   98.22    2.72
   3   7   3   95.58    3.05
   3   7   3  100.04    3.33
   3   7   3   95.08    3.08
   3   7   3   96.49    3.08
  -4  -7  -3   25.58    1.08
  -4  -7  -3   24.59    0.87
   4   7   3   25.35    1.51
   4   7   3   25.40    1.52
   4   7   3   26.55    1.33
   4   7   3   25.47    1.67
  -5  -7  -3    9.87    0.62
   5   7   3   10.06    1.29
   5   7   3    9.55    1.16
   5   7   3   10.86    1.10
   5   7   3    9.66    1.19
  -6  -7  -3   18.46    0.71
   6   7   3   19.03    1.46
   6   7   3   20.57    1.64
   6   7   3   17.91    1.42
   6   7   3   19.02    1.31
   7   7   3   11.43    1.37
   8   7   3   12.27    1.52
   8   7   3   17.18    1.40
   9   7   3   13.73    1.58
   9   7   3   14.17    1.70
  10   7   3    2.26    0.99
  10   7   3    1.31    0.73
  11   7   3    0.05    0.60
  12   7   3    0.15    0.71
   6  -8  -3    0.68    0.81
  -6   8   3    0.65    0.82
   5  -8  -3    1.10    0.83
   5  -8  -3    0.21    0.58
  -5   8   3    0.20    0.73
  -5   8   3   -0.47    0.73
   4  -8  -3    8.79    1.40
   4  -8  -3    9.75    1.52
  -4   8   3    7.33    1.28
  -4   8   3    8.20    1.30
   3  -8  -3    3.20    0.92
   3  -8  -3    2.86    0.89
  -3   8   3    2.87    0.79
  -3   8   3    1.53    0.78
  -3   8   3    1.29    0.68
   2  -8  -3   -0.28    0.39
   2  -8  -3    0.09    0.51
  -2   8   3   -0.33    0.40
  -2   8   3    0.41    0.44
  -2   8   3   -0.06    0.49
  -2   8   3    0.46    0.45
   1  -8  -3    1.18    0.58
   1  -8  -3    3.33    0.80
   1  -8  -3    1.49    0.65
  -1   8   3    1.76    0.58
  -1   8   3    3.02    0.82
  -1   8   3    2.19    0.72
  -1   8   3    2.21    0.59
  -1   8   3    1.89    0.64
   0  -8  -3   30.93    1.73
   0  -8  -3   28.67    1.70
   0  -8  -3   28.75    1.61
   0   8   3   27.58    1.43
   0   8   3   28.53    1.66
   0   8   3   31.30    1.77
   0   8   3   30.05    1.41
   0   8   3   26.52    1.66
  -1  -8  -3   21.89    1.41
   1   8   3   22.90    1.68
   1   8   3   22.96    1.48
   1   8   3   18.45    1.46
   1   8   3   24.02    1.43
   1   8   3   23.76    1.56
   1   8   3   22.71    1.25
  -2  -8  -3   14.15    1.11
   2   8   3   14.74    1.39
   2   8   3   17.88    1.47
   2   8   3   15.33    1.25
   2   8   3   17.57    1.08
   2   8   3   16.19    1.35
  -3  -8  -3   48.75    1.85
   3   8   3   49.31    1.83
   3   8   3   44.89    2.29
   3   8   3   48.23    2.23
   3   8   3   46.01    2.16
  -4  -8  -3   11.86    0.87
   4   8   3   10.83    1.21
   4   8   3   13.70    1.46
   4   8   3   12.72    1.42
   4   8   3   11.95    0.98
  -5  -8  -3    4.76    0.59
  -5  -8  -3    4.45    0.44
   5   8   3    3.82    0.87
   5   8   3    5.17    0.81
   5   8   3    4.79    0.88
   5   8   3    6.28    1.10
  -6  -8  -3   14.38    0.77
   6   8   3   14.30    1.55
   6   8   3   11.60    1.29
   6   8   3   16.65    1.49
   6   8   3   13.47    1.68
   7   8   3   27.12    1.86
   7   8   3   21.25    1.72
   7   8   3   28.42    2.14
   8   8   3    3.39    0.94
   9   8   3    1.80    0.88
  10   8   3   -0.05    0.62
  10   8   3   -0.21    0.67
  11   8   3   -0.77    0.59
   5  -9  -3   -0.20    0.61
   5  -9  -3    0.08    0.81
  -5   9   3    0.73    0.83
   4  -9  -3   -0.20    0.57
   4  -9  -3    0.42    0.75
  -4   9   3   -0.36    0.61
   3  -9  -3    3.97    1.03
   3  -9  -3    3.15    1.03
  -3   9   3    4.57    1.19
  -3   9   3    3.61    0.86
  -3   9   3    3.58    0.97
   2  -9  -3    0.67    0.66
   2  -9  -3    0.80    0.62
  -2   9   3    1.24    0.65
  -2   9   3    0.58    0.54
  -2   9   3    1.35    0.81
   1  -9  -3    0.92    0.60
   1  -9  -3    1.53    0.70
   1  -9  -3    1.04    0.63
  -1   9   3    1.40    0.66
  -1   9   3    1.02    0.55
  -1   9   3    0.94    0.61
  -1   9   3    0.69    0.52
   0  -9  -3   19.61    1.54
   0  -9  -3   18.63    1.46
   0  -9  -3   19.11    1.51
   0   9   3   18.41    1.22
   0   9   3   15.17    1.56
   0   9   3   17.08    1.73
   0   9   3   16.19    1.80
  -1  -9  -3   20.23    1.50
   1   9   3   18.90    1.45
   1   9   3   21.53    1.72
   1   9   3   19.75    1.61
   1   9   3   19.79    1.22
   1   9   3   19.37    1.56
  -2  -9  -3   20.14    1.41
   2   9   3   19.07    1.45
   2   9   3   20.11    1.20
   2   9   3   20.01    1.55
   2   9   3   21.74    1.69
   2   9   3   21.08    1.61
  -3  -9  -3    2.24    0.57
   3   9   3    0.87    0.48
   3   9   3    0.72    0.64
   3   9   3    1.44    0.67
   3   9   3    1.54    0.69
  -4  -9  -3   11.57    1.14
   4   9   3    9.25    1.26
   4   9   3   11.79    1.13
   4   9   3   10.16    1.32
   4   9   3   10.95    1.50
  -5  -9  -3   10.51    0.98
   5   9   3    9.21    1.35
   5   9   3    8.89    1.39
   5   9   3    7.36    1.14
   5   9   3   10.80    1.17
  -6  -9  -3   10.24    0.81
   6   9   3   12.25    1.59
   6   9   3   10.07    1.22
   6   9   3    9.44    1.26
   6   9   3    9.72    1.45
   7   9   3   11.75    1.60
   7   9   3   13.12    1.74
   7   9   3   16.29    1.84
   8   9   3    2.56    0.94
   9   9   3    0.31    0.66
  10   9   3   -0.01    0.67
  11   9   3    2.30    1.13
   4 -10  -3    0.67    0.70
   4 -10  -3    0.01    0.82
   3 -10  -3   -0.25    0.66
   3 -10  -3    0.99    0.84
   2 -10  -3    4.12    1.11
   2 -10  -3    1.37    0.75
  -2  10   3    4.46    1.05
  -2  10   3    3.40    1.40
   1 -10  -3    6.90    1.24
   1 -10  -3    9.05    1.39
  -1  10   3    5.34    1.03
  -1  10   3    5.44    1.11
   0 -10  -3    3.63    0.96
   0 -10  -3    2.04    0.80
   0 -10  -3    4.57    1.01
   0  10   3    3.14    0.94
   0  10   3    1.90    0.69
   0  10   3    4.14    1.06
   0  10   3    3.81    0.97
  -1 -10  -3    6.98    1.14
   1  10   3    7.07    1.20
   1  10   3    6.55    1.22
   1  10   3    5.89    1.04
   1  10   3    6.88    1.18
  -2 -10  -3    2.71    0.76
   2  10   3    2.97    0.77
   2  10   3    3.89    1.02
   2  10   3    4.59    1.04
   2  10   3    3.31    0.92
  -3 -10  -3    0.84    0.52
   3  10   3    0.41    0.62
   3  10   3    0.13    0.54
   3  10   3    1.07    0.68
  -4 -10  -3   16.54    1.25
   4  10   3   13.49    1.75
   4  10   3   14.04    1.58
   4  10   3   15.34    1.65
  -5 -10  -3   13.47    1.26
   5  10   3   12.65    1.58
   5  10   3   12.44    1.64
   5  10   3   13.36    1.71
  -6 -10  -3    3.85    0.69
   6  10   3    5.29    1.14
   6  10   3    5.66    1.49
   6  10   3    4.53    1.12
   7  10   3   -0.42    0.55
   7  10   3   -0.60    0.54
   8  10   3    0.01    0.58
   9  10   3   -0.07    0.68
  10  10   3    1.55    0.94
  11  10   3    1.24    1.01
   3 -11  -3   -0.04    0.72
   3 -11  -3   -0.05    0.87
   2 -11  -3    0.64    0.72
   2 -11  -3    2.94    1.08
   1 -11  -3    2.77    0.97
   1 -11  -3    3.29    1.06
   0 -11  -3    0.75    0.70
   0 -11  -3    1.30    0.75
   0 -11  -3    0.43    0.73
   0  11   3    2.44    1.08
   0  11   3    0.78    0.80
  -1 -11  -3    0.66    0.68
  -1 -11  -3    0.86    0.71
  -1 -11  -3    0.95    0.67
   1  11   3    0.36    0.56
   1  11   3    0.75    0.70
   1  11   3    0.69    0.70
  -2 -11  -3    3.86    0.99
   2  11   3    0.73    0.71
   2  11   3    2.52    0.92
  -3 -11  -3    8.46    1.26
   3  11   3    7.30    1.23
   3  11   3    7.34    1.40
  -4 -11  -3    2.54    0.77
   4  11   3    2.38    0.87
   4  11   3    0.53    0.64
  -5 -11  -3    4.40    0.86
   5  11   3    4.70    1.09
   5  11   3    4.04    1.07
  -6 -11  -3    0.75    0.50
   6  11   3    0.21    0.69
   6  11   3    1.06    0.76
   7  11   3   -0.50    0.56
   8  11   3    1.42    0.86
   9  11   3    1.20    0.81
  10  11   3    0.46    0.86
   1 -12  -3   -0.17    0.67
  -1  12   3   -0.12    0.74
   0 -12  -3    2.46    0.97
   0  12   3    1.38    0.87
  -1 -12  -3    0.09    0.58
  -1 -12  -3    0.55    0.66
   1  12   3    0.52    0.77
  -2 -12  -3    1.49    0.81
  -2 -12  -3    1.76    0.88
   2  12   3    1.03    0.78
  -3 -12  -3    2.75    0.90
   3  12   3    5.74    1.37
  -4 -12  -3    1.51    0.73
   4  12   3    0.50    0.76
  -5 -12  -3   -0.09    0.54
   5  12   3    0.67    0.81
  -6 -12  -3   -0.53    0.47
   6  12   3   -0.85    0.60
   7  12   3   -0.11    0.67
   8  12   3    0.44    0.85
   9  12   3    1.33    0.99
  -1 -13  -3    1.33    0.82
  -1 -13  -3    1.15    0.90
   1  13   3    0.91    0.79
  -2 -13  -3    1.24    0.85
  -2 -13  -3    0.98    0.80
   2  13   3    0.76    0.80
  -3 -13  -3   -0.47    0.64
  -3 -13  -3    1.04    0.72
   3  13   3    0.36    0.85
  -4 -13  -3   -0.27    0.63
   4  13   3    0.53    0.83
  -5 -13  -3   -0.05    0.60
   5  13   3   -0.02    0.72
  -6 -13  -3   -0.13    0.62
   6  13   3   -0.01    0.74
   7  13   3    1.68    0.95
   6  12  -4   -0.20    0.69
   6  12  -4   -0.15    0.62
  -6 -12   4   -0.41    0.59
  -6 -12   4    0.18    0.52
   5  12  -4    0.32    0.68
  -5 -12   4    0.54    0.55
  -5 -12   4    0.17    0.69
   4  12  -4   -0.08    0.58
  -4 -12   4   -0.53    0.61
   3  12  -4    0.49    0.69
  -3 -12   4    0.32    0.70
   2  12  -4    0.85    0.74
  -2 -12   4   -0.03    0.69
   1  12  -4    0.42    0.68
  -1 -12   4    1.66    0.90
   0  12  -4    2.17    0.92
   0 -12   4    1.56    0.92
   8  11  -4    0.58    0.80
   8  11  -4    1.30    0.86
  -8 -11   4    0.97    0.55
  -8 -11   4    0.88    0.68
   7  11  -4    1.01    0.80
   7  11  -4    1.69    0.83
  -7 -11   4    0.27    0.61
  -7 -11   4    0.88    0.53
   6  11  -4    1.80    0.82
   6  11  -4    1.19    0.73
  -6 -11   4    1.32    0.58
  -6 -11   4    0.46    0.60
   5  11  -4   -0.12    0.60
   5  11  -4   -0.78    0.62
   5  11  -4   -0.05    0.56
  -5 -11   4    0.39    0.56
  -5 -11   4    0.46    0.48
   4  11  -4   -0.32    0.55
   4  11  -4    0.38    0.67
   4  11  -4    0.06    0.62
  -4 -11   4   -0.40    0.56
  -4 -11   4   -0.48    0.41
   3  11  -4    2.34    0.86
   3  11  -4    2.55    0.96
  -3 -11   4    2.08    0.85
  -3 -11   4    1.51    0.67
   2  11  -4    3.68    1.10
   2  11  -4    3.59    1.01
  -2 -11   4    4.91    1.12
   1  11  -4    3.46    1.00
  -1 -11   4    4.51    1.17
   0  11  -4    1.99    0.79
   0 -11   4    1.13    0.78
  -1  11  -4    1.97    0.83
   1 -11   4    3.01    1.08
  -2  11  -4   -0.07    0.63
   2 -11   4   -0.02    0.80
   2 -11   4   -0.10    0.80
   9  10  -4    0.56    0.79
   9  10  -4    0.53    0.84
  -9 -10   4    0.98    0.50
   8  10  -4    2.10    0.98
   8  10  -4    1.13    0.84
  -8 -10   4    1.48    0.56
  -8 -10   4    1.41    0.73
   7  10  -4    0.23    0.61
   7  10  -4    0.06    0.61
  -7 -10   4    0.26    0.53
  -7 -10   4    0.08    0.38
   6  10  -4    1.02    0.71
   6  10  -4    0.44    0.72
   6  10  -4   -0.09    0.53
  -6 -10   4    0.57    0.53
  -6 -10   4    0.35    0.45
   5  10  -4   -0.14    0.55
   5  10  -4    0.35    0.55
   5  10  -4    0.11    0.54
  -5 -10   4   -0.33    0.47
  -5 -10   4    1.48    0.59
   4  10  -4    5.94    1.17
   4  10  -4    6.17    1.15
   4  10  -4    6.63    1.11
  -4 -10   4    7.79    1.05
  -4 -10   4    9.27    1.29
   3  10  -4    5.72    1.08
   3  10  -4    5.05    1.04
   3  10  -4    4.05    0.86
  -3 -10   4    4.35    0.87
  -3 -10   4    5.77    1.06
   2  10  -4   11.50    1.49
   2  10  -4   11.57    1.53
  -2 -10   4   10.88    1.44
  -2 -10   4   12.23    1.36
   1  10  -4    3.80    0.94
   1  10  -4    5.96    1.10
  -1 -10   4    5.08    1.08
   0  10  -4    1.04    0.68
   0  10  -4    1.08    0.65
   0 -10   4    0.77    0.74
  -1  10  -4    2.15    0.80
  -1  10  -4    2.78    0.97
   1 -10   4    3.07    0.99
  -2  10  -4    3.69    0.95
   2 -10   4    2.53    1.00
  -3  10  -4    0.89    0.70
   3 -10   4    1.31    0.83
   3 -10   4    0.39    0.97
   4 -10   4    0.22    0.90
   4 -10   4    0.93    0.86
  10   9  -4    0.13    0.75
 -10  -9   4    0.57    0.49
   9   9  -4    3.05    1.16
   9   9  -4    1.47    0.95
  -9  -9   4    0.66    0.61
  -9  -9   4    1.82    0.59
   8   9  -4    0.57    0.68
   8   9  -4    0.87    0.77
  -8  -9   4    0.58    0.41
  -8  -9   4    1.10    0.60
   7   9  -4    0.27    0.59
   7   9  -4    0.17    0.65
  -7  -9   4    1.71    0.64
  -7  -9   4    0.58    0.41
   6   9  -4    0.13    0.52
   6   9  -4   -0.28    0.51
   6   9  -4   -0.67    0.46
  -6  -9   4    0.50    0.39
  -6  -9   4    0.87    0.58
   5   9  -4    6.30    1.09
   5   9  -4    5.84    1.09
   5   9  -4    6.62    1.16
  -5  -9   4    7.18    0.92
  -5  -9   4    6.46    1.09
   4   9  -4   13.98    1.54
   4   9  -4   16.17    1.71
   4   9  -4   16.83    1.67
  -4  -9   4   17.16    1.62
  -4  -9   4   17.84    1.22
   3   9  -4    9.73    1.27
   3   9  -4    9.58    1.23
   3   9  -4   12.10    1.40
  -3  -9   4   14.68    1.53
  -3  -9   4   13.79    1.31
   2   9  -4    9.43    1.28
   2   9  -4   10.91    1.21
   2   9  -4   11.21    1.35
  -2  -9   4   11.68    1.24
  -2  -9   4   11.26    1.34
   1   9  -4    7.20    1.12
   1   9  -4    6.89    1.09
  -1  -9   4    6.75    1.14
   0   9  -4    5.99    1.03
   0   9  -4    5.56    1.02
   0  -9   4    7.81    1.27
  -1   9  -4    0.93    0.56
   1  -9   4    0.95    0.71
  -2   9  -4    4.81    1.02
  -2   9  -4    5.64    1.08
   2  -9   4    5.72    1.22
  -3   9  -4    4.63    1.10
   3  -9   4    5.11    1.17
   3  -9   4    3.80    1.13
  -4   9  -4    0.76    0.74
   4  -9   4    0.50    0.94
   4  -9   4   -0.27    0.71
  -5   9  -4    0.24    0.70
   5  -9   4   -0.43    0.81
  10   8  -4    2.56    0.95
 -10  -8   4    1.71    0.56
   9   8  -4    0.74    0.70
  -9  -8   4    0.57    0.55
  -9  -8   4    0.74    0.44
   8   8  -4   -0.19    0.60
   8   8  -4   -0.02    0.56
  -8  -8   4    0.00    0.45
  -8  -8   4   -0.02    0.29
   7   8  -4    2.02    0.86
   7   8  -4    1.58    0.78
  -7  -8   4    1.72    0.51
  -7  -8   4    1.72    0.62
   6   8  -4    7.98    1.34
   6   8  -4    9.93    1.19
   6   8  -4    8.96    1.33
  -6  -8   4   10.82    1.19
  -6  -8   4    8.78    0.93
   5   8  -4   23.65    1.75
   5   8  -4   21.63    1.50
   5   8  -4   20.54    1.58
  -5  -8   4   23.91    1.49
  -5  -8   4   23.29    1.29
   4   8  -4   28.05    1.76
   4   8  -4   30.16    1.71
   4   8  -4   29.66    1.84
  -4  -8   4   27.29    1.63
  -4  -8   4   29.17    1.43
   3   8  -4   29.90    1.72
   3   8  -4   28.46    1.67
   3   8  -4   28.70    1.70
  -3  -8   4   30.50    1.48
  -3  -8   4   35.23    1.81
   2   8  -4    0.68    0.45
   2   8  -4   -0.16    0.31
   2   8  -4   -0.08    0.43
  -2  -8   4    0.39    0.39
  -2  -8   4   -0.39    0.38
   1   8  -4    7.45    1.04
   1   8  -4   10.10    1.20
   1   8  -4   10.02    1.02
  -1  -8   4    7.92    1.10
  -1  -8   4    7.63    1.77
  -1  -8   4    9.27    1.03
   0   8  -4   25.90    1.58
   0   8  -4   23.16    1.51
   0  -8   4   25.74    1.72
  -1   8  -4   13.43    1.49
  -1   8  -4   12.29    1.35
   1  -8   4   13.09    1.52
  -2   8  -4    1.98    0.73
   2  -8   4    2.90    0.83
  -3   8  -4    1.08    0.71
   3  -8   4    1.24    0.71
  -4   8  -4    1.72    0.86
   4  -8   4    1.77    0.77
   4  -8   4    2.77    1.11
  -5   8  -4   -0.69    0.66
   5  -8   4   -0.48    0.72
   5  -8   4   -0.03    0.65
  -6   8  -4    0.89    0.88
   6  -8   4    0.18    0.89
  10   7  -4    0.69    0.81
  10   7  -4    0.64    0.82
 -10  -7   4    0.64    0.43
 -10  -7   4    0.47    0.59
   9   7  -4   -0.40    0.58
  -9  -7   4    0.41    0.47
  -9  -7   4    0.42    0.36
   8   7  -4    1.80    0.83
   8   7  -4    1.96    0.81
  -8  -7   4    2.66    0.69
  -8  -7   4    2.39    0.57
   7   7  -4    9.91    1.53
   7   7  -4    9.65    1.46
  -7  -7   4    7.88    1.03
  -7  -7   4    5.98    0.76
   6   7  -4   38.18    1.88
   6   7  -4   38.79    2.23
   6   7  -4   38.44    2.13
  -6  -7   4   39.80    1.83
  -6  -7   4   37.95    1.56
   5   7  -4   26.24    1.51
   5   7  -4   28.08    1.72
   5   7  -4   27.86    1.81
  -5  -7   4   27.22    1.50
  -5  -7   4   25.35    1.27
   4   7  -4   13.50    1.09
   4   7  -4   15.07    1.22
   4   7  -4    9.94    1.23
  -4  -7   4   13.63    1.27
  -4  -7   4   14.44    0.95
   3   7  -4   18.26    1.26
   3   7  -4   17.71    1.23
   3   7  -4   17.52    1.30
  -3  -7   4   15.62    1.19
  -3  -7   4   19.10    1.10
   2   7  -4   28.25    1.54
   2   7  -4   31.03    1.58
   2   7  -4   31.90    1.62
  -2  -7   4   29.46    1.41
  -2  -7   4   30.15    1.63
  -2  -7   4   33.27    1.79
   1   7  -4   26.24    1.33
   1   7  -4   26.25    1.50
   1   7  -4   26.13    1.46
   1   7  -4   25.55    1.39
  -1  -7   4   25.92    1.36
  -1  -7   4   25.23    1.62
  -1  -7   4   27.55    1.59
   0   7  -4    6.70    0.94
   0   7  -4    6.98    0.76
   0   7  -4    8.01    1.01
   0  -7   4    6.80    0.97
   0  -7   4    7.63    0.93
  -1   7  -4   21.52    1.45
  -1   7  -4   18.06    1.29
   1  -7   4   19.26    1.45
  -2   7  -4    1.10    0.61
   2  -7   4    0.43    0.56
  -3   7  -4    0.31    0.56
   3  -7   4   -0.29    0.46
  -4   7  -4    4.88    1.07
   4  -7   4    4.93    1.04
   4  -7   4    4.61    1.16
  -5   7  -4    6.20    1.26
   5  -7   4    3.97    1.15
   5  -7   4    4.77    1.02
  -6   7  -4   -0.68    0.62
   6  -7   4    0.83    0.86
  -7   7  -4    2.20    1.01
   7  -7   4    3.26    1.21
  11   6  -4    0.65    0.80
  11   6  -4    1.25    0.86
 -11  -6   4    0.15    0.43
  10   6  -4   -0.29    0.62
  10   6  -4    0.29    0.71
 -10  -6   4    0.18    0.37
 -10  -6   4    0.04    0.52
   9   6  -4    2.42    0.97
   9   6  -4    1.15    0.76
  -9  -6   4    1.81    0.52
  -9  -6   4    1.31    0.63
   8   6  -4   15.31    1.83
   8   6  -4   13.65    1.77
  -8  -6   4   12.01    1.08
  -8  -6   4   12.27    1.26
   7   6  -4   18.91    2.05
   7   6  -4   17.97    1.85
   7   6  -4   16.07    1.73
  -7  -6   4   19.15    1.10
  -7  -6   4   18.03    1.29
   6   6  -4   40.75    2.20
   6   6  -4   42.82    2.17
  -6  -6   4   42.02    1.60
  -6  -6   4   44.43    1.86
   5   6  -4   38.74    1.91
   5   6  -4   37.62    1.68
  -5  -6   4   38.33    1.48
  -5  -6   4   39.55    1.71
   4   6  -4   17.95    1.24
   4   6  -4   20.94    1.20
  -4  -6   4   17.76    1.00
  -4  -6   4   19.01    1.19
   3   6  -4   12.13    1.00
   3   6  -4   12.64    0.95
  -3  -6   4   13.80    1.05
  -3  -6   4   14.67    1.10
  -3  -6   4   13.02    0.87
   2   6  -4   75.01    2.39
   2   6  -4   74.81    2.18
   2   6  -4   75.81    2.43
  -2  -6   4   74.51    2.22
  -2  -6   4   73.55    2.60
  -2  -6   4   73.73    2.48
   1   6  -4   27.53    1.38
   1   6  -4   28.42    1.39
   1   6  -4   27.18    1.40
  -1  -6   4   28.00    1.30
  -1  -6   4   32.00    1.58
  -1  -6   4   28.39    1.60
   0   6  -4   19.01    1.00
   0   6  -4   18.16    1.22
   0   6  -4   19.42    1.16
   0  -6   4   17.84    1.07
   0  -6   4   19.47    1.26
  -1   6  -4    2.59    0.64
   1  -6   4    1.58    0.57
  -2   6  -4    3.49    0.76
   2  -6   4    3.59    0.77
  -3   6  -4   -0.41    0.38
   3  -6   4    0.22    0.49
  -4   6  -4    2.69    0.82
   4  -6   4    3.63    0.82
   4  -6   4    2.69    0.93
  -5   6  -4   32.72    2.11
   5  -6   4   31.20    2.21
   5  -6   4   29.99    1.85
  -6   6  -4    4.74    1.09
   6  -6   4    5.09    1.30
  -7   6  -4    0.75    0.78
   7  -6   4    0.68    0.82
  -8   6  -4    3.03    1.02
   8  -6   4    1.92    1.11
  11   5  -4    0.36    0.81
  11   5  -4    0.16    0.65
 -11  -5   4    0.37    0.65
 -11  -5   4    1.63    0.59
  10   5  -4    1.14    0.88
  10   5  -4    0.28    0.65
 -10  -5   4    0.49    0.43
 -10  -5   4    0.82    0.62
   9   5  -4    6.45    1.23
   9   5  -4    6.91    1.40
  -9  -5   4    8.17    0.98
  -9  -5   4    7.69    1.09
   8   5  -4   27.07    2.15
   8   5  -4   27.04    1.96
  -8  -5   4   29.93    1.63
  -8  -5   4   29.92    1.43
   7   5  -4   40.09    2.37
  -7  -5   4   38.51    1.78
  -7  -5   4   43.12    1.63
   6   5  -4   12.18    1.35
   6   5  -4    9.45    1.28
  -6  -5   4    9.93    0.89
  -6  -5   4   11.49    1.07
   5   5  -4   27.96    1.55
  -5  -5   4   26.29    1.15
  -5  -5   4   24.51    1.31
   4   5  -4   48.01    1.93
   4   5  -4   50.07    1.76
  -4  -5   4   48.50    1.78
  -4  -5   4   47.94    1.81
  -4  -5   4   50.11    1.64
  -4  -5   4   49.99    1.91
   3   5  -4   69.52    2.26
   3   5  -4   70.39    2.12
   3   5  -4   71.24    1.90
  -3  -5   4   72.71    2.38
  -3  -5   4   72.14    1.97
  -3  -5   4   72.86    2.06
  -3  -5   4   70.23    2.26
   2   5  -4   50.11    1.68
   2   5  -4   48.07    1.73
   2   5  -4   50.46    1.72
  -2  -5   4   48.81    1.84
  -2  -5   4   50.31    1.64
  -2  -5   4   50.06    1.92
   1   5  -4   48.72    1.79
   1   5  -4   50.49    1.71
   1   5  -4   49.89    1.75
  -1  -5   4   52.02    1.74
  -1  -5   4   49.79    1.90
  -1  -5   4   52.30    2.04
   0   5  -4    2.25    0.56
   0   5  -4    2.41    0.47
   0  -5   4    2.52    0.64
   0  -5   4    2.37    0.54
   0  -5   4    1.72    0.41
  -1   5  -4   22.44    1.32
   1  -5   4   21.45    1.09
   1  -5   4   23.99    1.32
  -2   5  -4   47.69    2.07
   2  -5   4   49.81    2.01
  -3   5  -4   54.60    2.29
   3  -5   4   50.03    2.12
  -4   5  -4    9.67    1.22
   4  -5   4   12.69    1.27
   4  -5   4    8.17    1.26
  -5   5  -4    8.09    1.20
   5  -5   4   10.68    1.24
   5  -5   4   10.22    1.47
  -6   5  -4   14.46    1.69
   6  -5   4   14.03    1.79
  -7   5  -4    5.30    1.16
   7  -5   4    4.86    1.19
  -8   5  -4    2.80    1.02
   8  -5   4    2.43    0.95
  -9   5  -4    3.13    1.04
   9  -5   4    3.12    1.18
  11   4  -4   -0.20    0.65
  11   4  -4    1.88    0.96
 -11  -4   4    0.60    0.54
 -11  -4   4    0.77    0.72
  10   4  -4    9.02    1.45
  10   4  -4    8.83    1.64
 -10  -4   4    8.73    1.05
 -10  -4   4    6.52    1.13
   9   4  -4   12.25    1.76
   9   4  -4   12.26    1.62
  -9  -4   4   11.80    1.17
  -9  -4   4   12.20    1.37
   8   4  -4   21.64    2.18
   8   4  -4   13.38    1.56
  -8  -4   4   16.23    1.08
  -8  -4   4   15.50    1.26
   7   4  -4   33.07    2.10
  -7  -4   4   35.51    1.69
  -7  -4   4   37.49    1.52
   6   4  -4   19.86    1.56
  -6  -4   4   21.10    1.07
  -6  -4   4   19.84    1.21
   5   4  -4   34.47    1.69
   5   4  -4   31.80    1.80
  -5  -4   4   33.07    1.47
  -5  -4   4   33.83    1.54
  -5  -4   4   33.36    1.29
   4   4  -4   92.74    3.00
   4   4  -4   90.75    2.41
   4   4  -4   90.16    2.69
   4   4  -4   90.70    2.02
  -4  -4   4   94.40    2.72
  -4  -4   4   92.25    2.59
  -4  -4   4   89.01    2.64
  -4  -4   4   89.94    2.32
   3   4  -4  127.00    2.92
   3   4  -4  126.56    2.85
   3   4  -4  128.45    3.18
  -3  -4   4  126.50    3.31
  -3  -4   4  126.10    2.92
  -3  -4   4  125.04    2.98
  -3  -4   4  124.27    3.16
   2   4  -4    1.12    0.34
   2   4  -4    0.99    0.29
   2   4  -4    0.64    0.31
  -2  -4   4    0.62    0.20
  -2  -4   4    0.87    0.30
  -2  -4   4    0.79    0.35
  -2  -4   4    1.02    0.38
  -2  -4   4    1.31    0.26
   1   4  -4    1.04    0.38
   1   4  -4    0.51    0.26
   1   4  -4    0.43    0.26
  -1  -4   4    0.21    0.13
  -1  -4   4    0.12    0.29
  -1  -4   4    0.14    0.30
  -1  -4   4    0.38    0.23
   0   4  -4   15.49    0.98
   0   4  -4   16.07    0.81
   0  -4   4   15.80    0.85
   0  -4   4   14.84    1.04
   0  -4   4   15.99    1.01
  -1   4  -4   40.77    1.44
  -1   4  -4   36.50    1.61
   1  -4   4   40.10    1.62
   1  -4   4   37.98    1.38
  -2   4  -4    7.50    0.39
  -2   4  -4    7.82    1.01
  -2   4  -4    8.10    0.82
   2  -4   4    8.21    0.92
  -3   4  -4   73.80    1.97
  -3   4  -4   77.73    2.65
  -3   4  -4   75.35    2.34
   3  -4   4   77.56    2.50
  -4   4  -4   68.41    2.59
  -4   4  -4   65.27    2.25
   4  -4   4   67.18    2.71
   4  -4   4   69.95    2.40
  -5   4  -4    5.62    0.84
  -5   4  -4    6.29    1.04
   5  -4   4    5.52    1.04
   5  -4   4    6.96    0.92
  -6   4  -4   13.72    1.49
  -6   4  -4   14.95    1.43
   6  -4   4   13.98    1.69
  -7   4  -4   18.44    1.64
  -7   4  -4   17.99    1.82
   7  -4   4   15.73    1.84
  -8   4  -4    3.70    1.04
   8  -4   4    2.88    1.03
  -9   4  -4    0.99    0.85
   9  -4   4    0.82    0.82
  11   3  -4    2.15    0.97
  11   3  -4    2.32    0.92
 -11  -3   4    1.03    0.75
 -11  -3   4    2.34    0.73
  10   3  -4   11.52    1.59
  10   3  -4   10.90    1.74
 -10  -3   4    8.18    1.10
 -10  -3   4   12.68    1.52
   9   3  -4   13.92    1.69
   9   3  -4   14.21    1.85
  -9  -3   4   15.61    1.37
  -9  -3   4   12.51    1.37
   8   3  -4    9.04    1.42
  -8  -3   4   13.02    1.31
  -8  -3   4   14.19    1.04
   7   3  -4   13.14    1.52
  -7  -3   4   10.11    0.95
  -7  -3   4   12.65    1.20
   6   3  -4   53.76    2.44
  -6  -3   4   55.45    1.80
  -6  -3   4   54.54    2.04
   5   3  -4   84.01    2.53
   5   3  -4   86.16    2.95
  -5  -3   4   82.51    2.26
  -5  -3   4   93.14    2.60
  -5  -3   4   84.53    2.62
   4   3  -4   42.88    1.63
   4   3  -4   42.20    1.70
   4   3  -4   44.44    1.89
   4   3  -4   42.41    1.29
  -4  -3   4   43.66    1.69
  -4  -3   4   43.59    1.42
  -4  -3   4   42.97    1.61
   3   3  -4   40.00    1.34
   3   3  -4   41.62    1.25
   3   3  -4   42.85    1.50
   3   3  -4   39.44    1.68
  -3  -3   4   40.19    1.49
  -3  -3   4   40.48    1.32
  -3  -3   4   39.97    1.59
   2   3  -4   24.32    0.99
   2   3  -4   22.73    1.03
   2   3  -4   23.60    0.87
  -2  -3   4   22.34    1.09
  -2  -3   4   23.37    1.16
  -2  -3   4   23.99    0.90
  -2  -3   4   22.75    0.94
   1   3  -4   29.20    0.98
   1   3  -4   27.61    1.19
   1   3  -4   27.05    0.96
  -1  -3   4   27.23    1.27
  -1  -3   4   27.96    0.88
  -1  -3   4   27.53    1.19
   0   3  -4   20.83    0.91
   0   3  -4   20.95    1.08
   0   3  -4   20.99    0.80
   0  -3   4   20.15    0.71
   0  -3   4   19.75    1.12
   0  -3   4   20.24    1.04
   0  -3   4   20.92    0.91
  -1   3  -4  212.89    4.73
  -1   3  -4  221.58    4.48
   1  -3   4  213.15    4.66
   1  -3   4  218.92    4.15
   1  -3   4  213.17    4.89
   1  -3   4  222.45    4.41
  -2   3  -4   61.89    2.10
  -2   3  -4   63.45    1.39
  -2   3  -4   61.47    1.88
   2  -3   4   63.89    2.02
  -3   3  -4  102.81    2.99
  -3   3  -4  101.43    2.45
  -3   3  -4  106.14    2.76
  -3   3  -4  108.30    2.03
   3  -3   4  103.88    2.85
   3  -3   4  106.37    3.08
  -4   3  -4   30.40    1.32
  -4   3  -4   31.70    1.62
  -4   3  -4   28.70    1.36
   4  -3   4   28.07    1.51
   4  -3   4   30.69    1.68
   4  -3   4   30.12    1.41
  -5   3  -4   33.56    1.75
  -5   3  -4   32.99    1.55
   5  -3   4   35.97    1.55
   5  -3   4   32.47    1.85
  -6   3  -4   10.67    1.09
  -6   3  -4    9.78    1.19
   6  -3   4   10.89    1.35
  -7   3  -4   27.58    1.80
  -7   3  -4   26.85    1.55
   7  -3   4   24.04    1.89
  -8   3  -4   21.84    2.04
  -8   3  -4   23.21    1.56
   8  -3   4   24.22    2.00
  -9   3  -4    0.63    0.56
  -9   3  -4    0.75    0.72
   9  -3   4    0.28    0.68
 -10   3  -4    1.43    0.83
  10  -3   4   -0.10    0.66
  11   2  -4    1.69    0.97
  11   2  -4    2.27    0.90
 -11  -2   4    4.67    1.06
 -11  -2   4    2.10    0.72
  10   2  -4    3.16    1.09
  10   2  -4    4.18    1.01
 -10  -2   4    4.56    0.91
 -10  -2   4    5.02    1.06
   9   2  -4    9.22    1.33
   9   2  -4    9.71    1.52
  -9  -2   4   12.26    1.22
  -9  -2   4   11.83    1.39
   8   2  -4   14.79    1.72
  -8  -2   4   19.92    1.45
  -8  -2   4   17.19    1.16
   7   2  -4   20.29    1.99
  -7  -2   4   18.65    1.31
  -7  -2   4   19.48    1.15
   6   2  -4   64.15    2.67
  -6  -2   4   63.04    2.24
  -6  -2   4   65.84    2.54
  -6  -2   4   64.40    2.03
   5   2  -4   81.50    1.98
   5   2  -4   85.91    2.89
   5   2  -4   80.53    2.48
  -5  -2   4   81.46    2.24
  -5  -2   4   83.67    2.62
  -5  -2   4   82.88    2.49
   4   2  -4   12.29    1.00
   4   2  -4   12.13    0.70
   4   2  -4   11.53    0.85
  -4  -2   4   11.40    0.71
  -4  -2   4   11.21    0.62
  -4  -2   4   12.02    0.90
  -4  -2   4   11.49    0.85
   3   2  -4    7.35    0.78
   3   2  -4    6.73    0.64
   3   2  -4    7.44    0.84
  -3  -2   4    7.56    0.56
  -3  -2   4    7.48    0.44
  -3  -2   4    8.25    0.80
  -3  -2   4    9.91    0.94
   2   2  -4   21.42    0.99
   2   2  -4   22.43    0.69
   2   2  -4   23.96    0.92
   2   2  -4   22.36    1.10
   2   2  -4   23.15    1.10
  -2  -2   4   21.16    1.01
  -2  -2   4   20.35    1.07
  -2  -2   4   20.39    0.87
   1   2  -4   39.93    1.07
   1   2  -4   36.60    0.97
   1   2  -4   38.17    1.45
   1   2  -4   41.15    1.39
  -1  -2   4   37.39    1.16
  -1  -2   4   36.75    1.43
  -1  -2   4   36.27    1.33
   0   2  -4  149.06    3.41
   0   2  -4  148.25    3.17
   0   2  -4  152.03    2.80
   0  -2   4  149.14    3.15
   0  -2   4  149.50    3.36
   0  -2   4  150.01    3.53
   0  -2   4  146.13    3.01
  -1   2  -4  194.17    4.00
  -1   2  -4  190.50    4.21
   1  -2   4  195.68    3.86
   1  -2   4  197.27    4.39
   1  -2   4  196.46    4.16
  -2   2  -4  204.74    4.18
  -2   2  -4  203.09    4.42
  -2   2  -4  199.93    3.72
   2  -2   4  198.49    4.09
   2  -2   4  198.59    4.27
   2  -2   4  196.67    4.53
  -3   2  -4    8.75    0.46
  -3   2  -4    7.26    0.69
  -3   2  -4    8.78    0.85
  -3   2  -4    7.86    0.57
   3  -2   4    9.60    0.71
   3  -2   4    8.40    0.88
   3  -2   4    7.34    0.82
  -4   2  -4   42.29    1.57
  -4   2  -4   42.81    1.55
  -4   2  -4   43.22    1.73
   4  -2   4   41.67    1.73
   4  -2   4   47.91    1.61
   4  -2   4   40.06    1.78
  -5   2  -4  181.37    4.59
  -5   2  -4  183.14    4.24
   5  -2   4  193.46    4.16
   5  -2   4  185.38    4.79
  -6   2  -4   42.69    1.98
  -6   2  -4   45.11    1.78
   6  -2   4   42.06    2.16
  -7   2  -4    5.59    0.96
  -7   2  -4    4.88    0.79
   7  -2   4    5.99    1.13
  -8   2  -4    8.78    1.07
  -8   2  -4    7.41    1.14
   8  -2   4    6.42    0.97
   8  -2   4    7.28    1.26
  -9   2  -4    5.23    1.10
  -9   2  -4    4.90    0.95
   9  -2   4    6.46    1.35
 -10   2  -4   -0.58    0.42
 -10   2  -4    0.22    0.66
  10  -2   4    0.73    0.79
  11   1  -4    3.67    1.19
 -11  -1   4    5.20    0.99
 -11  -1   4    6.75    1.35
  10   1  -4    4.07    1.17
  10   1  -4    3.98    0.97
 -10  -1   4    1.88    0.82
 -10  -1   4    2.32    0.75
   9   1  -4    3.81    1.07
   9   1  -4    5.24    1.05
  -9  -1   4    5.53    1.06
  -9  -1   4    4.50    0.80
   8   1  -4   19.79    2.07
  -8  -1   4   24.42    1.61
  -8  -1   4   22.89    1.37
   7   1  -4   49.77    2.48
  -7  -1   4   46.31    1.85
  -7  -1   4   47.91    2.10
   6   1  -4   11.40    1.33
  -6  -1   4   15.05    1.14
  -6  -1   4   15.96    1.00
  -6  -1   4   14.77    1.17
   5   1  -4   16.45    1.09
   5   1  -4   18.93    0.93
   5   1  -4   17.15    1.29
  -5  -1   4   19.44    1.21
  -5  -1   4   19.35    1.16
  -5  -1   4   18.29    0.98
   4   1  -4   25.95    1.39
   4   1  -4   30.07    1.36
   4   1  -4   27.30    1.12
  -4  -1   4   24.37    1.29
  -4  -1   4   25.64    1.08
  -4  -1   4   26.60    0.96
  -4  -1   4   24.15    1.21
   3   1  -4   18.28    0.93
   3   1  -4   17.05    1.02
   3   1  -4   18.50    1.03
  -3  -1   4   19.47    0.66
  -3  -1   4   19.19    0.86
  -3  -1   4   19.17    1.07
  -3  -1   4   19.32    1.01
   2   1  -4   28.27    1.21
   2   1  -4   26.00    1.11
   2   1  -4   27.44    1.13
  -2  -1   4   27.09    1.21
  -2  -1   4   27.03    1.13
   1   1  -4  409.35    7.41
   1   1  -4  409.50    7.66
   1   1  -4  409.24    7.75
  -1  -1   4  407.81    7.64
  -1  -1   4  420.10    7.84
   0   1  -4  130.57    3.00
   0   1  -4  134.34    2.84
   0   1  -4  133.00    3.11
   0  -1   4  127.66    2.80
   0  -1   4  130.27    2.95
   0  -1   4  126.30    3.08
  -1   1  -4   61.23    1.66
  -1   1  -4   61.84    1.83
   1  -1   4   61.12    1.75
   1  -1   4   62.25    1.67
   1  -1   4   63.29    1.57
   1  -1   4   63.79    1.91
   1  -1   4   63.05    1.42
   1  -1   4   63.46    1.43
  -2   1  -4  189.79    4.05
  -2   1  -4  185.45    3.84
  -2   1  -4  189.51    3.66
  -2   1  -4  190.77    3.55
   2  -1   4  188.24    3.92
   2  -1   4  188.02    3.92
   2  -1   4  190.23    4.16
  -3   1  -4  211.22    4.24
  -3   1  -4  201.07    4.43
  -3   1  -4  204.07    4.00
  -3   1  -4  204.51    4.23
   3  -1   4  210.25    4.44
   3  -1   4  210.45    4.48
   3  -1   4  210.75    4.24
   3  -1   4  209.40    4.59
  -4   1  -4  112.68    2.94
  -4   1  -4  111.45    2.71
  -4   1  -4  107.82    2.87
   4  -1   4  114.41    3.05
   4  -1   4  115.06    3.04
   4  -1   4  110.49    2.93
   4  -1   4  115.37    2.65
  -5   1  -4   31.68    1.32
  -5   1  -4   33.12    1.50
   5  -1   4   34.86    1.20
   5  -1   4   34.85    1.66
   5  -1   4   35.33    1.57
   5  -1   4   33.18    1.48
  -6   1  -4  130.38    3.57
  -6   1  -4  131.97    3.27
   6  -1   4  131.13    3.85
   6  -1   4  125.12    3.50
  -7   1  -4    6.20    0.93
  -7   1  -4    6.88    0.83
   7  -1   4    5.06    0.98
   7  -1   4    6.63    0.89
  -8   1  -4    0.20    0.38
  -8   1  -4    0.24    0.49
   8  -1   4   -0.28    0.31
   8  -1   4   -0.33    0.47
  -9   1  -4    5.57    1.01
  -9   1  -4    4.67    0.84
   9  -1   4    2.44    0.87
 -10   1  -4    2.21    0.87
 -10   1  -4    1.58    0.62
  10  -1   4    2.37    0.91
 -11   1  -4    1.20    0.81
 -11   1  -4   -0.15    0.48
  11  -1   4    1.04    0.88
  11   0  -4    2.78    1.10
 -11   0   4    1.76    0.72
 -11   0   4    2.94    1.05
  10   0  -4    4.15    1.21
 -10   0   4    3.60    0.84
 -10   0   4    5.45    1.15
   9   0  -4    9.74    1.31
   9   0  -4    6.77    1.38
  -9   0   4    9.55    1.20
  -9   0   4   11.43    1.48
   8   0  -4   15.90    1.89
  -8   0   4   11.78    1.40
  -8   0   4   11.99    1.19
   7   0  -4   39.83    2.30
  -7   0   4   42.50    2.05
  -7   0   4   42.40    1.81
   6   0  -4    4.36    0.95
  -6   0   4    4.35    0.78
  -6   0   4    3.88    0.80
  -6   0   4    5.18    0.73
   5   0  -4    3.21    0.63
   5   0  -4    2.61    0.66
   5   0  -4    4.01    0.58
  -5   0   4    2.46    0.57
  -5   0   4    3.68    0.68
  -5   0   4    2.96    0.55
   4   0  -4    6.12    0.76
   4   0  -4    6.42    0.80
   4   0  -4    8.06    0.80
  -4   0   4    5.85    0.73
  -4   0   4    6.38    0.74
   3   0  -4  112.56    2.97
   3   0  -4  102.96    2.71
   3   0  -4  110.81    2.84
  -3   0   4  111.65    2.99
  -3   0   4  109.42    2.28
  -3   0   4  109.54    2.58
  -3   0   4  106.05    2.80
   2   0  -4   89.24    2.37
   2   0  -4   88.68    2.47
   2   0  -4   90.75    2.31
  -2   0   4   93.63    1.69
  -2   0   4   89.79    2.39
  -2   0   4   91.74    2.53
  -2   0   4   93.10    2.19
   1   0  -4  145.83    3.03
   1   0  -4  140.10    3.33
   1   0  -4  144.94    3.26
   1   0  -4  142.17    3.06
  -1   0   4  141.23    3.34
  -1   0   4  146.41    3.22
  -1   0   4  149.71    3.01
   0   0  -4  302.55    5.76
   0   0  -4  292.95    5.66
   0   0   4  279.36    5.53
   0   0   4  289.30    5.56
   0   0   4  298.46    5.35
   0   0   4  285.25    5.73
  -1   0  -4  187.63    3.92
  -1   0  -4  179.97    3.80
  -1   0  -4  182.52    3.65
   1   0   4  184.22    3.71
   1   0   4  178.31    3.74
   1   0   4  179.74    3.89
   1   0   4  183.23    3.59
   1   0   4  182.34    3.62
  -2   0  -4    8.49    0.64
  -2   0  -4    7.81    0.52
  -2   0  -4    7.18    0.51
   2   0   4    8.42    0.63
   2   0   4    8.12    0.55
   2   0   4    8.32    0.65
   2   0   4    8.35    0.58
  -3   0  -4  452.76    8.19
  -3   0  -4  455.96    8.43
  -3   0  -4  459.40    8.25
  -3   0  -4  446.51    8.43
  -3   0  -4  496.48    9.13
   3   0   4  457.09    8.37
   3   0   4  456.06    8.13
   3   0   4  459.44    8.59
   3   0   4  454.18    8.52
  -4   0  -4  297.10    5.62
  -4   0  -4  287.41    5.83
  -4   0  -4  299.28    5.55
  -4   0  -4  296.25    6.05
   4   0   4  297.11    5.92
   4   0   4  296.89    5.99
   4   0   4  293.28    6.10
   4   0   4  295.90    5.86
   4   0   4  298.50    5.41
  -5   0  -4   38.80    1.36
  -5   0  -4   42.34    1.57
  -5   0  -4   40.37    1.34
   5   0   4   46.00    1.58
   5   0   4   41.39    1.05
   5   0   4   41.51    1.58
   5   0   4   41.70    1.74
  -6   0  -4   22.86    1.22
  -6   0  -4   21.45    1.06
   6   0   4   22.54    1.41
   6   0   4   21.99    1.18
  -7   0  -4    1.79    0.46
  -7   0  -4    1.47    0.51
   7   0   4    1.91    0.66
   7   0   4    2.81    0.55
  -8   0  -4    1.34    0.57
  -8   0  -4    1.32    0.48
   8   0   4    0.98    0.61
   8   0   4    1.86    0.47
  -9   0  -4    2.15    0.61
  -9   0  -4    3.08    0.81
   9   0   4    2.57    0.85
   9   0   4    3.24    0.59
 -10   0  -4    9.40    1.15
 -10   0  -4    9.51    1.34
  10   0   4   11.11    1.63
 -11   0  -4    2.17    0.90
 -11   0  -4    4.34    0.86
  11   0   4    3.02    1.06
  10  -1  -4    6.13    1.50
 -10   1   4    7.22    1.37
 -10   1   4    6.60    1.17
   9  -1  -4   13.89    1.91
  -9   1   4   12.73    1.62
  -9   1   4   10.54    1.35
   8  -1  -4    2.99    0.93
  -8   1   4    3.46    0.84
  -8   1   4    3.44    0.90
   7  -1  -4    1.44    0.70
  -7   1   4    1.31    0.48
  -7   1   4    0.68    0.56
   6  -1  -4   18.19    1.45
   6  -1  -4   15.37    1.03
  -6   1   4   13.74    1.33
  -6   1   4   16.53    1.34
  -6   1   4   15.20    1.07
   5  -1  -4    1.39    0.56
   5  -1  -4    1.28    0.45
  -5   1   4    0.86    0.50
  -5   1   4    1.16    0.42
  -5   1   4    1.18    0.52
   4  -1  -4    8.25    0.97
   4  -1  -4   10.65    1.00
   4  -1  -4    7.29    0.87
  -4   1   4    7.40    0.73
  -4   1   4    7.06    0.84
  -4   1   4    7.36    0.90
   3  -1  -4  175.33    4.06
   3  -1  -4  180.32    4.26
   3  -1  -4  179.51    4.05
  -3   1   4  175.70    4.09
  -3   1   4  181.10    3.83
  -3   1   4  179.11    4.29
   2  -1  -4  102.06    2.51
   2  -1  -4  106.19    2.46
   2  -1  -4  105.54    2.79
   2  -1  -4  100.08    2.67
  -2   1   4   97.67    2.76
  -2   1   4  104.78    2.64
  -2   1   4  104.54    2.43
   1  -1  -4   91.80    2.42
   1  -1  -4   90.00    2.35
   1  -1  -4   88.54    2.01
   1  -1  -4   89.45    2.16
  -1   1   4   90.30    2.28
  -1   1   4   80.46    1.63
  -1   1   4   87.08    2.06
   0  -1  -4  105.21    2.60
   0  -1  -4  110.94    2.48
   0  -1  -4  112.09    2.68
   0   1   4  107.99    2.69
   0   1   4  106.01    2.51
   0   1   4  107.54    2.63
   0   1   4  115.45    2.46
  -1  -1  -4  377.21    6.60
  -1  -1  -4  383.01    7.03
  -1  -1  -4  376.76    6.83
  -1  -1  -4  380.33    7.08
   1   1   4  380.71    7.10
   1   1   4  378.91    7.07
   1   1   4  387.67    6.42
   1   1   4  369.16    6.83
   1   1   4  376.53    7.08
   1   1   4  371.24    6.97
  -2  -1  -4  386.62    6.95
  -2  -1  -4  381.54    6.65
  -2  -1  -4  372.93    6.90
  -2  -1  -4  368.65    6.78
  -2  -1  -4  371.83    6.96
  -2  -1  -4  370.23    6.72
   2   1   4  375.95    6.49
   2   1   4  374.21    7.09
   2   1   4  374.81    6.95
   2   1   4  371.58    7.09
   2   1   4  369.34    6.98
   2   1   4  376.82    6.69
   2   1   4  380.79    6.52
  -3  -1  -4  253.08    4.64
  -3  -1  -4  218.33    4.54
  -3  -1  -4  251.70    5.12
  -3  -1  -4  246.65    4.81
   3   1   4  246.42    5.15
   3   1   4  254.42    4.46
   3   1   4  254.58    4.91
   3   1   4  252.86    4.74
   3   1   4  248.02    5.13
  -4  -1  -4  179.88    4.13
  -4  -1  -4  172.48    3.69
  -4  -1  -4  175.96    3.44
  -4  -1  -4  178.65    3.51
   4   1   4  179.10    3.74
   4   1   4  178.28    3.87
   4   1   4  172.98    4.11
  -5  -1  -4   19.09    0.94
  -5  -1  -4   18.85    0.77
  -5  -1  -4   19.40    0.82
   5   1   4   14.57    0.77
   5   1   4   19.12    1.20
   5   1   4   20.26    0.93
   5   1   4   20.12    1.13
  -6  -1  -4    5.84    0.58
  -6  -1  -4    6.00    0.70
   6   1   4    5.46    0.59
   6   1   4    7.82    0.97
  -7  -1  -4   33.77    1.47
  -7  -1  -4   32.05    1.27
   7   1   4   32.91    1.78
   7   1   4   31.46    1.25
  -8  -1  -4   17.66    1.04
  -8  -1  -4   17.30    1.20
   8   1   4   15.76    0.88
   8   1   4   16.65    1.64
  -9  -1  -4    3.92    0.66
  -9  -1  -4    4.38    0.82
   9   1   4    3.53    0.47
   9   1   4    2.43    0.85
 -10  -1  -4    1.81    0.70
 -10  -1  -4    2.62    0.62
  10   1   4    0.60    0.69
 -11  -1  -4    5.21    0.93
 -11  -1  -4    5.14    1.04
  11   1   4    3.49    1.07
  10  -2  -4    1.62    0.99
 -10   2   4    0.71    0.76
   9  -2  -4    6.65    1.48
  -9   2   4    5.18    1.17
   8  -2  -4    5.84    1.32
  -8   2   4    6.89    1.12
  -8   2   4    7.94    1.34
   7  -2  -4    0.66    0.63
  -7   2   4    0.94    0.63
  -7   2   4    0.62    0.45
   6  -2  -4    5.78    0.84
   6  -2  -4    4.63    0.97
  -6   2   4    4.90    0.92
  -6   2   4    4.52    0.72
  -6   2   4    5.14    0.97
   5  -2  -4   25.94    1.60
   5  -2  -4   24.12    1.36
  -5   2   4   25.02    1.32
  -5   2   4   25.94    1.62
  -5   2   4   26.08    1.55
   4  -2  -4   50.90    1.91
   4  -2  -4   50.13    2.06
   4  -2  -4   48.22    1.98
  -4   2   4   45.48    2.02
  -4   2   4   48.79    1.74
  -4   2   4   48.60    1.97
   3  -2  -4   43.17    1.69
   3  -2  -4   39.70    1.72
   3  -2  -4   41.75    1.63
   3  -2  -4   41.18    1.47
  -3   2   4   43.83    1.69
  -3   2   4   36.42    1.72
   2  -2  -4  163.04    3.79
   2  -2  -4  161.30    3.50
   2  -2  -4  156.90    3.52
   2  -2  -4  159.83    3.88
  -2   2   4  156.83    3.90
  -2   2   4  157.29    3.40
  -2   2   4  157.81    3.68
   1  -2  -4  110.26    2.84
   1  -2  -4  112.54    2.60
   1  -2  -4  110.51    2.38
   1  -2  -4  107.19    2.77
  -1   2   4  102.26    2.62
  -1   2   4  105.52    2.42
  -1   2   4  107.26    2.86
   0  -2  -4   19.70    0.87
   0  -2  -4   18.85    0.96
   0  -2  -4   20.59    0.59
   0  -2  -4   20.17    1.00
   0   2   4   19.72    0.70
   0   2   4   19.72    1.01
   0   2   4   20.65    1.00
   0   2   4   20.07    0.89
  -1  -2  -4  637.23   10.87
  -1  -2  -4  651.39   11.29
  -1  -2  -4  623.71   11.19
  -1  -2  -4  618.12   10.99
   1   2   4  642.62   10.85
   1   2   4  629.12   10.89
   1   2   4  640.96   11.35
   1   2   4  634.87   11.30
   1   2   4  630.79   11.35
   1   2   4  632.23   10.97
  -2  -2  -4  687.51   11.52
  -2  -2  -4  675.86   11.61
  -2  -2  -4  693.36   11.78
  -2  -2  -4  673.35   11.80
  -2  -2  -4  679.31   11.88
   2   2   4  675.34   12.09
   2   2   4  651.00   12.00
   2   2   4  687.96   11.60
   2   2   4  688.31   11.48
   2   2   4  675.72   11.88
   2   2   4  661.80   12.19
  -3  -2  -4   14.38    0.56
  -3  -2  -4   15.27    0.85
  -3  -2  -4   14.68    0.71
  -3  -2  -4   14.23    0.91
  -3  -2  -4   13.40    0.60
   3   2   4   14.20    0.71
   3   2   4   14.97    0.96
   3   2   4   13.72    0.88
   3   2   4   13.83    0.70
   3   2   4   14.80    0.59
  -4  -2  -4   45.97    1.34
  -4  -2  -4   45.62    1.13
  -4  -2  -4   44.43    1.74
  -4  -2  -4   45.17    1.18
   4   2   4   46.37    1.51
   4   2   4   44.83    1.41
   4   2   4   44.39    1.71
   4   2   4   46.41    1.84
   4   2   4   47.05    1.33
  -5  -2  -4   22.24    0.78
  -5  -2  -4   23.11    0.94
   5   2   4   23.57    1.18
   5   2   4   19.54    1.21
   5   2   4   23.51    0.86
   5   2   4   23.85    0.84
   5   2   4   22.75    1.13
  -6  -2  -4    5.08    0.48
  -6  -2  -4    4.80    0.56
   6   2   4    6.01    0.84
   6   2   4    5.31    0.40
   6   2   4    5.70    0.44
  -7  -2  -4    6.07    0.60
  -7  -2  -4    5.48    0.64
   7   2   4    7.62    1.05
   7   2   4    6.32    0.40
   7   2   4    6.14    0.40
  -8  -2  -4   19.40    0.97
  -8  -2  -4   16.41    1.05
   8   2   4   16.68    1.39
  -9  -2  -4   22.15    1.14
  -9  -2  -4   22.74    1.34
   9   2   4   23.10    1.70
 -10  -2  -4    0.64    0.48
 -10  -2  -4    0.26    0.37
  10   2   4   -0.03    0.52
 -11  -2  -4    2.58    0.75
 -11  -2  -4    1.80    0.58
  11   2   4    2.17    0.96
 -12  -2  -4    3.86    1.42
 -12  -2  -4    2.53    0.66
  12   2   4    3.01    1.08
   9  -3  -4   -0.43    0.69
  -9   3   4    1.03    0.81
   8  -3  -4    2.69    0.94
  -8   3   4    3.65    1.05
   7  -3  -4    2.22    0.89
  -7   3   4    2.41    0.86
   6  -3  -4    3.67    0.74
   6  -3  -4    4.03    0.90
  -6   3   4    3.64    0.87
  -6   3   4    3.34    0.68
  -6   3   4    3.09    0.85
   5  -3  -4   39.60    1.85
   5  -3  -4   39.17    1.99
  -5   3   4   41.20    2.03
  -5   3   4   39.59    1.73
  -5   3   4   40.15    2.11
   4  -3  -4   50.13    2.07
   4  -3  -4   54.33    2.21
  -4   3   4   56.71    1.95
  -4   3   4   57.64    2.38
  -4   3   4   58.89    2.29
   3  -3  -4    4.03    0.72
   3  -3  -4    4.09    0.68
   3  -3  -4    3.57    0.52
  -3   3   4    4.86    0.74
  -3   3   4    3.43    0.53
  -3   3   4    3.27    0.67
   2  -3  -4   34.44    1.33
   2  -3  -4   35.12    1.38
   2  -3  -4   36.29    1.56
  -2   3   4   34.74    1.62
  -2   3   4   37.70    1.51
  -2   3   4   35.21    1.27
   1  -3  -4  266.34    5.22
   1  -3  -4  263.83    5.51
   1  -3  -4  254.97    5.02
  -1   3   4  263.03    5.33
  -1   3   4  259.48    5.65
  -1   3   4  255.74    5.00
   0  -3  -4  436.10    8.15
   0  -3  -4  437.40    7.46
   0   3   4  429.26    7.90
   0   3   4  425.62    8.24
   0   3   4  422.11    8.15
   0   3   4  434.39    7.75
   0   3   4  426.99    8.27
  -1  -3  -4  114.84    3.06
  -1  -3  -4  114.46    2.77
   1   3   4  118.35    2.55
   1   3   4  118.17    2.63
   1   3   4  114.86    2.94
   1   3   4  117.55    2.87
   1   3   4  119.74    2.92
  -2  -3  -4  200.37    3.79
  -2  -3  -4  194.78    4.07
  -2  -3  -4  215.59    4.54
   2   3   4  198.34    4.14
   2   3   4  204.91    4.08
   2   3   4  195.63    4.34
   2   3   4  202.78    4.15
   2   3   4  200.85    4.42
   2   3   4  197.81    4.55
   2   3   4  204.85    3.67
  -3  -3  -4   60.94    1.61
  -3  -3  -4   62.52    1.39
   3   3   4   62.92    1.35
   3   3   4   57.64    1.94
   3   3   4   64.46    2.16
   3   3   4   58.89    1.60
   3   3   4   61.51    1.97
   3   3   4   62.43    1.76
  -4  -3  -4    3.50    0.40
  -4  -3  -4    3.63    0.26
   4   3   4    3.33    0.35
   4   3   4    3.30    0.41
   4   3   4    3.91    0.55
   4   3   4    3.55    0.61
   4   3   4    3.41    0.66
  -5  -3  -4    3.14    0.39
   5   3   4    3.51    0.69
   5   3   4    3.84    0.56
   5   3   4    3.15    0.64
   5   3   4    3.78    0.63
  -6  -3  -4   97.75    2.00
  -6  -3  -4   97.66    2.26
   6   3   4   98.12    2.96
   6   3   4   96.26    3.11
   6   3   4   97.83    2.81
  -7  -3  -4   20.31    0.77
  -7  -3  -4   21.29    0.95
   7   3   4   18.06    1.28
  -8  -3  -4    6.01    0.68
  -8  -3  -4    5.58    0.55
   8   3   4    6.21    1.02
  -9  -3  -4    3.48    0.61
  -9  -3  -4    3.77    0.56
   9   3   4    4.35    0.95
 -10  -3  -4    5.35    0.84
 -10  -3  -4    4.91    0.68
  10   3   4    5.31    1.13
 -11  -3  -4    3.59    0.66
  11   3   4    2.15    0.94
 -12  -3  -4    3.83    0.76
  12   3   4    5.79    1.33
   9  -4  -4    0.93    0.85
  -9   4   4    0.01    0.78
   8  -4  -4    2.41    0.99
  -8   4   4    0.84    0.83
   7  -4  -4   12.54    1.67
  -7   4   4   11.71    1.62
   6  -4  -4    6.58    1.15
   6  -4  -4    6.33    0.97
  -6   4   4    4.22    1.01
  -6   4   4    5.06    1.04
   5  -4  -4    2.81    0.69
   5  -4  -4    4.50    0.94
  -5   4   4    4.77    0.95
  -5   4   4    3.31    0.81
   4  -4  -4   18.90    1.37
   4  -4  -4   21.27    1.39
  -4   4   4   18.80    1.37
  -4   4   4   14.19    1.45
   3  -4  -4  100.86    3.00
   3  -4  -4  101.47    3.11
  -3   4   4  100.14    3.07
  -3   4   4  101.55    2.75
  -3   4   4   98.86    3.29
   2  -4  -4   18.17    1.06
   2  -4  -4   17.07    1.16
  -2   4   4   17.57    1.12
  -2   4   4   16.59    1.23
  -2   4   4   17.81    0.93
   1  -4  -4  159.54    3.90
   1  -4  -4  157.11    3.50
  -1   4   4  158.93    4.03
  -1   4   4  157.19    3.71
   0  -4  -4  343.46    6.17
   0  -4  -4  337.04    6.78
   0   4   4  335.09    6.75
   0   4   4  335.72    6.47
   0   4   4  341.26    6.90
   0   4   4  331.99    6.45
   0   4   4  331.96    6.89
  -1  -4  -4   40.50    1.02
  -1  -4  -4   41.12    1.50
   1   4   4   39.01    1.60
   1   4   4   40.09    1.52
   1   4   4   40.24    1.41
   1   4   4   41.69    1.26
   1   4   4   43.33    1.58
  -2  -4  -4   25.57    0.86
  -2  -4  -4   25.32    1.07
   2   4   4   24.56    1.25
   2   4   4   24.23    0.69
   2   4   4   22.81    1.03
   2   4   4   25.82    1.13
   2   4   4   24.62    1.17
   2   4   4   27.22    1.13
   2   4   4   25.62    1.38
  -3  -4  -4    9.16    0.44
  -3  -4  -4    7.86    0.57
   3   4   4    8.40    0.68
   3   4   4    9.42    1.02
   3   4   4   11.27    1.02
   3   4   4    7.91    0.54
   3   4   4   10.40    0.78
   3   4   4    9.61    0.96
  -4  -4  -4   18.10    0.75
  -4  -4  -4   18.85    0.55
   4   4   4   18.88    1.04
   4   4   4   17.95    1.10
   4   4   4   19.20    0.60
   4   4   4   19.26    0.79
   4   4   4   19.07    1.11
   4   4   4   16.34    1.21
  -5  -4  -4   44.37    1.20
   5   4   4   43.56    1.83
   5   4   4   41.33    2.02
   5   4   4   45.80    1.51
   5   4   4   43.38    1.74
  -6  -4  -4   23.72    0.85
   6   4   4   25.81    1.52
   6   4   4   26.74    1.29
   6   4   4   26.74    1.45
  -7  -4  -4   24.05    0.91
   7   4   4   24.57    1.54
   7   4   4   22.99    1.36
  -8  -4  -4    2.50    0.41
   8   4   4    2.18    0.66
  -9  -4  -4    3.57    0.63
  -9  -4  -4    3.33    0.45
   9   4   4    3.34    0.84
 -10  -4  -4   20.81    1.03
  10   4   4   23.38    1.82
 -11  -4  -4    4.86    0.69
  11   4   4    5.56    1.23
 -12  -4  -4    2.88    0.63
  12   4   4    0.73    0.74
   8  -5  -4    0.85    0.77
  -8   5   4    2.19    0.96
   7  -5  -4    1.93    0.90
  -7   5   4    2.75    0.95
   6  -5  -4   16.26    1.85
   6  -5  -4   10.87    1.32
  -6   5   4   18.94    1.94
  -6   5   4   13.88    1.72
   5  -5  -4    3.27    0.80
   5  -5  -4    5.55    1.07
  -5   5   4    3.28    0.88
  -5   5   4    3.61    0.95
   4  -5  -4    3.58    0.85
   4  -5  -4    3.13    0.74
  -4   5   4    3.42    0.81
  -4   5   4    2.00    0.73
   3  -5  -4   63.53    2.48
   3  -5  -4   66.15    2.44
  -3   5   4   60.37    2.42
  -3   5   4   64.94    2.69
   2  -5  -4   93.42    3.01
   2  -5  -4   91.80    2.76
  -2   5   4   93.21    2.86
  -2   5   4   95.47    3.19
   1  -5  -4   91.78    2.49
   1  -5  -4   85.33    2.75
  -1   5   4   88.98    2.58
  -1   5   4   89.11    2.92
   0  -5  -4   57.02    1.67
   0  -5  -4   56.05    2.02
   0   5   4   54.96    2.08
   0   5   4   58.38    1.80
   0   5   4   53.60    2.09
   0   5   4   55.59    1.88
   0   5   4   59.68    2.04
  -1  -5  -4   37.40    1.17
  -1  -5  -4   39.62    1.56
   1   5   4   40.56    1.54
   1   5   4   37.14    1.65
   1   5   4   40.10    1.58
   1   5   4   38.54    1.25
   1   5   4   37.78    1.56
  -2  -5  -4    5.26    0.67
  -2  -5  -4    3.07    0.38
   2   5   4    2.63    0.56
   2   5   4    3.26    0.67
   2   5   4    3.31    0.56
   2   5   4    3.19    0.49
   2   5   4    3.13    0.25
   2   5   4    2.28    0.47
   2   5   4    4.42    0.64
  -3  -5  -4   12.96    0.58
  -3  -5  -4   12.46    0.75
   3   5   4   12.24    0.91
   3   5   4   12.33    0.68
   3   5   4   11.69    0.90
   3   5   4   12.07    0.88
   3   5   4   13.66    1.12
   3   5   4    9.43    0.94
  -4  -5  -4  117.51    2.61
  -4  -5  -4  118.70    2.27
   4   5   4  118.88    3.59
   4   5   4  119.41    3.18
   4   5   4  114.11    3.22
   4   5   4  110.92    3.16
  -5  -5  -4   32.95    1.04
   5   5   4   34.89    1.30
   5   5   4   33.52    1.60
   5   5   4   35.43    1.65
   5   5   4   33.54    1.86
  -6  -5  -4    0.55    0.21
   6   5   4    1.06    0.39
   6   5   4    0.70    0.46
   6   5   4    0.81    0.49
   6   5   4    0.93    0.58
  -7  -5  -4   16.46    0.66
   7   5   4   17.67    1.36
   7   5   4   16.93    1.17
   8   5   4    6.97    1.04
   8   5   4    6.98    1.15
   9   5   4    8.41    1.22
 -10  -5  -4   13.27    0.74
  10   5   4   16.76    1.79
 -11  -5  -4   10.73    0.79
  11   5   4   11.08    1.63
 -12  -5  -4    1.22    0.47
  12   5   4    1.43    0.87
   8  -6  -4    1.91    0.99
  -8   6   4    3.85    1.22
   7  -6  -4   -0.07    0.68
  -7   6   4    0.04    0.75
   6  -6  -4    3.57    0.89
   6  -6  -4    3.13    1.00
  -6   6   4    2.15    0.84
  -6   6   4    1.42    1.16
   5  -6  -4   15.30    1.70
   5  -6  -4   16.15    1.63
  -5   6   4   13.99    1.61
  -5   6   4   14.69    1.80
   4  -6  -4   13.63    1.55
   4  -6  -4   12.09    1.39
  -4   6   4   14.16    1.67
  -4   6   4   11.72    1.37
   3  -6  -4   28.22    1.66
   3  -6  -4   25.41    1.66
  -3   6   4   27.13    1.84
  -3   6   4   28.81    1.70
   2  -6  -4  104.46    3.13
   2  -6  -4  101.94    3.35
  -2   6   4  102.38    3.50
  -2   6   4  104.60    3.18
   1  -6  -4    5.18    0.87
   1  -6  -4    6.25    0.81
  -1   6   4    5.49    0.82
  -1   6   4    5.03    0.75
  -1   6   4    4.09    0.78
  -1   6   4    5.45    0.92
   0  -6  -4    0.94    0.37
   0  -6  -4    1.39    0.52
   0   6   4    0.74    0.44
   0   6   4    0.43    0.37
   0   6   4    0.60    0.32
   0   6   4    0.66    0.47
   0   6   4    1.31    0.49
  -1  -6  -4   18.67    1.17
   1   6   4   18.30    1.15
   1   6   4   19.31    1.15
   1   6   4   19.06    1.18
   1   6   4   18.69    0.87
   1   6   4   17.26    1.22
  -2  -6  -4   38.44    1.54
  -2  -6  -4   36.72    1.50
   2   6   4   34.94    1.85
   2   6   4   36.46    1.47
   2   6   4   36.92    1.74
   2   6   4   38.12    1.69
   2   6   4   38.11    1.64
   2   6   4   38.00    1.60
  -3  -6  -4   30.39    1.26
  -3  -6  -4   31.03    1.26
  -3  -6  -4   28.86    1.01
   3   6   4   32.72    1.49
   3   6   4   31.95    1.63
   3   6   4   29.43    1.50
   3   6   4   30.50    1.52
   3   6   4   28.74    1.12
   3   6   4   28.47    1.68
  -4  -6  -4    6.66    0.65
  -4  -6  -4    5.89    0.41
  -4  -6  -4    7.65    0.60
   4   6   4    7.02    0.89
   4   6   4    8.61    0.98
   4   6   4    6.22    0.87
   4   6   4    5.86    0.95
  -5  -6  -4   32.92    1.11
   5   6   4   32.42    1.66
   5   6   4   34.51    1.74
   5   6   4   31.07    1.61
   5   6   4   35.73    2.01
  -6  -6  -4    4.31    0.42
   6   6   4    3.17    0.82
   6   6   4    4.50    0.68
   6   6   4    4.19    0.79
   6   6   4    4.61    0.89
   7   6   4    0.92    0.48
   7   6   4    1.45    0.58
   7   6   4    2.94    0.78
   8   6   4   36.98    1.85
   8   6   4   34.27    2.07
   9   6   4   35.00    2.28
   9   6   4   31.52    1.88
  10   6   4    8.11    1.31
  11   6   4    3.54    0.98
 -12  -6  -4    0.60    0.38
   7  -7  -4    1.56    0.96
  -7   7   4    2.61    1.07
   6  -7  -4    0.00    0.70
  -6   7   4    1.72    0.91
   5  -7  -4    8.77    1.31
   5  -7  -4   11.42    1.63
  -5   7   4   10.34    1.50
  -5   7   4   11.66    2.50
   4  -7  -4   21.14    1.71
   4  -7  -4   17.47    1.83
  -4   7   4   19.06    2.05
  -4   7   4   16.32    1.73
   3  -7  -4    6.08    1.08
   3  -7  -4    5.22    1.00
  -3   7   4    5.60    1.03
  -3   7   4    6.65    1.20
  -3   7   4    5.81    1.10
   2  -7  -4   10.04    1.19
   2  -7  -4   10.09    1.26
  -2   7   4   10.83    1.19
  -2   7   4    8.32    1.18
  -2   7   4   10.40    1.42
   1  -7  -4   15.49    1.15
   1  -7  -4   16.24    1.32
  -1   7   4   15.24    1.21
  -1   7   4   16.37    1.64
  -1   7   4   16.11    1.26
  -1   7   4   13.81    1.42
  -1   7   4   15.88    1.14
   0  -7  -4   11.50    0.93
   0  -7  -4    7.03    0.98
   0   7   4    8.66    1.07
   0   7   4   11.01    0.85
   0   7   4    8.70    1.08
   0   7   4   11.46    1.16
   0   7   4   10.41    1.11
  -1  -7  -4    0.29    0.38
  -1  -7  -4    0.05    0.39
   1   7   4    0.57    0.45
   1   7   4    0.26    0.28
   1   7   4    0.43    0.41
   1   7   4   -0.22    0.40
   1   7   4    0.13    0.36
   1   7   4    0.34    0.38
  -2  -7  -4   45.49    1.81
  -2  -7  -4   43.70    1.80
   2   7   4   48.27    2.01
   2   7   4   46.23    2.25
   2   7   4   44.85    1.72
   2   7   4   45.51    1.84
   2   7   4   46.55    2.08
   2   7   4   44.44    2.02
  -3  -7  -4   28.24    1.34
  -3  -7  -4   28.97    1.36
   3   7   4   32.16    1.86
   3   7   4   26.81    1.55
   3   7   4   31.20    1.50
   3   7   4   29.80    1.63
   3   7   4   29.65    1.67
   3   7   4   29.67    1.22
  -4  -7  -4    1.53    0.33
  -4  -7  -4    2.20    0.46
   4   7   4    2.09    0.65
   4   7   4    2.80    0.64
   4   7   4    1.93    0.62
   4   7   4    2.13    0.61
  -5  -7  -4    4.81    0.57
  -5  -7  -4    5.05    0.44
   5   7   4    5.91    0.99
   5   7   4    4.16    0.80
   5   7   4    5.12    0.87
   5   7   4    4.55    0.95
  -6  -7  -4   11.10    0.65
  -6  -7  -4   11.57    0.66
   6   7   4   10.65    1.29
   6   7   4   12.26    1.43
   6   7   4   12.50    1.34
   6   7   4    9.70    1.31
   7   7   4   20.96    1.54
   7   7   4   18.45    1.52
   7   7   4   22.00    1.84
   8   7   4   27.13    1.94
   8   7   4   27.79    1.66
   9   7   4   11.06    1.56
   9   7   4   11.18    1.38
  10   7   4    2.88    0.96
  10   7   4    4.15    1.19
   6  -8  -4    0.68    0.82
  -6   8   4    0.98    0.89
   5  -8  -4    1.12    0.75
   5  -8  -4    2.45    0.99
  -5   8   4    3.26    0.97
  -5   8   4    1.10    0.99
   4  -8  -4   10.02    1.45
   4  -8  -4    9.70    1.46
  -4   8   4    9.00    1.43
  -4   8   4    8.34    1.33
   3  -8  -4    7.49    1.27
   3  -8  -4    4.90    1.07
  -3   8   4    6.74    1.27
  -3   8   4    5.07    1.08
  -3   8   4    6.85    1.16
   2  -8  -4   -0.66    0.36
   2  -8  -4   -0.29    0.46
  -2   8   4    0.34    0.45
  -2   8   4    0.19    0.45
  -2   8   4   -1.03    0.37
  -2   8   4   -0.17    0.49
   1  -8  -4    2.00    0.70
   1  -8  -4    2.93    0.75
  -1   8   4    2.61    0.73
  -1   8   4    3.62    0.80
  -1   8   4    3.64    0.81
  -1   8   4    2.58    0.66
  -1   8   4    2.20    0.74
   0  -8  -4   10.62    1.12
   0  -8  -4   10.93    1.32
   0   8   4   11.63    1.34
   0   8   4    8.10    1.12
   0   8   4    9.71    1.23
   0   8   4   10.69    1.17
  -1  -8  -4   18.40    1.36
  -1  -8  -4   16.99    1.16
  -1  -8  -4   18.46    1.35
   1   8   4   19.29    1.44
   1   8   4   17.13    1.21
   1   8   4   18.44    1.44
   1   8   4   19.17    1.60
   1   8   4   19.18    1.49
   1   8   4   19.96    1.37
  -2  -8  -4    5.93    0.87
  -2  -8  -4    6.96    0.94
   2   8   4   10.10    1.35
   2   8   4    7.13    1.03
   2   8   4    7.72    0.96
   2   8   4    6.78    0.90
   2   8   4    7.27    1.08
   2   8   4    8.32    1.16
  -3  -8  -4    4.72    0.75
   3   8   4    3.24    0.78
   3   8   4    4.98    1.00
   3   8   4    6.20    1.02
   3   8   4    5.26    0.79
   3   8   4    4.30    0.82
  -4  -8  -4    2.80    0.57
   4   8   4    1.76    0.64
   4   8   4    2.57    0.67
   4   8   4    2.29    0.74
   4   8   4    4.70    0.91
  -5  -8  -4    1.21    0.31
  -5  -8  -4    2.11    0.49
   5   8   4    1.16    0.57
   5   8   4    0.66    0.58
   5   8   4    1.91    0.62
   5   8   4    2.21    0.77
  -6  -8  -4   39.31    1.40
  -6  -8  -4   38.42    1.12
   6   8   4   44.48    2.09
   6   8   4   34.42    2.04
   6   8   4   33.42    2.04
   6   8   4   44.95    2.54
   7   8   4   31.76    2.28
   7   8   4   31.59    2.05
   7   8   4   31.93    1.94
   8   8   4    9.89    1.42
   9   8   4    2.54    0.94
  10   8   4    0.94    0.80
   5  -9  -4   -0.72    0.74
   5  -9  -4    0.40    0.71
  -5   9   4    1.75    1.33
   4  -9  -4   -0.05    0.57
   4  -9  -4   -0.60    0.67
  -4   9   4   -0.03    0.71
  -4   9   4    0.06    0.65
   3  -9  -4    2.48    0.90
   3  -9  -4    2.00    0.88
  -3   9   4    1.54    0.70
  -3   9   4    2.11    0.85
   2  -9  -4    2.03    0.77
   2  -9  -4    3.36    0.93
  -2   9   4    3.06    0.83
  -2   9   4    3.24    0.89
  -2   9   4    3.30    0.91
   1  -9  -4    1.64    0.69
   1  -9  -4    2.65    0.77
  -1   9   4    1.73    0.74
  -1   9   4    0.68    0.60
  -1   9   4    1.85    0.78
  -1   9   4    0.93    0.61
   0  -9  -4    6.28    1.11
   0  -9  -4    8.19    1.09
   0   9   4    6.91    1.12
   0   9   4    9.34    1.18
   0   9   4    7.52    1.14
   0   9   4    7.49    1.15
  -1  -9  -4   12.28    1.28
  -1  -9  -4   10.94    1.33
  -1  -9  -4   11.51    1.37
   1   9   4   11.66    1.20
   1   9   4   10.60    1.23
   1   9   4   10.56    1.41
   1   9   4   11.23    1.49
   1   9   4    8.51    1.17
   1   9   4    9.36    1.27
  -2  -9  -4    1.48    0.62
  -2  -9  -4    0.10    0.46
   2   9   4    1.24    0.62
   2   9   4    1.67    0.64
   2   9   4    1.87    0.58
   2   9   4    0.42    0.58
   2   9   4    2.17    0.78
  -3  -9  -4    4.56    0.81
   3   9   4    5.43    1.10
   3   9   4    4.93    0.92
   3   9   4    4.22    0.97
   3   9   4    6.44    0.92
  -4  -9  -4   13.43    1.23
   4   9   4   10.81    1.36
   4   9   4   14.19    1.37
   4   9   4   12.16    1.51
   4   9   4   12.82    1.47
  -5  -9  -4   15.11    1.11
   5   9   4   20.27    1.91
   5   9   4   18.25    1.98
   5   9   4   20.18    1.40
   5   9   4   15.07    1.70
  -6  -9  -4   13.22    0.96
   6   9   4   15.95    1.94
   6   9   4   16.03    1.56
   6   9   4   12.10    1.56
   6   9   4   11.27    1.42
  -7  -9  -4    9.08    0.58
   7   9   4    9.59    1.51
   7   9   4    7.15    1.24
   8   9   4    5.58    1.18
   9   9   4   -0.02    0.75
  10   9   4    1.20    0.87
  11   9   4    1.38    1.15
   4 -10  -4    0.03    0.67
   3 -10  -4    1.38    0.80
   2 -10  -4    3.72    1.43
   2 -10  -4    2.62    1.00
  -2  10   4    3.46    0.91
  -2  10   4    5.82    1.32
   1 -10  -4    1.64    0.79
  -1  10   4    1.59    0.69
  -1  10   4    1.53    0.77
   0 -10  -4    0.50    0.60
   0  10   4    1.18    0.65
   0  10   4    0.51    0.58
   0  10   4    1.24    0.82
  -1 -10  -4    1.61    0.69
  -1 -10  -4    2.36    0.80
   1  10   4    1.04    0.61
   1  10   4    0.38    0.59
   1  10   4    0.83    0.65
   1  10   4    3.53    1.03
  -2 -10  -4    3.39    0.84
  -2 -10  -4    3.88    0.89
   2  10   4    4.07    1.06
   2  10   4    4.46    0.94
   2  10   4    3.61    1.00
   2  10   4    1.35    0.65
  -3 -10  -4    0.36    0.52
  -3 -10  -4    0.59    0.52
   3  10   4    0.90    0.66
   3  10   4    1.00    0.72
   3  10   4    1.78    0.86
   3  10   4    1.79    0.76
  -4 -10  -4    5.03    0.88
   4  10   4    6.21    1.13
   4  10   4    7.64    1.32
   4  10   4    6.28    1.12
   4  10   4    9.75    1.18
  -5 -10  -4   22.98    1.45
   5  10   4   25.90    1.97
   5  10   4   23.84    1.59
   5  10   4   19.83    1.97
  -6 -10  -4    6.97    0.89
   6  10   4    6.12    1.05
   6  10   4    3.27    1.01
   6  10   4    4.52    1.06
   7  10   4    2.06    0.79
   7  10   4    2.43    0.90
   8  10   4   -0.04    0.61
   9  10   4    0.67    0.76
  10  10   4    1.20    0.90
   3 -11  -4    0.43    0.70
   2 -11  -4    0.65    0.73
   1 -11  -4    0.98    0.75
   0 -11  -4   -0.15    0.55
   0  11   4    0.00    0.62
   0  11   4    1.01    0.65
  -1 -11  -4    0.86    0.60
   1  11   4   -0.01    0.58
   1  11   4    0.47    0.66
   1  11   4   -0.04    0.62
  -2 -11  -4    4.12    1.01
  -2 -11  -4    4.62    0.98
   2  11   4    3.81    1.00
   2  11   4    5.20    1.09
  -3 -11  -4    4.21    0.93
  -3 -11  -4    5.33    1.02
   3  11   4    5.05    1.14
   3  11   4    5.92    1.27
  -4 -11  -4   10.96    1.30
  -4 -11  -4    7.97    1.20
   4  11   4    9.73    1.49
   4  11   4   10.45    1.56
  -5 -11  -4    2.87    0.80
   5  11   4    2.08    0.95
   5  11   4    2.86    1.01
  -6 -11  -4    0.94    0.58
   6  11   4    1.33    0.96
   6  11   4    3.08    0.97
   7  11   4   -0.03    0.72
   8  11   4    0.42    0.78
   9  11   4    4.26    1.20
  10  11   4    1.58    1.00
   1 -12  -4   -0.40    0.61
  -1  12   4    0.34    0.78
   0 -12  -4    0.07    0.66
   0  12   4    0.12    0.67
  -1 -12  -4    0.97    0.77
   1  12   4    0.61    0.71
  -2 -12  -4    1.67    0.79
   2  12   4    0.86    0.78
  -3 -12  -4    3.81    1.01
  -3 -12  -4    5.14    1.12
   3  12   4    3.41    1.16
  -4 -12  -4    0.60    0.65
  -4 -12  -4    1.12    0.72
   4  12   4    1.03    0.81
  -5 -12  -4    0.15    0.53
  -5 -12  -4   -0.12    0.54
   5  12   4    0.01    0.70
  -6 -12  -4    0.93    0.59
  -6 -12  -4    0.79    0.61
   6  12   4    0.27    0.73
   7  12   4    0.84    0.81
   8  12   4    0.97    0.85
  -2 -13  -4    1.05    0.73
   2  13   4    1.40    0.96
  -3 -13  -4    0.32    0.64
   3  13   4    0.40    0.73
  -4 -13  -4    0.51    0.65
  -4 -13  -4   -0.41    0.57
   4  13   4    0.16    0.73
  -5 -13  -4   -0.40    0.59
  -5 -13  -4    0.33    0.61
   5  13   4    0.94    0.83
  -6 -13  -4    0.50    0.73
  -6 -13  -4   -0.39    0.57
   6  13   4   -0.05    0.72
  -4 -12   5   -0.37    0.70
  -3 -12   5    0.44    0.78
  -2 -12   5    0.22    0.75
   7  11  -5    1.29    0.85
   7  11  -5    2.37    1.02
  -7 -11   5    0.67    0.52
  -7 -11   5    1.47    0.83
   6  11  -5    0.60    0.76
   6  11  -5    0.99    0.73
  -6 -11   5    1.13    0.63
  -6 -11   5    0.79    0.70
   5  11  -5    0.28    0.67
   5  11  -5   -0.06    0.57
  -5 -11   5    0.58    0.64
  -5 -11   5   -0.54    0.44
   4  11  -5   -0.27    0.57
  -4 -11   5   -0.56    0.55
  -4 -11   5   -0.11    0.51
   3  11  -5    2.36    0.88
  -3 -11   5    1.89    0.88
   2  11  -5    1.91    1.10
  -2 -11   5    1.12    0.80
  -1 -11   5    0.90    0.84
   0 -11   5    0.16    0.71
   1 -11   5    0.43    0.84
   8  10  -5    2.38    0.97
   8  10  -5    3.80    1.11
  -8 -10   5    1.93    0.77
  -8 -10   5    2.64    0.77
   7  10  -5    0.44    0.68
   7  10  -5    0.58    0.72
  -7 -10   5    1.20    0.73
  -7 -10   5    0.71    0.54
   6  10  -5    0.89    0.72
   6  10  -5   -0.34    0.55
  -6 -10   5   -0.32    0.43
  -6 -10   5    0.21    0.56
   5  10  -5    1.26    0.70
   5  10  -5    0.91    0.68
  -5 -10   5    0.86    0.68
  -5 -10   5    1.88    0.68
   4  10  -5    0.79    0.64
   4  10  -5    1.26    0.68
  -4 -10   5    1.49    0.68
  -4 -10   5    1.15    0.71
   3  10  -5    0.80    0.60
   3  10  -5    1.89    0.77
  -3 -10   5    2.69    0.78
  -3 -10   5    0.68    0.65
   2  10  -5    2.13    0.80
   2  10  -5    2.82    0.82
  -2 -10   5    2.87    0.91
   1  10  -5    2.83    0.85
   1  10  -5    1.72    0.76
  -1 -10   5    1.78    0.79
   0  10  -5   -0.91    0.44
   0  10  -5    0.58    0.61
   0 -10   5   -0.37    0.60
   1 -10   5    0.99    0.79
   2 -10   5    3.18    1.07
   3 -10   5    1.24    1.00
   3 -10   5    2.56    1.23
   9   9  -5   -0.16    0.66
  -9  -9   5    0.03    0.42
  -9  -9   5    0.95    0.69
   8   9  -5    0.71    0.78
   8   9  -5    0.80    0.79
  -8  -9   5    2.37    0.81
  -8  -9   5    1.32    0.54
   7   9  -5    0.55    0.66
   7   9  -5    0.09    0.59
  -7  -9   5    0.32    0.48
  -7  -9   5   -0.11    0.50
   6   9  -5    1.05    0.72
   6   9  -5    0.64    0.60
  -6  -9   5    0.53    0.58
  -6  -9   5    1.31    0.56
   5   9  -5    2.92    0.90
   5   9  -5    3.91    0.94
  -5  -9   5    2.70    0.67
  -5  -9   5    4.01    0.92
   4   9  -5    6.61    1.07
   4   9  -5    6.16    1.05
   4   9  -5    6.53    1.13
  -4  -9   5    6.65    1.10
  -4  -9   5    6.64    0.96
   3   9  -5    1.89    0.67
   3   9  -5    1.95    0.67
   3   9  -5    1.82    0.70
  -3  -9   5    1.30    0.66
  -3  -9   5    1.93    0.61
   2   9  -5    0.72    0.58
   2   9  -5    0.93    0.58
   2   9  -5    0.99    0.61
  -2  -9   5    2.63    0.79
  -2  -9   5    1.18    0.56
   1   9  -5    3.00    0.80
   1   9  -5    1.61    0.74
  -1  -9   5    2.55    0.81
   0   9  -5    6.25    1.09
   0   9  -5    5.63    1.01
   0  -9   5    5.66    1.14
  -1   9  -5    6.70    1.10
   1  -9   5    8.25    1.39
  -2   9  -5    5.94    1.08
   2  -9   5    6.74    1.30
  -3   9  -5    5.73    1.24
   3  -9   5    5.38    1.20
   3  -9   5    5.28    1.35
  -4   9  -5    0.11    0.71
   4  -9   5   -0.02    0.89
   4  -9   5    1.20    0.76
  -5   9  -5   -0.40    0.76
   5  -9   5    1.00    0.99
   9   8  -5    2.67    0.98
  -9  -8   5    2.61    0.85
  -9  -8   5    1.47    0.57
   8   8  -5    1.53    0.89
   8   8  -5    0.59    0.72
  -8  -8   5    1.01    0.58
  -8  -8   5    1.38    0.54
   7   8  -5    1.10    0.74
   7   8  -5    0.63    0.68
  -7  -8   5    0.50    0.41
  -7  -8   5    1.28    0.62
   6   8  -5    3.11    0.98
   6   8  -5    4.36    0.98
  -6  -8   5    4.54    0.77
  -6  -8   5    4.76    0.92
   5   8  -5    1.89    0.77
   5   8  -5    2.32    0.73
  -5  -8   5    4.14    0.86
  -5  -8   5    3.14    0.70
   4   8  -5    6.93    1.07
   4   8  -5    6.60    0.97
   4   8  -5    6.33    1.10
  -4  -8   5    7.17    0.88
  -4  -8   5    7.43    1.08
   3   8  -5    2.54    0.71
   3   8  -5    2.74    0.77
   3   8  -5    3.37    0.78
  -3  -8   5    5.79    0.90
  -3  -8   5    3.53    0.83
   2   8  -5    3.48    0.79
   2   8  -5    3.24    0.74
   2   8  -5    2.34    0.68
  -2  -8   5    2.82    0.69
  -2  -8   5    3.61    0.86
   1   8  -5    6.42    1.00
   1   8  -5    6.90    1.03
   1   8  -5   10.62    1.21
  -1  -8   5    8.54    1.07
  -1  -8   5    8.13    1.16
   0   8  -5   31.42    1.87
   0   8  -5   29.53    1.71
   0   8  -5   28.90    1.75
   0  -8   5   34.11    2.15
   0  -8   5   33.63    2.00
  -1   8  -5   12.61    1.35
  -1   8  -5   13.27    1.49
   1  -8   5   11.12    1.54
   1  -8   5    9.52    1.32
  -2   8  -5    4.36    0.91
  -2   8  -5    3.52    0.91
   2  -8   5    3.25    0.93
  -3   8  -5    5.57    1.15
   3  -8   5    6.46    1.22
  -4   8  -5    1.92    0.92
   4  -8   5    2.49    1.05
   4  -8   5    4.44    1.10
  -5   8  -5   -0.25    0.71
   5  -8   5    0.27    0.79
  -6   8  -5    0.82    0.92
   6  -8   5    0.10    0.84
  10   7  -5    1.30    0.88
 -10  -7   5    0.31    0.61
 -10  -7   5    2.15    0.66
   9   7  -5    1.61    0.88
  -9  -7   5    1.94    0.75
  -9  -7   5    1.94    0.56
   8   7  -5    0.10    0.55
  -8  -7   5   -0.20    0.49
  -8  -7   5    0.25    0.39
   7   7  -5    5.91    1.19
   7   7  -5    5.68    1.16
  -7  -7   5    6.66    0.89
  -7  -7   5    8.61    1.17
   6   7  -5   12.75    1.63
   6   7  -5   12.16    1.47
  -6  -7   5   12.20    1.15
  -6  -7   5   10.12    1.21
   5   7  -5    3.01    0.85
   5   7  -5    4.93    0.78
   5   7  -5    4.77    0.91
  -5  -7   5    4.61    0.84
  -5  -7   5    5.33    0.79
   4   7  -5    0.17    0.40
   4   7  -5    0.49    0.41
  -4  -7   5    0.05    0.44
  -4  -7   5    0.82    0.36
   3   7  -5    8.01    1.01
   3   7  -5    8.87    1.03
  -3  -7   5    8.35    1.09
  -3  -7   5    7.50    0.95
   2   7  -5   28.11    1.52
   2   7  -5   28.96    1.58
   2   7  -5   26.78    1.49
  -2  -7   5   28.30    1.66
  -2  -7   5   28.44    1.45
  -2  -7   5   30.83    1.90
   1   7  -5   31.91    1.65
   1   7  -5   29.52    1.57
   1   7  -5   32.91    1.59
   1   7  -5   28.61    1.49
  -1  -7   5   30.81    1.90
  -1  -7   5   31.97    1.56
  -1  -7   5   28.71    1.73
   0   7  -5   34.31    1.67
   0   7  -5   41.72    1.93
   0  -7   5   36.82    2.10
   0  -7   5   37.57    1.97
   0  -7   5   35.60    1.68
  -1   7  -5   35.38    1.91
  -1   7  -5   35.68    1.72
   1  -7   5   30.07    2.01
   1  -7   5   31.92    1.89
  -2   7  -5    4.61    0.96
  -2   7  -5    4.69    0.89
   2  -7   5    3.30    0.86
  -3   7  -5   -0.10    0.54
   3  -7   5    0.20    0.57
  -4   7  -5    9.38    1.46
   4  -7   5    6.88    1.35
   4  -7   5   10.64    1.40
  -5   7  -5    3.68    1.09
   5  -7   5    4.93    1.06
   5  -7   5    4.19    1.20
  -6   7  -5   -0.39    0.73
   6  -7   5    0.24    0.82
  -7   7  -5    1.08    0.92
   7  -7   5    0.66    0.89
  10   6  -5   -0.25    0.68
  10   6  -5    0.69    0.71
 -10  -6   5    0.26    0.40
 -10  -6   5    0.97    0.63
   9   6  -5    1.46    0.94
   9   6  -5    1.23    0.79
  -9  -6   5    1.66    0.71
  -9  -6   5    0.95    0.46
   8   6  -5    5.90    1.23
   8   6  -5    8.45    1.61
  -8  -6   5    9.05    1.21
  -8  -6   5    6.84    0.91
   7   6  -5    5.21    1.06
  -7  -6   5    6.32    0.84
  -7  -6   5    4.69    0.88
   6   6  -5    0.28    0.51
  -6  -6   5    0.39    0.44
  -6  -6   5    0.76    0.38
   5   6  -5    9.16    1.14
   5   6  -5    8.93    0.97
  -5  -6   5    9.71    1.13
  -5  -6   5    8.60    0.92
   4   6  -5    6.56    0.80
   4   6  -5    7.35    0.98
  -4  -6   5    5.61    0.75
  -4  -6   5    6.45    0.93
   3   6  -5   34.05    1.49
   3   6  -5   29.11    1.49
  -3  -6   5   29.67    1.62
  -3  -6   5   31.29    1.69
  -3  -6   5   30.59    1.41
   2   6  -5   89.99    2.68
   2   6  -5   87.66    2.63
   2   6  -5   92.70    2.72
  -2  -6   5   88.81    2.93
  -2  -6   5   92.06    2.66
  -2  -6   5   91.69    3.06
   1   6  -5   96.24    2.72
   1   6  -5   91.46    2.85
   1   6  -5   93.68    2.78
  -1  -6   5   93.16    3.20
  -1  -6   5   92.83    3.00
  -1  -6   5   89.80    2.69
   0   6  -5    6.26    0.93
   0   6  -5    5.90    0.78
   0  -6   5    4.85    0.89
   0  -6   5    6.81    0.97
   0  -6   5    7.55    0.87
  -1   6  -5   19.18    1.37
  -1   6  -5   15.01    1.06
   1  -6   5   17.27    1.45
   1  -6   5   18.41    1.33
  -2   6  -5   16.28    1.57
   2  -6   5   16.64    1.33
   2  -6   5   19.16    1.81
  -3   6  -5    4.71    0.98
   3  -6   5    6.53    1.08
  -4   6  -5    4.45    0.97
   4  -6   5    3.57    1.05
   4  -6   5    3.72    0.90
  -5   6  -5    8.34    1.37
   5  -6   5    8.07    1.46
   5  -6   5    6.00    1.05
  -6   6  -5    3.43    1.03
   6  -6   5    1.67    0.92
  -7   6  -5    0.20    0.73
   7  -6   5    0.26    0.73
  -8   6  -5    2.39    1.05
   8  -6   5    0.98    0.97
  10   5  -5    1.28    0.81
  10   5  -5    2.58    1.11
 -10  -5   5    0.82    0.65
 -10  -5   5    1.52    0.61
   9   5  -5    1.37    0.88
   9   5  -5    1.13    0.77
  -9  -5   5    1.25    0.52
  -9  -5   5    2.63    0.80
   8   5  -5   10.53    1.66
   8   5  -5    7.31    1.27
  -8  -5   5    8.09    1.01
  -8  -5   5    8.57    1.14
   7   5  -5    0.90    0.67
  -7  -5   5    1.67    0.52
  -7  -5   5    1.32    0.60
   6   5  -5    6.19    1.01
   6   5  -5    7.32    1.25
  -6  -5   5    5.54    0.88
  -6  -5   5    5.79    0.73
   5   5  -5    6.10    0.93
  -5  -5   5    6.64    0.75
  -5  -5   5    8.17    0.99
   4   5  -5   58.81    2.18
   4   5  -5   62.02    1.93
  -4  -5   5   62.04    2.32
  -4  -5   5   59.96    1.97
  -4  -5   5   57.28    2.18
   3   5  -5   80.43    2.30
   3   5  -5   82.91    2.51
   3   5  -5   83.51    2.31
  -3  -5   5   81.75    2.76
  -3  -5   5   81.67    2.64
  -3  -5   5   85.27    2.41
   2   5  -5   85.68    2.43
   2   5  -5   83.28    2.51
   2   5  -5   82.84    2.33
  -2  -5   5   82.63    2.41
  -2  -5   5   86.46    2.84
  -2  -5   5   83.82    2.71
   1   5  -5   92.46    2.81
   1   5  -5   95.28    2.53
   1   5  -5   94.35    2.58
  -1  -5   5   91.09    2.88
  -1  -5   5   97.95    2.69
  -1  -5   5   94.00    3.01
   0   5  -5   21.31    1.06
   0   5  -5   24.94    1.42
   0  -5   5   23.83    1.19
   0  -5   5   23.29    1.50
   0  -5   5   21.77    1.36
  -1   5  -5    6.21    0.70
  -1   5  -5    5.74    0.88
   1  -5   5    6.76    0.98
   1  -5   5    5.54    0.72
   1  -5   5    5.18    0.82
  -2   5  -5   17.13    1.33
   2  -5   5   15.46    1.47
   2  -5   5   17.15    1.26
  -3   5  -5   32.38    1.86
   3  -5   5   30.88    1.70
  -4   5  -5    1.96    0.72
   4  -5   5    2.11    0.66
   4  -5   5    3.28    0.92
  -5   5  -5    3.04    0.87
   5  -5   5    2.84    0.95
   5  -5   5    1.38    0.63
  -6   5  -5    6.29    1.16
   6  -5   5    7.01    1.30
  -7   5  -5    1.36    0.80
   7  -5   5    1.71    0.87
  -8   5  -5    0.73    0.73
   8  -5   5    0.14    0.77
  11   4  -5    1.07    0.80
  11   4  -5    2.50    1.06
 -11  -4   5    0.97    0.80
 -11  -4   5    2.12    0.72
  10   4  -5    2.37    1.01
  10   4  -5    2.00    0.91
 -10  -4   5    2.86    0.77
 -10  -4   5    1.65    0.78
   9   4  -5    2.40    1.00
   9   4  -5    4.10    1.04
  -9  -4   5    3.62    0.78
  -9  -4   5    4.35    0.97
   8   4  -5    2.25    0.91
  -8  -4   5    0.66    0.43
  -8  -4   5    1.66    0.69
   7   4  -5    5.78    1.14
  -7  -4   5    4.64    0.85
  -7  -4   5    4.68    0.75
   6   4  -5   11.05    1.37
  -6  -4   5    8.51    0.89
  -6  -4   5    8.57    1.02
   5   4  -5   19.50    1.49
  -5  -4   5   16.78    1.17
  -5  -4   5   19.39    1.07
   4   4  -5  190.41    4.48
   4   4  -5  185.35    4.72
  -4  -4   5  191.02    4.19
  -4  -4   5  180.15    4.46
  -4  -4   5  191.42    4.65
  -4  -4   5  183.99    4.37
   3   4  -5  161.41    3.69
   3   4  -5  163.01    3.80
   3   4  -5  162.93    3.47
  -3  -4   5  162.04    3.99
  -3  -4   5  155.41    3.55
  -3  -4   5  161.65    3.69
  -3  -4   5  163.26    4.15
   2   4  -5   38.19    1.54
   2   4  -5   36.88    1.35
   2   4  -5   36.58    1.26
  -2  -4   5   36.49    1.03
  -2  -4   5   37.33    1.16
  -2  -4   5   37.18    1.61
  -2  -4   5   38.66    1.42
  -2  -4   5   33.97    1.66
   1   4  -5   16.03    0.81
   1   4  -5   16.47    0.85
   1   4  -5   16.09    1.06
  -1  -4   5   15.34    1.12
  -1  -4   5   16.82    1.10
  -1  -4   5   15.74    0.91
  -1  -4   5   15.71    0.66
   0   4  -5   61.14    1.70
   0   4  -5   62.78    2.17
   0  -4   5   59.66    1.47
   0  -4   5   61.81    1.90
   0  -4   5   61.48    2.29
   0  -4   5   59.66    2.14
  -1   4  -5   18.04    1.21
  -1   4  -5   16.60    1.02
  -1   4  -5   17.47    0.86
   1  -4   5   17.59    1.18
   1  -4   5   16.94    0.97
   1  -4   5   16.68    1.24
  -2   4  -5   35.55    1.70
  -2   4  -5   30.32    1.41
   2  -4   5   31.67    1.56
   2  -4   5   35.35    1.81
  -3   4  -5   22.93    1.51
  -3   4  -5   27.86    1.37
   3  -4   5   25.09    1.42
   3  -4   5   24.62    1.61
  -4   4  -5    6.14    0.98
  -4   4  -5   10.96    1.12
   4  -4   5    7.68    1.14
   4  -4   5   11.18    1.14
   4  -4   5    9.37    1.27
  -5   4  -5    0.23    0.44
  -5   4  -5    0.62    0.56
   5  -4   5    1.47    0.54
   5  -4   5    0.85    0.59
  -6   4  -5    3.42    0.87
  -6   4  -5    2.30    0.67
   6  -4   5    2.48    0.77
   6  -4   5    1.29    0.73
  -7   4  -5   22.81    1.85
   7  -4   5   21.61    2.14
  -8   4  -5    2.41    0.95
   8  -4   5    2.72    1.00
  -9   4  -5    1.71    0.94
   9  -4   5    2.14    0.94
  11   3  -5    1.94    0.97
  11   3  -5    2.14    0.96
 -11  -3   5    1.26    0.84
 -11  -3   5   -0.28    0.44
  10   3  -5    2.97    0.99
  10   3  -5    2.21    1.01
 -10  -3   5    3.54    0.99
 -10  -3   5    2.36    0.72
   9   3  -5    3.57    1.00
   9   3  -5    3.93    1.13
  -9  -3   5    3.37    0.89
  -9  -3   5    2.53    0.71
   8   3  -5   -0.51    0.54
  -8  -3   5    0.49    0.53
  -8  -3   5    0.02    0.35
   7   3  -5   11.25    1.48
  -7  -3   5    6.83    0.86
  -7  -3   5    9.54    1.15
   6   3  -5   59.03    2.61
  -6  -3   5   55.25    2.20
  -6  -3   5   54.34    1.95
   5   3  -5  127.67    3.88
  -5  -3   5  126.10    3.59
  -5  -3   5  125.51    3.17
  -5  -3   5  123.66    3.45
   4   3  -5   52.42    2.09
   4   3  -5   51.83    2.17
   4   3  -5   49.88    1.62
  -4  -3   5   53.14    1.96
  -4  -3   5   50.17    1.70
  -4  -3   5   49.59    2.00
   3   3  -5  105.52    2.74
   3   3  -5  105.08    2.75
   3   3  -5  109.02    3.06
  -3  -3   5  111.72    3.13
  -3  -3   5  103.56    2.92
  -3  -3   5  103.35    2.65
   2   3  -5   60.71    1.52
   2   3  -5   60.70    1.71
   2   3  -5   59.43    1.95
  -2  -3   5   61.95    1.74
  -2  -3   5   61.19    1.83
  -2  -3   5   62.29    2.17
  -2  -3   5   61.64    2.05
   1   3  -5   16.52    0.72
   1   3  -5   17.25    0.72
   1   3  -5   15.55    0.98
  -1  -3   5   16.48    0.76
  -1  -3   5   13.86    1.02
  -1  -3   5   15.86    0.85
  -1  -3   5   17.38    1.04
   0   3  -5   64.72    2.13
   0   3  -5   64.89    1.55
   0   3  -5   63.36    1.89
   0  -3   5   61.10    2.21
   0  -3   5   64.34    2.10
   0  -3   5   66.23    1.67
   0  -3   5   61.66    1.84
  -1   3  -5  117.32    2.91
  -1   3  -5  118.64    3.20
  -1   3  -5  120.24    2.49
   1  -3   5  115.12    2.79
   1  -3   5  115.29    3.29
   1  -3   5  113.34    2.61
   1  -3   5  113.53    3.05
  -2   3  -5   12.24    0.85
  -2   3  -5   12.42    1.01
   2  -3   5   11.17    0.90
   2  -3   5   13.79    1.40
   2  -3   5   10.30    0.70
   2  -3   5    9.81    1.04
  -3   3  -5    7.17    0.82
  -3   3  -5    6.32    0.86
  -3   3  -5    6.53    0.46
   3  -3   5    8.47    0.91
   3  -3   5    6.42    0.87
  -4   3  -5   36.58    1.78
  -4   3  -5   32.44    1.51
   4  -3   5   33.81    1.83
   4  -3   5   34.90    1.56
   4  -3   5   33.68    1.79
  -5   3  -5   14.42    1.26
  -5   3  -5   16.36    1.58
   5  -3   5   16.59    1.36
   5  -3   5   14.96    1.50
   5  -3   5   15.33    1.10
  -6   3  -5    6.80    1.10
  -6   3  -5    6.57    0.96
   6  -3   5    9.61    1.40
   6  -3   5    6.34    1.05
  -7   3  -5   19.81    1.39
  -7   3  -5   21.35    1.69
   7  -3   5   18.40    1.53
   7  -3   5   23.13    1.83
  -8   3  -5   15.10    1.72
  -8   3  -5   15.23    1.56
   8  -3   5   14.27    1.86
  -9   3  -5    2.43    0.92
  -9   3  -5    1.82    0.68
   9  -3   5    1.28    0.85
 -10   3  -5   -0.22    0.66
  10  -3   5    1.53    0.85
  10   2  -5   -0.53    0.62
  10   2  -5    0.62    0.66
 -10  -2   5    0.22    0.62
 -10  -2   5    0.44    0.51
   9   2  -5    0.51    0.68
  -9  -2   5    1.30    0.57
  -9  -2   5    0.63    0.59
   8   2  -5   13.71    1.83
  -8  -2   5   14.67    1.34
  -8  -2   5   14.36    1.55
   7   2  -5   13.68    1.66
  -7  -2   5   13.98    1.24
  -7  -2   5   16.60    1.53
   6   2  -5   66.68    2.78
  -6  -2   5   68.67    2.51
  -6  -2   5   63.88    2.19
   5   2  -5  145.53    4.15
   5   2  -5  147.06    3.79
  -5  -2   5  145.53    3.85
  -5  -2   5  150.42    4.01
  -5  -2   5  141.17    3.51
   4   2  -5   37.11    1.64
   4   2  -5   36.72    1.42
   4   2  -5   36.87    1.75
  -4  -2   5   35.79    1.69
  -4  -2   5   37.38    1.42
  -4  -2   5   38.49    1.64
   3   2  -5   39.83    1.65
   3   2  -5   38.17    1.48
   3   2  -5   40.06    1.69
  -3  -2   5   37.82    1.58
  -3  -2   5   39.76    1.70
  -3  -2   5   39.82    1.41
   2   2  -5   54.31    1.95
   2   2  -5   54.74    1.83
  -2  -2   5   54.14    1.85
  -2  -2   5   51.62    1.62
  -2  -2   5   54.72    1.98
   1   2  -5  112.77    2.36
   1   2  -5  114.34    2.22
   1   2  -5  118.46    2.99
   1   2  -5  112.64    3.08
  -1  -2   5  117.12    3.14
  -1  -2   5  115.92    2.72
  -1  -2   5  117.46    2.70
  -1  -2   5  114.69    2.96
   0   2  -5   21.74    1.14
   0   2  -5   22.16    1.00
   0   2  -5   23.11    0.61
   0  -2   5   22.41    0.76
   0  -2   5   22.11    1.21
   0  -2   5   21.71    1.11
   0  -2   5   21.63    0.96
   0  -2   5   22.73    0.93
  -1   2  -5   44.18    1.68
  -1   2  -5   45.40    1.00
  -1   2  -5   47.67    1.53
   1  -2   5   41.39    1.37
   1  -2   5   42.11    1.59
   1  -2   5   42.51    1.73
   1  -2   5   44.29    1.41
  -2   2  -5   25.96    1.15
  -2   2  -5   25.64    1.29
   2  -2   5   24.29    1.19
   2  -2   5   27.64    1.13
   2  -2   5   24.54    1.32
  -3   2  -5    0.65    0.23
  -3   2  -5    1.15    0.38
  -3   2  -5    0.77    0.42
   3  -2   5    0.68    0.33
   3  -2   5    0.89    0.41
   3  -2   5    0.82    0.36
  -4   2  -5    1.26    0.38
  -4   2  -5    1.50    0.51
  -4   2  -5    1.05    0.40
   4  -2   5    0.68    0.37
   4  -2   5    1.17    0.50
   4  -2   5    1.33    0.47
   4  -2   5    0.61    0.42
  -5   2  -5   80.50    2.75
  -5   2  -5   84.90    2.54
   5  -2   5   83.10    2.40
   5  -2   5   81.83    2.84
   5  -2   5   82.12    2.88
  -6   2  -5   46.50    1.90
  -6   2  -5   51.16    2.24
   6  -2   5   47.09    2.29
   6  -2   5   46.28    2.13
  -7   2  -5   10.50    1.13
  -7   2  -5   13.17    1.44
   7  -2   5    9.93    1.35
   7  -2   5    9.96    1.25
  -8   2  -5   13.57    1.34
  -8   2  -5   13.76    1.52
   8  -2   5   12.02    1.61
  -9   2  -5    5.04    1.09
  -9   2  -5    3.22    0.76
   9  -2   5    4.53    1.14
 -10   2  -5    1.70    0.72
 -10   2  -5    0.33    0.74
  10  -2   5    0.54    0.69
  10   1  -5   -0.14    0.69
  10   1  -5    1.17    0.74
 -10  -1   5    0.91    0.78
 -10  -1   5    1.52    0.64
   9   1  -5    2.63    1.05
  -9  -1   5    3.37    0.84
  -9  -1   5    2.28    0.79
   8   1  -5   23.93    2.00
  -8  -1   5   26.80    1.80
  -8  -1   5   23.39    1.47
   7   1  -5   44.22    2.43
  -7  -1   5   45.36    2.18
  -7  -1   5   44.03    1.89
   6   1  -5   37.66    2.10
  -6  -1   5   42.45    1.95
  -6  -1   5   41.52    1.71
   5   1  -5   42.78    1.60
   5   1  -5   41.60    2.00
  -5  -1   5   44.48    1.68
  -5  -1   5   43.83    1.99
  -5  -1   5   45.72    1.92
   4   1  -5   68.67    2.38
   4   1  -5   66.50    2.07
   4   1  -5   65.66    2.32
  -4  -1   5   62.43    2.22
  -4  -1   5   65.94    2.37
  -4  -1   5   66.75    1.71
  -4  -1   5   63.73    1.99
   3   1  -5   18.03    1.08
   3   1  -5   19.41    1.16
   3   1  -5   19.27    1.06
  -3  -1   5   19.75    0.96
  -3  -1   5   18.47    1.16
   2   1  -5   75.15    2.20
   2   1  -5   78.30    2.27
   2   1  -5   78.77    2.39
  -2  -1   5   74.66    2.02
  -2  -1   5   75.28    2.39
  -2  -1   5   76.37    2.27
   1   1  -5  202.29    4.48
   1   1  -5  200.61    4.21
   1   1  -5  206.64    4.59
  -1  -1   5  204.81    4.64
  -1  -1   5  213.24    4.20
  -1  -1   5  205.89    4.32
  -1  -1   5  204.23    4.45
   0   1  -5   37.75    1.52
   0   1  -5   37.26    1.30
   0   1  -5   37.90    1.48
   0  -1   5   38.43    1.34
   0  -1   5   37.71    1.54
   0  -1   5   37.85    1.42
   0  -1   5   39.03    1.25
  -1   1  -5   24.11    1.18
  -1   1  -5   26.58    1.07
   1  -1   5   24.89    1.12
   1  -1   5   25.35    0.85
   1  -1   5   28.12    1.01
   1  -1   5   25.27    0.87
   1  -1   5   25.13    1.24
   1  -1   5   25.47    1.06
  -2   1  -5   12.53    0.86
  -2   1  -5   10.90    0.71
   2  -1   5    9.93    0.82
   2  -1   5   11.60    0.77
   2  -1   5   11.44    0.77
  -3   1  -5   81.12    2.10
  -3   1  -5   85.95    2.26
  -3   1  -5   81.91    2.44
  -3   1  -5   80.43    1.95
   3  -1   5   82.92    2.36
   3  -1   5   82.63    2.34
   3  -1   5   81.19    2.49
   3  -1   5   82.50    2.23
  -4   1  -5   34.56    1.53
  -4   1  -5   33.52    1.34
  -4   1  -5   34.39    1.37
   4  -1   5   33.14    1.50
   4  -1   5   30.40    1.48
   4  -1   5   32.71    1.49
   4  -1   5   33.45    1.28
   4  -1   5   32.65    1.48
  -5   1  -5  137.57    3.71
  -5   1  -5  141.88    3.48
   5  -1   5  139.88    3.78
   5  -1   5  144.45    3.88
   5  -1   5  150.74    3.27
  -6   1  -5   44.95    1.95
  -6   1  -5   43.48    1.73
   6  -1   5   46.77    2.11
   6  -1   5   43.60    1.93
  -7   1  -5   12.06    1.14
  -7   1  -5   10.23    1.19
   7  -1   5    9.81    1.10
   7  -1   5   11.57    1.38
  -8   1  -5    2.79    0.82
  -8   1  -5    2.09    0.60
   8  -1   5    2.15    0.79
   8  -1   5    2.89    0.67
  -9   1  -5   13.91    1.56
  -9   1  -5   12.77    1.33
   9  -1   5   13.09    1.66
 -10   1  -5    9.05    1.21
 -10   1  -5    7.32    1.28
  10  -1   5    4.79    1.17
 -11   1  -5    1.33    0.64
 -11   1  -5    1.29    0.83
  11  -1   5    0.37    0.78
  10   0  -5    3.71    1.11
 -10   0   5    5.27    1.22
 -10   0   5    4.33    0.93
   9   0  -5    3.83    1.16
  -9   0   5    4.22    1.09
  -9   0   5    3.09    0.78
   8   0  -5   17.69    1.96
  -8   0   5   20.19    1.41
  -8   0   5   19.14    1.92
   7   0  -5   48.02    2.52
  -7   0   5   47.85    2.32
  -7   0   5   49.04    2.05
   6   0  -5   20.51    1.56
  -6   0   5   21.26    1.26
  -6   0   5   18.10    1.49
  -6   0   5   18.17    1.38
   5   0  -5   11.14    0.88
   5   0  -5   10.41    1.19
  -5   0   5   12.27    1.12
  -5   0   5   12.32    1.21
  -5   0   5   12.63    1.31
   4   0  -5   67.25    2.19
   4   0  -5   70.03    2.43
   4   0  -5   72.95    2.44
  -4   0   5   63.95    2.42
  -4   0   5   69.97    2.36
  -4   0   5   66.32    2.08
   3   0  -5  105.95    2.88
   3   0  -5  104.09    2.88
   3   0  -5  105.51    3.05
  -3   0   5  105.89    2.04
  -3   0   5  107.09    3.11
  -3   0   5  106.28    2.67
  -3   0   5  107.94    2.97
   2   0  -5   45.97    1.76
   2   0  -5   42.75    1.43
   2   0  -5   43.83    1.66
   2   0  -5   43.66    1.51
  -2   0   5   45.19    1.65
  -2   0   5   45.11    1.46
  -2   0   5   47.41    1.81
   1   0  -5    1.78    0.45
   1   0  -5    1.48    0.34
   1   0  -5    2.22    0.38
   1   0  -5    2.99    0.55
  -1   0   5    1.67    0.42
  -1   0   5    1.36    0.38
  -1   0   5    1.13    0.25
   0   0  -5   61.52    1.94
   0   0  -5   58.17    1.69
   0   0  -5   58.66    1.85
   0   0   5   59.53    1.59
   0   0   5   54.98    1.75
   0   0   5   55.15    1.90
   0   0   5   53.88    1.74
  -1   0  -5    0.92    0.36
  -1   0  -5    0.58    0.25
  -1   0  -5    0.86    0.19
   1   0   5    0.84    0.31
   1   0   5    1.06    0.29
   1   0   5    1.33    0.38
   1   0   5    0.82    0.27
   1   0   5    0.57    0.29
  -2   0  -5   27.12    1.22
  -2   0  -5   31.33    1.15
   2   0   5   29.14    1.12
   2   0   5   28.38    1.21
   2   0   5   27.79    1.04
   2   0   5   28.99    1.29
   2   0   5   29.08    1.12
  -3   0  -5  226.01    4.69
  -3   0  -5  224.42    4.80
  -3   0  -5  227.64    4.57
   3   0   5  224.46    4.48
   3   0   5  228.12    4.59
   3   0   5  224.84    4.89
   3   0   5  219.98    4.85
  -4   0  -5  188.77    4.26
  -4   0  -5  187.06    4.21
  -4   0  -5  183.01    3.97
   4   0   5  185.50    4.17
   4   0   5  185.51    4.28
   4   0   5  183.13    4.39
   4   0   5  189.09    3.76
  -5   0  -5   17.79    0.95
  -5   0  -5   16.20    1.06
   5   0   5   17.20    1.21
   5   0   5   15.79    1.04
   5   0   5   17.61    1.13
   5   0   5   16.77    1.01
  -6   0  -5   39.72    1.54
  -6   0  -5   39.55    1.72
   6   0   5   37.96    1.83
   6   0   5   41.44    1.70
  -7   0  -5   53.09    1.93
  -7   0  -5   54.02    2.14
   7   0   5   50.92    1.97
   7   0   5   57.29    2.43
  -8   0  -5    6.44    1.00
  -8   0  -5    8.54    0.96
   8   0   5    6.01    1.08
   8   0   5    6.13    0.81
  -9   0  -5    5.56    1.02
  -9   0  -5    6.87    0.95
   9   0   5    6.32    1.16
   9   0   5    5.10    0.72
 -10   0  -5    9.22    1.31
 -10   0  -5    7.26    1.04
  10   0   5    4.20    1.08
 -11   0  -5    3.22    0.96
 -11   0  -5    1.14    0.62
  11   0   5    1.74    0.91
  10  -1  -5    3.46    1.12
 -10   1   5    3.95    1.16
   9  -1  -5   13.98    1.94
  -9   1   5   12.11    1.65
  -9   1   5   15.36    1.71
   8  -1  -5    7.60    1.40
  -8   1   5    8.14    1.22
  -8   1   5    8.99    1.34
   7  -1  -5    9.46    1.42
  -7   1   5    7.74    1.03
  -7   1   5    8.99    1.28
   6  -1  -5   28.60    1.87
  -6   1   5   28.45    1.51
  -6   1   5   31.14    1.88
  -6   1   5   26.37    1.67
   5  -1  -5   30.89    1.50
   5  -1  -5   31.71    1.75
  -5   1   5   28.55    1.72
  -5   1   5   31.55    1.47
  -5   1   5   29.31    1.63
   4  -1  -5   14.91    1.13
   4  -1  -5   14.97    1.17
   4  -1  -5   16.95    1.13
  -4   1   5   18.38    1.20
  -4   1   5   16.84    1.26
  -4   1   5   16.65    0.99
   3  -1  -5   99.18    2.75
   3  -1  -5   97.85    2.85
   3  -1  -5   99.94    3.00
  -3   1   5   99.07    3.04
  -3   1   5   96.38    2.84
  -3   1   5  102.89    2.60
   2  -1  -5   47.63    1.85
   2  -1  -5   44.79    1.74
   2  -1  -5   46.01    1.53
   2  -1  -5   47.87    1.55
  -2   1   5   46.18    1.00
  -2   1   5   45.35    1.71
  -2   1   5   45.34    1.83
  -2   1   5   47.41    1.51
   1  -1  -5   26.50    1.27
   1  -1  -5   27.21    0.97
   1  -1  -5   28.80    1.32
   1  -1  -5   27.55    1.11
  -1   1   5   29.01    1.36
  -1   1   5   26.59    1.21
   0  -1  -5    7.69    0.82
   0  -1  -5    6.61    0.61
   0  -1  -5    4.67    0.65
   0   1   5    5.63    0.63
   0   1   5    5.13    0.64
   0   1   5    6.41    0.47
   0   1   5    5.69    0.68
  -1  -1  -5  151.52    2.88
  -1  -1  -5  148.99    3.43
  -1  -1  -5  149.85    3.24
   1   1   5  142.45    3.43
   1   1   5  145.54    3.40
   1   1   5  151.01    3.36
   1   1   5  145.59    3.50
   1   1   5  148.50    3.26
  -2  -1  -5  106.85    2.49
  -2  -1  -5  108.12    2.42
  -2  -1  -5  105.46    2.68
   2   1   5  105.13    2.44
   2   1   5  105.38    2.70
   2   1   5  104.53    2.75
   2   1   5  107.78    2.16
   2   1   5  108.56    2.62
   2   1   5  101.99    2.70
  -3  -1  -5  171.89    3.58
  -3  -1  -5  169.74    3.47
  -3  -1  -5  168.11    3.75
   3   1   5  172.64    4.01
   3   1   5  165.96    3.45
   3   1   5  173.41    3.86
   3   1   5  170.93    3.96
   3   1   5  169.50    3.38
  -4  -1  -5  211.64    4.72
  -4  -1  -5  203.61    4.17
  -4  -1  -5  211.04    4.12
  -4  -1  -5  203.33    4.41
   4   1   5  204.17    4.33
   4   1   5  206.17    4.45
   4   1   5  207.54    3.78
   4   1   5  201.66    4.73
  -5  -1  -5   47.06    1.69
  -5  -1  -5   51.14    1.54
  -5  -1  -5   49.21    1.54
   5   1   5   52.31    1.68
   5   1   5   48.11    1.79
   5   1   5   49.10    1.69
   5   1   5   51.32    2.04
  -6  -1  -5   16.51    0.91
  -6  -1  -5   16.04    1.04
   6   1   5   16.48    0.97
   6   1   5   17.47    1.18
  -7  -1  -5   15.33    1.09
  -7  -1  -5   16.04    0.96
   7   1   5   15.87    0.97
   7   1   5   16.19    1.26
  -8  -1  -5   57.63    2.01
  -8  -1  -5   60.23    2.27
   8   1   5   56.48    1.84
   8   1   5   60.56    2.57
  -9  -1  -5    4.53    0.88
  -9  -1  -5    5.26    0.77
   9   1   5    4.93    0.99
   9   1   5    5.44    0.58
 -10  -1  -5    2.08    0.71
 -10  -1  -5    3.56    0.75
  10   1   5    1.30    0.75
 -11  -1  -5    1.34    0.74
 -11  -1  -5    1.55    0.57
  11   1   5    3.54    1.06
   9  -2  -5    6.35    1.41
  -9   2   5    6.80    1.33
   8  -2  -5    8.41    1.51
  -8   2   5    5.74    1.23
   7  -2  -5    8.13    1.36
  -7   2   5    6.13    1.10
  -7   2   5    5.76    0.94
   6  -2  -5   12.56    1.45
   6  -2  -5   17.22    1.33
  -6   2   5   16.39    1.59
  -6   2   5   15.05    1.59
  -6   2   5   12.56    1.23
   5  -2  -5   55.33    2.36
   5  -2  -5   54.73    2.14
  -5   2   5   49.80    2.24
  -5   2   5   51.60    2.00
  -5   2   5   51.56    2.40
   4  -2  -5   16.14    1.18
   4  -2  -5   15.81    1.16
  -4   2   5   17.90    1.07
  -4   2   5   19.69    1.31
  -4   2   5   12.73    1.28
   3  -2  -5    0.68    0.41
   3  -2  -5    0.10    0.32
  -3   2   5    1.57    0.41
  -3   2   5    0.36    0.36
  -3   2   5    0.25    0.38
   2  -2  -5   12.55    0.96
   2  -2  -5   12.50    0.81
   2  -2  -5   12.61    0.79
  -2   2   5   11.82    0.74
  -2   2   5   12.76    0.93
  -2   2   5   10.70    1.06
   1  -2  -5   12.90    0.80
   1  -2  -5   14.32    0.98
   1  -2  -5   13.49    0.65
  -1   2   5   13.77    1.01
  -1   2   5   12.74    0.53
  -1   2   5   12.33    0.70
  -1   2   5   12.37    0.85
   0  -2  -5    9.97    0.90
   0  -2  -5    8.84    0.65
   0  -2  -5    9.01    0.40
   0   2   5    7.81    0.72
   0   2   5    8.83    0.45
   0   2   5    8.26    0.84
   0   2   5    7.34    0.79
  -1  -2  -5  292.45    5.64
  -1  -2  -5  292.50    5.34
  -1  -2  -5  294.17    5.90
   1   2   5  297.46    5.31
   1   2   5  294.51    6.00
   1   2   5  295.36    5.63
   1   2   5  294.16    5.99
   1   2   5  285.35    5.92
  -2  -2  -5  303.05    5.92
  -2  -2  -5  296.92    5.69
  -2  -2  -5  301.59    5.66
  -2  -2  -5  309.54    6.02
   2   2   5  302.83    5.43
   2   2   5  301.75    5.56
   2   2   5  296.69    5.99
   2   2   5  291.90    6.10
   2   2   5  293.17    6.17
   2   2   5  301.02    6.06
  -3  -2  -5   90.06    2.17
  -3  -2  -5   92.59    2.09
  -3  -2  -5   85.79    2.30
   3   2   5   91.06    2.67
   3   2   5   88.13    2.59
   3   2   5   94.46    1.89
   3   2   5   94.30    2.14
   3   2   5   91.19    1.89
   3   2   5   88.27    2.35
  -4  -2  -5   13.44    0.64
  -4  -2  -5   13.51    0.69
  -4  -2  -5   13.37    0.79
   4   2   5   11.51    0.98
   4   2   5   12.77    0.69
   4   2   5   11.82    0.94
   4   2   5   13.16    0.78
   4   2   5   13.45    0.78
  -5  -2  -5  114.57    2.52
  -5  -2  -5  112.78    2.57
  -5  -2  -5  113.91    2.79
   5   2   5  116.38    2.87
   5   2   5  113.39    2.70
   5   2   5  112.38    3.31
  -6  -2  -5   57.20    1.85
  -6  -2  -5   54.35    1.64
  -6  -2  -5   58.63    1.61
   6   2   5   56.70    1.66
   6   2   5   59.45    2.38
   6   2   5   58.31    2.08
   6   2   5   59.00    1.62
  -7  -2  -5   28.91    1.20
  -7  -2  -5   32.57    1.42
   7   2   5   30.78    1.07
   7   2   5   32.90    1.67
  -8  -2  -5   32.87    1.53
  -8  -2  -5   28.58    1.28
   8   2   5   32.18    1.82
  -9  -2  -5    0.93    0.44
  -9  -2  -5    0.78    0.52
   9   2   5    1.96    0.76
 -10  -2  -5   -0.37    0.46
 -10  -2  -5   -0.49    0.29
  10   2   5   -0.38    0.50
 -11  -2  -5    0.97    0.54
 -11  -2  -5    0.76    0.62
  11   2   5    2.19    0.88
   9  -3  -5    1.21    0.87
  -9   3   5    1.78    0.92
   8  -3  -5    7.95    1.53
  -8   3   5    7.85    1.41
   7  -3  -5    9.38    1.41
  -7   3   5    9.83    1.41
   6  -3  -5    0.84    0.64
   6  -3  -5    3.83    0.79
  -6   3   5    2.98    0.86
  -6   3   5    3.09    0.88
   5  -3  -5   23.58    1.60
   5  -3  -5   21.66    1.44
  -5   3   5   18.85    1.55
  -5   3   5   22.22    1.60
  -5   3   5   21.93    1.57
   4  -3  -5   27.54    1.55
   4  -3  -5   27.13    1.53
  -4   3   5   26.32    1.70
  -4   3   5   22.25    1.50
   3  -3  -5    4.43    0.75
   3  -3  -5    5.22    0.77
  -3   3   5    4.77    0.71
  -3   3   5    5.43    0.83
  -3   3   5    4.93    0.89
   2  -3  -5    0.67    0.41
   2  -3  -5    1.90    0.44
  -2   3   5    2.99    0.59
  -2   3   5    2.80    0.49
  -2   3   5    2.66    0.61
   1  -3  -5  111.98    2.52
   1  -3  -5  112.88    3.11
   1  -3  -5  110.02    2.83
  -1   3   5  110.97    2.94
  -1   3   5  108.24    2.61
  -1   3   5  113.73    3.24
  -1   3   5  112.14    2.51
   0  -3  -5   91.47    2.42
   0  -3  -5   91.97    2.63
   0  -3  -5   94.16    1.87
   0   3   5   94.11    2.71
   0   3   5   93.42    2.45
   0   3   5   95.60    2.19
   0   3   5   92.15    2.70
   0   3   5   88.87    2.70
  -1  -3  -5  147.59    3.50
  -1  -3  -5  147.77    3.28
   1   3   5  144.20    3.60
   1   3   5  149.79    3.22
   1   3   5  148.63    3.65
   1   3   5  148.75    3.19
   1   3   5  146.37    3.58
   1   3   5  142.82    3.14
  -2  -3  -5  145.92    3.16
  -2  -3  -5  146.95    3.37
  -2  -3  -5  145.80    3.05
   2   3   5  147.21    2.96
   2   3   5  147.34    3.44
   2   3   5  145.65    3.12
   2   3   5  142.97    3.73
   2   3   5  146.71    3.59
   2   3   5  144.45    3.25
   2   3   5  137.33    3.55
  -3  -3  -5   99.94    2.23
  -3  -3  -5   98.18    2.50
  -3  -3  -5  103.79    2.36
   3   3   5  102.93    2.47
   3   3   5  101.65    2.85
   3   3   5  104.11    3.04
   3   3   5  103.03    2.87
   3   3   5   99.41    2.54
  -4  -3  -5   32.19    1.21
  -4  -3  -5   34.16    1.10
  -4  -3  -5   33.45    1.02
   4   3   5   32.33    1.54
   4   3   5   33.88    1.00
   4   3   5   33.32    1.31
   4   3   5   34.58    1.70
   4   3   5   31.96    1.18
  -5  -3  -5   88.97    2.26
  -5  -3  -5   90.49    2.07
  -5  -3  -5   88.40    1.98
   5   3   5   90.76    2.03
   5   3   5   88.31    2.55
   5   3   5   90.17    2.86
   5   3   5   88.15    2.08
   5   3   5   88.28    2.29
   5   3   5   88.20    3.03
  -6  -3  -5   97.92    2.26
  -6  -3  -5  100.36    2.50
  -6  -3  -5   97.02    2.20
   6   3   5  106.19    2.82
   6   3   5   96.98    2.94
   6   3   5   97.38    3.20
  -7  -3  -5   16.94    0.78
  -7  -3  -5   17.15    0.82
  -7  -3  -5   16.71    0.94
   7   3   5   16.62    1.19
  -8  -3  -5    0.17    0.26
  -8  -3  -5   -0.05    0.31
   8   3   5    0.44    0.44
  -9  -3  -5   11.83    0.85
  -9  -3  -5   10.57    1.05
   9   3   5   10.28    1.35
 -10  -3  -5    1.04    0.45
 -10  -3  -5    0.90    0.52
  10   3   5    0.76    0.67
 -11  -3  -5    1.23    0.48
  11   3   5    0.12    0.72
 -12  -3  -5    1.47    0.55
  12   3   5    3.49    1.51
   9  -4  -5    0.05    0.80
  -9   4   5    0.38    0.88
   8  -4  -5    2.34    0.96
  -8   4   5    1.91    0.90
   7  -4  -5   10.46    1.59
  -7   4   5   14.48    1.79
   6  -4  -5    8.07    1.15
   6  -4  -5    9.59    1.41
  -6   4   5    7.88    1.31
  -6   4   5   11.43    1.52
   5  -4  -5    0.06    0.41
   5  -4  -5   -0.17    0.50
  -5   4   5   -0.01    0.52
  -5   4   5    0.04    0.49
   4  -4  -5    4.59    0.86
   4  -4  -5    4.32    0.82
  -4   4   5    6.06    1.00
  -4   4   5    5.62    0.99
   3  -4  -5    8.86    1.00
   3  -4  -5   11.27    1.21
  -3   4   5    7.93    1.06
  -3   4   5    8.85    1.06
   2  -4  -5   12.36    1.20
   2  -4  -5   12.94    0.90
   2  -4  -5   12.14    0.90
  -2   4   5   11.79    1.21
  -2   4   5   12.39    1.20
   1  -4  -5   80.83    2.61
   1  -4  -5   79.05    2.11
  -1   4   5   79.79    2.72
  -1   4   5   82.90    2.21
  -1   4   5   81.29    2.44
   0  -4  -5  208.22    3.92
   0  -4  -5  210.32    4.80
   0   4   5  203.89    4.32
   0   4   5  209.39    4.91
   0   4   5  205.15    4.91
   0   4   5  209.62    4.47
   0   4   5  205.79    4.81
  -1  -4  -5   45.50    1.72
   1   4   5   47.35    1.81
   1   4   5   46.71    1.80
   1   4   5   43.14    1.50
   1   4   5   46.94    1.46
   1   4   5   43.58    1.80
  -2  -4  -5   10.98    0.62
  -2  -4  -5   11.91    0.83
   2   4   5   11.87    0.76
   2   4   5   11.81    0.56
   2   4   5   11.99    0.80
   2   4   5   11.14    0.82
   2   4   5   11.14    0.89
   2   4   5   13.45    1.09
  -3  -4  -5  133.44    2.78
  -3  -4  -5  129.29    3.08
   3   4   5  132.55    3.17
   3   4   5  133.03    3.30
   3   4   5  135.00    3.10
   3   4   5  129.60    3.69
   3   4   5  127.09    3.50
   3   4   5  132.43    3.49
  -4  -4  -5  145.87    3.27
  -4  -4  -5  147.03    2.97
   4   4   5  152.52    4.17
   4   4   5  147.03    3.56
   4   4   5  146.40    3.14
   4   4   5  149.48    3.89
  -5  -4  -5   28.85    0.88
  -5  -4  -5   27.49    1.08
   5   4   5   27.33    1.05
   5   4   5   27.17    1.36
   5   4   5   27.53    1.68
   5   4   5   29.05    1.56
  -6  -4  -5   62.09    1.47
  -6  -4  -5   62.43    1.74
  -6  -4  -5   60.35    1.52
   6   4   5   64.97    2.00
   6   4   5   60.08    2.24
   6   4   5   61.91    2.69
   6   4   5   61.15    2.48
  -7  -4  -5    9.49    0.69
  -7  -4  -5    8.72    0.55
  -7  -4  -5    7.39    0.49
   7   4   5   10.16    1.03
   7   4   5    8.56    1.09
   7   4   5    8.79    1.18
  -8  -4  -5    0.17    0.22
  -8  -4  -5    0.17    0.29
   8   4   5   -0.24    0.39
  -9  -4  -5    0.31    0.30
  -9  -4  -5    0.27    0.36
   9   4   5    0.20    0.44
 -10  -4  -5    4.52    0.63
  10   4   5    6.34    1.15
 -11  -4  -5    7.87    0.88
  11   4   5    8.07    1.37
 -12  -4  -5    0.32    0.46
   8  -5  -5   -0.20    0.70
  -8   5   5    0.18    0.85
   7  -5  -5    0.57    0.73
  -7   5   5    1.43    0.83
   6  -5  -5    3.87    1.05
   6  -5  -5    3.64    0.90
  -6   5   5    5.04    1.15
   5  -5  -5    0.95    0.55
   5  -5  -5    0.79    0.58
  -5   5   5    0.52    0.65
  -5   5   5    0.64    0.63
   4  -5  -5    2.27    0.71
   4  -5  -5    1.66    0.62
  -4   5   5    1.06    0.66
  -4   5   5    1.76    0.66
   3  -5  -5   33.51    1.69
   3  -5  -5   34.92    1.89
  -3   5   5   31.78    1.98
  -3   5   5   34.87    1.82
   2  -5  -5   37.97    1.68
   2  -5  -5   42.06    1.70
   2  -5  -5   41.68    1.98
  -2   5   5   38.98    2.06
  -2   5   5   41.29    1.86
   1  -5  -5   24.38    1.15
   1  -5  -5   26.21    1.52
  -1   5   5   25.37    1.55
  -1   5   5   25.27    1.34
  -1   5   5   28.20    1.30
  -1   5   5   23.97    1.42
  -1   5   5   27.96    1.62
   0  -5  -5   48.33    1.95
   0  -5  -5   46.22    1.41
   0   5   5   48.47    2.05
   0   5   5   45.70    1.97
   0   5   5   47.87    1.71
   0   5   5   44.46    1.65
   0   5   5   42.50    1.85
  -1  -5  -5   76.11    2.37
  -1  -5  -5   68.75    1.57
   1   5   5   67.90    2.35
   1   5   5   65.83    2.31
   1   5   5   70.80    1.92
   1   5   5   70.93    2.17
   1   5   5   68.26    2.45
  -2  -5  -5   52.27    1.85
   2   5   5   51.88    2.23
   2   5   5   52.14    1.31
   2   5   5   53.82    1.86
   2   5   5   50.43    2.07
   2   5   5   54.18    1.99
   2   5   5   51.19    1.83
   2   5   5   52.50    1.86
  -3  -5  -5   47.13    1.67
  -3  -5  -5   49.02    1.42
   3   5   5   48.65    1.79
   3   5   5   51.19    2.08
   3   5   5   48.66    1.85
   3   5   5   48.86    2.17
   3   5   5   52.07    1.65
   3   5   5   46.98    1.94
  -4  -5  -5  149.87    3.02
  -4  -5  -5  147.10    3.35
   4   5   5  150.19    3.75
   4   5   5  147.43    4.28
   4   5   5  150.70    3.88
   4   5   5  149.80    3.09
   4   5   5  143.65    3.92
  -5  -5  -5   31.85    1.19
  -5  -5  -5   33.31    0.96
   5   5   5   32.94    1.69
   5   5   5   31.54    1.54
   5   5   5   31.85    1.92
  -6  -5  -5   -0.01    0.21
  -6  -5  -5    0.06    0.15
   6   5   5   -0.59    0.38
   6   5   5   -0.06    0.27
   6   5   5    0.32    0.46
   6   5   5    0.20    0.38
  -7  -5  -5    0.34    0.25
   7   5   5    0.81    0.47
   7   5   5    0.01    0.45
   7   5   5    0.10    0.35
   8   5   5   10.19    1.16
   8   5   5   10.32    1.38
  -9  -5  -5    4.57    0.50
   9   5   5    2.97    0.79
 -10  -5  -5    8.31    0.73
  10   5   5   12.41    1.90
 -11  -5  -5    3.07    0.54
 -12  -5  -5    1.05    0.44
   7  -6  -5    0.25    0.72
  -7   6   5    0.44    0.76
   6  -6  -5    0.02    0.68
  -6   6   5    0.57    0.76
   5  -6  -5    4.00    1.02
   5  -6  -5    5.57    1.08
  -5   6   5    3.22    1.10
  -5   6   5    6.36    1.22
   4  -6  -5    2.21    0.76
   4  -6  -5    1.47    0.67
  -4   6   5    0.97    0.66
  -4   6   5    1.56    0.69
   3  -6  -5   13.70    1.52
   3  -6  -5   14.98    1.25
  -3   6   5   14.19    1.44
  -3   6   5   13.62    1.55
   2  -6  -5   42.12    1.85
   2  -6  -5   40.48    2.07
  -2   6   5   44.40    2.30
  -2   6   5   44.18    1.99
   1  -6  -5   36.08    1.86
   1  -6  -5   34.37    1.48
  -1   6   5   34.05    1.89
  -1   6   5   32.06    1.85
  -1   6   5   31.29    1.69
  -1   6   5   31.70    1.56
  -1   6   5   34.62    1.61
   0  -6  -5    0.92    0.36
   0  -6  -5    0.86    0.49
   0   6   5    1.47    0.47
   0   6   5    0.88    0.48
   0   6   5    2.35    0.52
   0   6   5    1.60    0.59
   0   6   5    1.27    0.52
  -1  -6  -5   57.44    2.19
  -1  -6  -5   58.71    1.60
   1   6   5   57.27    2.32
   1   6   5   54.89    2.04
   1   6   5   60.09    2.24
   1   6   5   55.12    1.70
   1   6   5   58.94    2.21
  -2  -6  -5   98.29    2.88
  -2  -6  -5   96.26    2.62
   2   6   5   96.80    2.95
   2   6   5   98.99    2.85
   2   6   5  100.31    3.42
   2   6   5  101.83    3.00
   2   6   5  101.99    3.23
   2   6   5   97.48    2.91
  -3  -6  -5   37.01    1.55
   3   6   5   37.50    1.75
   3   6   5   39.09    1.46
   3   6   5   36.68    1.86
   3   6   5   38.64    2.04
   3   6   5   38.88    1.73
   3   6   5   34.89    1.67
  -4  -6  -5   38.32    1.20
  -4  -6  -5   37.13    1.45
   4   6   5   35.97    1.15
   4   6   5   35.85    1.73
   4   6   5   37.01    1.72
   4   6   5   38.81    2.08
   4   6   5   37.83    1.79
  -5  -6  -5    5.21    0.60
  -5  -6  -5    5.34    0.47
   5   6   5    5.57    1.05
   5   6   5    4.13    0.79
   5   6   5    4.62    0.79
   5   6   5    7.61    1.02
  -6  -6  -5    0.60    0.27
  -6  -6  -5    0.31    0.17
   6   6   5    0.22    0.43
   6   6   5    0.22    0.49
   6   6   5    0.18    0.41
  -7  -6  -5    3.56    0.48
   7   6   5    4.37    0.80
   7   6   5    5.67    0.99
   7   6   5    3.93    0.88
   7   6   5    3.43    0.94
   8   6   5   11.24    1.43
   9   6   5   17.98    2.04
 -11  -6  -5    0.79    0.34
 -12  -6  -5    2.03    0.48
   7  -7  -5    0.31    0.81
  -7   7   5   -0.70    0.71
   6  -7  -5   -0.11    0.69
  -6   7   5    0.64    0.76
   5  -7  -5    4.10    0.99
   5  -7  -5    6.02    1.20
  -5   7   5    4.44    1.08
   4  -7  -5   12.26    1.52
   4  -7  -5   11.84    1.48
  -4   7   5   13.77    1.80
  -4   7   5   10.29    1.42
   3  -7  -5    5.32    0.94
   3  -7  -5    2.42    0.81
  -3   7   5    4.05    0.89
  -3   7   5    5.17    1.11
  -3   7   5    3.58    0.98
   2  -7  -5    3.44    0.75
   2  -7  -5    4.01    0.89
  -2   7   5    3.19    0.77
  -2   7   5    3.32    0.77
  -2   7   5    2.39    0.79
  -2   7   5    3.04    0.82
  -2   7   5    2.02    0.72
   1  -7  -5   24.20    1.37
   1  -7  -5   24.65    1.65
  -1   7   5   24.13    1.73
  -1   7   5   22.90    1.47
  -1   7   5   23.45    1.39
  -1   7   5   25.88    1.75
  -1   7   5   23.06    1.53
   0  -7  -5   19.41    1.12
   0  -7  -5   23.27    1.55
   0   7   5   21.52    1.22
   0   7   5   19.31    1.44
   0   7   5   20.67    1.36
   0   7   5   19.83    1.38
   0   7   5   21.07    1.54
  -1  -7  -5   32.61    1.52
  -1  -7  -5   32.69    1.73
   1   7   5   31.63    1.74
   1   7   5   34.72    2.07
   1   7   5   30.45    1.66
   1   7   5   32.04    1.65
   1   7   5   33.00    1.68
   1   7   5   36.43    1.91
  -2  -7  -5   63.69    2.31
   2   7   5   60.24    2.18
   2   7   5   59.78    2.48
   2   7   5   58.47    2.25
   2   7   5   62.48    2.75
   2   7   5   58.97    2.32
   2   7   5   54.51    2.30
  -3  -7  -5   22.15    1.28
   3   7   5   23.42    1.15
   3   7   5   24.03    1.46
   3   7   5   20.77    1.53
   3   7   5   22.03    1.43
   3   7   5   25.46    1.76
   3   7   5   22.64    1.44
  -4  -7  -5    1.75    0.47
   4   7   5    1.70    0.62
   4   7   5    1.21    0.56
   4   7   5    1.20    0.30
   4   7   5    1.55    0.54
   4   7   5    2.24    0.76
  -5  -7  -5    1.52    0.40
  -5  -7  -5    0.94    0.28
   5   7   5    1.37    0.62
   5   7   5    1.15    0.52
   5   7   5    0.79    0.48
   5   7   5    1.35    0.65
  -6  -7  -5    9.86    0.73
  -6  -7  -5   10.89    0.56
   6   7   5   12.62    1.41
   6   7   5   11.32    1.50
   6   7   5   10.85    1.28
   7   7   5   11.26    1.44
   7   7   5    7.23    1.12
   7   7   5    7.31    1.30
   8   7   5    8.08    1.33
   9   7   5   13.69    1.73
  10   7   5   -0.10    0.70
  -6   8   5    1.72    0.95
   5  -8  -5    0.78    0.78
   5  -8  -5    0.33    0.65
  -5   8   5    0.36    0.73
   4  -8  -5    4.58    1.05
   4  -8  -5    4.76    1.07
  -4   8   5    5.32    1.13
  -4   8   5    4.23    1.16
   3  -8  -5    6.60    1.14
   3  -8  -5    6.63    1.26
  -3   8   5    3.44    0.96
  -3   8   5    6.28    1.27
  -3   8   5    5.35    1.06
   2  -8  -5    2.53    0.73
   2  -8  -5    3.29    0.88
  -2   8   5    2.40    0.74
  -2   8   5    1.98    0.70
  -2   8   5    0.74    0.66
  -2   8   5    2.27    0.65
  -2   8   5    2.13    0.82
   1  -8  -5   10.54    1.32
   1  -8  -5   14.15    1.49
  -1   8   5   11.75    1.50
  -1   8   5   12.61    1.39
  -1   8   5   16.64    1.61
  -1   8   5   12.32    1.52
   0  -8  -5   39.18    2.11
   0   8   5   36.94    2.07
   0   8   5   37.52    1.93
   0   8   5   41.70    2.22
   0   8   5   41.54    2.08
  -1  -8  -5    5.53    0.91
   1   8   5    6.39    0.98
   1   8   5    7.35    1.14
   1   8   5    3.79    0.90
   1   8   5    6.84    1.15
   1   8   5    6.24    0.98
   1   8   5    6.17    0.99
  -2  -8  -5    9.01    1.16
   2   8   5    7.97    1.13
   2   8   5    9.92    1.18
   2   8   5    7.82    1.10
   2   8   5    7.12    0.93
   2   8   5    6.99    1.05
   2   8   5    8.64    1.28
  -3  -8  -5    4.83    0.81
   3   8   5    4.70    0.68
   3   8   5    5.47    0.95
   3   8   5    4.59    1.02
   3   8   5    5.46    1.03
   3   8   5    5.12    0.88
   3   8   5    4.76    0.85
  -4  -8  -5    1.29    0.47
   4   8   5    0.32    0.47
   4   8   5    0.33    0.55
   4   8   5    1.13    0.58
   4   8   5    1.53    0.61
  -5  -8  -5    2.11    0.51
   5   8   5    2.54    0.72
   5   8   5    1.47    0.62
   5   8   5    1.29    0.67
   5   8   5    2.30    0.71
  -6  -8  -5    8.91    0.87
   6   8   5    9.28    1.26
   6   8   5    8.89    1.31
   6   8   5    9.17    1.34
   6   8   5   10.29    1.44
  -7  -8  -5   17.27    0.74
   7   8   5   18.65    1.95
   7   8   5   18.36    1.78
   7   8   5   18.28    2.04
   8   8   5    4.57    1.06
   9   8   5    0.07    0.57
  10   8   5    1.48    0.86
   5  -9  -5    0.25    0.79
  -5   9   5   -0.04    0.79
   4  -9  -5   -0.11    0.59
  -4   9   5    0.32    0.65
   3  -9  -5    3.94    1.03
  -3   9   5    3.24    0.93
  -3   9   5    3.54    0.98
  -3   9   5    2.69    0.90
   2  -9  -5    4.70    1.08
  -2   9   5    3.83    0.98
  -2   9   5    5.76    1.15
  -2   9   5    3.80    0.97
   1  -9  -5    4.35    1.06
  -1   9   5    3.96    0.95
  -1   9   5    3.10    0.83
  -1   9   5    2.32    0.77
   0  -9  -5   13.59    1.59
   0   9   5   15.24    1.64
   0   9   5   16.59    1.62
   0   9   5   18.72    1.83
   0   9   5   12.62    1.44
  -1  -9  -5    8.15    1.16
   1   9   5    7.60    1.09
   1   9   5    6.12    1.19
   1   9   5    7.42    1.22
   1   9   5    8.11    1.11
   1   9   5    5.54    1.07
   1   9   5    7.78    1.15
  -2  -9  -5    0.11    0.43
   2   9   5   -0.03    0.44
   2   9   5    0.01    0.41
   2   9   5   -0.02    0.48
   2   9   5    0.20    0.55
   2   9   5    0.20    0.39
   2   9   5    0.29    0.50
  -3  -9  -5    0.61    0.48
   3   9   5   -0.50    0.46
   3   9   5    0.21    0.56
   3   9   5    0.02    0.49
   3   9   5    0.29    0.44
   3   9   5    0.43    0.57
  -4  -9  -5    7.43    0.98
   4   9   5    8.73    1.30
   4   9   5    9.13    1.21
   4   9   5    8.84    1.31
   4   9   5    9.10    1.40
  -5  -9  -5    6.98    0.92
   5   9   5   10.30    1.39
   5   9   5    8.00    1.38
   5   9   5    9.84    1.26
   5   9   5    6.02    1.08
  -6  -9  -5    8.05    0.92
   6   9   5    6.50    1.16
   6   9   5    6.62    1.14
   6   9   5   11.33    1.44
   7   9   5    5.10    1.06
   7   9   5    5.15    1.11
   8   9   5    0.68    0.65
   9   9   5    0.18    0.63
  10   9   5    4.30    1.18
  11   9   5    2.22    1.21
   4 -10  -5   -0.32    0.65
   3 -10  -5    2.02    0.91
   2 -10  -5    5.34    1.20
   1 -10  -5    1.48    0.79
  -1  10   5    3.24    0.90
  -1  10   5    3.23    0.92
  -1  10   5    2.76    0.85
   0 -10  -5   -0.66    0.50
   0  10   5    0.56    0.57
   0  10   5   -0.35    0.54
   0  10   5    0.47    0.65
   0  10   5   -0.10    0.49
  -1 -10  -5    0.11    0.59
   1  10   5    1.20    0.71
   1  10   5    1.91    0.69
   1  10   5    1.71    0.74
   1  10   5    0.81    0.69
  -2 -10  -5    0.78    0.59
   2  10   5    1.04    0.59
   2  10   5    0.36    0.54
   2  10   5    0.17    0.56
   2  10   5    1.05    0.68
  -3 -10  -5    3.87    0.86
   3  10   5    2.51    0.72
   3  10   5    0.99    0.70
   3  10   5    2.56    0.80
  -4 -10  -5    4.78    0.94
   4  10   5    6.52    1.19
   4  10   5    5.66    1.01
   4  10   5    5.81    1.15
  -5 -10  -5    6.16    0.93
   5  10   5    6.23    1.16
   5  10   5    8.22    1.23
   5  10   5    5.13    1.08
  -6 -10  -5    0.47    0.47
   6  10   5    1.24    0.76
   6  10   5    0.87    0.71
   6  10   5    1.37    0.72
   7  10   5    0.81    0.66
   7  10   5   -0.62    0.57
   7  10   5    1.00    0.75
   8  10   5    5.64    1.28
   9  10   5    1.55    0.88
  10  10   5    1.68    0.95
   2 -11  -5    1.85    0.91
   1 -11  -5    0.86    0.77
  -1  11   5    0.97    0.83
   0 -11  -5    0.53    0.67
   0  11   5    0.37    0.64
  -1 -11  -5    0.12    0.61
   1  11   5   -0.58    0.53
   1  11   5   -0.32    0.71
   1  11   5    1.33    0.77
  -2 -11  -5    1.33    0.77
   2  11   5    1.50    0.83
   2  11   5    3.23    0.93
   2  11   5    3.24    0.98
  -3 -11  -5    3.76    0.90
   3  11   5    4.65    1.17
   3  11   5    3.36    1.00
  -4 -11  -5    0.45    0.55
   4  11   5   -0.34    0.54
   4  11   5    0.21    0.61
  -5 -11  -5    4.47    0.93
   5  11   5    2.04    0.89
   5  11   5    2.00    0.86
  -6 -11  -5    0.62    0.53
   6  11   5    1.10    0.72
   7  11   5    0.61    0.70
   8  11   5    1.30    0.87
   9  11   5    1.74    0.89
   0 -12  -5    0.15    0.70
   0  12   5    1.30    0.83
  -1 -12  -5    0.18    0.58
   1  12   5    0.70    0.73
  -2 -12  -5    0.83    0.71
   2  12   5    0.88    0.80
  -3 -12  -5    1.15    0.72
   3  12   5    2.78    1.04
  -4 -12  -5    1.21    0.70
   4  12   5    0.79    0.74
  -5 -12  -5    0.18    0.54
   5  12   5    0.52    0.70
  -6 -12  -5    0.38    0.58
   6  12   5    1.11    0.81
   7  12   5    2.43    0.99
   8  12   5    0.58    0.83
  -3 -13  -5   -0.03    0.62
   3  13   5    0.24    0.73
  -4 -13  -5    0.36    0.66
   4  13   5    0.72    0.79
  -5 -13  -5   -0.07    0.62
   5  13   5    0.10    0.74
   6  13   5    1.74    0.94
   5  11  -6    2.51    0.92
  -5 -11   6    0.51    0.60
  -5 -11   6    1.69    0.80
  -4 -11   6    1.74    0.89
  -3 -11   6    2.02    0.88
  -2 -11   6    2.79    1.02
  -1 -11   6    0.35    0.77
   0 -11   6    0.41    0.79
   7  10  -6    1.32    0.88
  -7 -10   6    0.97    0.75
  -7 -10   6    0.96    0.60
   6  10  -6    1.15    0.82
  -6 -10   6    1.60    0.77
  -6 -10   6    3.01    0.93
   5  10  -6    1.87    0.84
  -5 -10   6    2.34    0.75
  -5 -10   6    1.47    0.76
   4  10  -6    1.80    0.78
  -4 -10   6    3.24    0.94
  -4 -10   6    3.73    0.89
  -3 -10   6    2.51    0.92
  -2 -10   6    1.42    0.77
  -1 -10   6    0.78    0.70
   0 -10   6    0.07    0.74
   1 -10   6    1.45    0.92
   2 -10   6    3.50    1.11
   8   9  -6    1.86    0.93
  -8  -9   6    0.81    0.50
  -8  -9   6    2.38    0.87
   7   9  -6    2.46    0.99
   7   9  -6    1.57    1.13
  -7  -9   6    2.96    0.75
  -7  -9   6    2.51    0.83
   6   9  -6    3.18    1.33
   6   9  -6    2.17    0.90
  -6  -9   6    2.82    0.78
  -6  -9   6    1.56    0.78
   5   9  -6    5.42    1.13
  -5  -9   6    7.86    1.28
  -5  -9   6    7.25    1.10
   4   9  -6    7.00    1.29
  -4  -9   6    9.00    1.21
  -4  -9   6    9.91    1.38
   3   9  -6    0.95    0.62
  -3  -9   6    1.42    0.75
  -3  -9   6    1.14    0.56
  -2  -9   6    0.27    0.59
   1   9  -6    3.96    0.90
  -1  -9   6    3.40    0.94
   0   9  -6    2.69    0.75
   0  -9   6    2.40    0.89
  -1   9  -6    0.80    0.71
   1  -9   6    0.66    0.77
   2  -9   6    2.70    0.98
   3  -9   6    2.37    0.96
   3  -9   6    0.89    0.94
  -4   9  -6    0.69    0.89
   4  -9   6    1.02    0.95
   4  -9   6    0.60    0.88
   9   8  -6    0.82    0.84
  -9  -8   6    2.25    0.76
  -9  -8   6    0.87    0.52
   8   8  -6    0.90    0.76
  -8  -8   6    2.54    0.84
  -8  -8   6    3.14    0.81
   7   8  -6    6.36    1.29
   7   8  -6    7.58    1.35
  -7  -8   6    7.65    1.25
  -7  -8   6   10.60    1.28
   6   8  -6    9.94    1.39
   6   8  -6    9.44    1.48
  -6  -8   6    9.38    1.29
  -6  -8   6    7.20    1.01
   5   8  -6    8.38    1.22
   5   8  -6    5.53    1.17
  -5  -8   6    6.86    1.02
  -5  -8   6    7.62    1.24
   4   8  -6    0.69    0.50
   4   8  -6    0.50    0.59
  -4  -8   6    0.78    0.51
  -4  -8   6    0.96    0.61
   3   8  -6    0.70    0.54
   3   8  -6    0.58    0.49
  -3  -8   6    0.54    0.44
  -3  -8   6   -0.20    0.47
   2   8  -6   -0.36    0.40
   2   8  -6   -0.08    0.45
  -2  -8   6   -0.39    0.48
  -2  -8   6    0.11    0.42
   1   8  -6    1.63    0.64
  -1  -8   6    0.94    0.69
   0   8  -6   11.11    1.32
   0  -8   6   14.40    1.68
  -1   8  -6    7.42    1.21
   1  -8   6    7.68    1.34
   1  -8   6    8.10    1.30
  -2   8  -6    1.29    0.75
   2  -8   6    0.03    0.60
   2  -8   6    0.24    0.66
  -3   8  -6    4.59    1.11
   3  -8   6    3.94    1.08
  -4   8  -6    4.66    1.22
   4  -8   6    2.44    0.90
   4  -8   6    1.93    0.99
  -5   8  -6    1.12    0.88
   5  -8   6    1.54    0.94
   9   7  -6    2.63    1.01
  -9  -7   6    2.31    0.74
  -9  -7   6    2.73    0.88
   8   7  -6    7.43    1.40
  -8  -7   6   11.17    1.49
  -8  -7   6    9.57    1.21
   7   7  -6    5.05    1.23
  -7  -7   6    5.15    1.05
  -7  -7   6    5.15    0.84
   6   7  -6   12.14    1.62
   6   7  -6   11.05    1.46
  -6  -7   6   10.35    1.12
  -6  -7   6   14.30    1.50
   5   7  -6    1.70    0.67
  -5  -7   6    1.59    0.67
  -5  -7   6    1.92    0.60
   4   7  -6   -0.42    0.31
  -4  -7   6    0.48    0.52
  -4  -7   6    0.28    0.36
   3   7  -6    3.14    0.70
  -3  -7   6    2.09    0.69
  -3  -7   6    2.11    0.58
   2   7  -6    7.36    0.97
   2   7  -6    5.76    0.84
  -2  -7   6    5.64    1.02
  -2  -7   6    7.43    1.00
   1   7  -6    8.31    1.03
   1   7  -6    5.78    0.90
   1   7  -6    7.21    1.00
  -1  -7   6    6.89    1.10
  -1  -7   6    8.25    1.23
  -1  -7   6    8.84    1.07
   0   7  -6   13.42    1.33
   0   7  -6   18.68    1.71
   0  -7   6   15.66    1.64
   0  -7   6   13.32    1.49
  -1   7  -6    6.40    1.08
   1  -7   6    6.03    1.09
   1  -7   6    7.90    1.20
  -2   7  -6    4.11    0.96
   2  -7   6    3.64    1.00
   2  -7   6    4.52    1.02
  -3   7  -6    5.46    1.13
   3  -7   6    7.51    1.25
   3  -7   6    7.05    1.34
  -4   7  -6   12.28    1.66
   4  -7   6   12.19    1.82
   4  -7   6   11.93    1.52
  -5   7  -6    9.57    1.61
   5  -7   6    8.86    1.55
  -6   7  -6   -0.57    0.70
   6  -7   6    0.79    0.89
  10   6  -6    0.47    0.71
 -10  -6   6    0.74    0.55
 -10  -6   6    1.20    0.77
   9   6  -6    6.78    1.39
  -9  -6   6    7.11    1.18
  -9  -6   6    7.48    1.10
   8   6  -6    7.87    1.37
  -8  -6   6    9.73    1.34
  -8  -6   6    6.43    0.99
  -7  -6   6    7.37    1.01
  -7  -6   6    9.06    1.24
  -6  -6   6    4.52    0.77
  -6  -6   6    4.83    0.95
   5   6  -6   -0.05    0.44
  -5  -6   6   -0.51    0.40
  -5  -6   6   -0.01    0.35
   4   6  -6    0.35    0.43
  -4  -6   6    0.60    0.38
  -4  -6   6    0.58    0.50
   3   6  -6    2.43    0.52
   3   6  -6    3.16    0.65
  -3  -6   6    2.83    0.74
  -3  -6   6    0.86    0.36
   2   6  -6   40.15    1.65
   2   6  -6   40.07    1.63
   2   6  -6   37.20    1.73
  -2  -6   6   34.08    1.94
  -2  -6   6   40.87    1.74
  -2  -6   6   41.61    2.01
   1   6  -6   20.56    1.21
   1   6  -6   18.74    1.33
   1   6  -6   21.59    1.15
  -1  -6   6   21.24    1.28
  -1  -6   6   20.35    1.54
  -1  -6   6   21.52    1.46
   0   6  -6    3.50    0.76
   0   6  -6    3.48    0.60
   0  -6   6    3.63    0.82
   0  -6   6    4.11    0.87
  -1   6  -6   13.27    1.49
   1  -6   6   17.66    1.64
   1  -6   6   13.16    1.62
  -2   6  -6   35.07    2.03
   2  -6   6   33.65    2.12
   2  -6   6   36.61    2.00
  -3   6  -6   10.32    1.37
   3  -6   6   11.52    1.59
   3  -6   6   10.94    1.38
  -4   6  -6    9.60    1.37
   4  -6   6   11.78    1.64
   4  -6   6   10.08    1.48
   4  -6   6   11.09    1.40
  -5   6  -6   10.86    1.61
   5  -6   6   15.28    1.93
  -6   6  -6    3.51    1.04
   6  -6   6    1.66    0.91
  -7   6  -6   -0.76    0.69
   7  -6   6    0.52    0.78
  10   5  -6    3.09    1.04
  10   5  -6    3.76    1.15
 -10  -5   6    2.65    0.79
 -10  -5   6    4.47    1.08
   9   5  -6    5.37    1.29
   9   5  -6    8.47    1.60
  -9  -5   6    7.90    1.12
  -9  -5   6    7.52    1.28
   8   5  -6    6.05    1.30
  -8  -5   6    8.78    1.27
  -8  -5   6    8.38    1.13
  -7  -5   6    3.76    0.77
  -7  -5   6    5.56    0.99
  -6  -5   6    4.26    0.85
  -6  -5   6    4.21    0.75
  -5  -5   6    7.94    1.11
  -5  -5   6    7.45    0.92
   4   5  -6   22.40    1.32
  -4  -5   6   21.92    1.24
  -4  -5   6   20.78    1.42
   3   5  -6   14.91    1.03
   3   5  -6   15.13    0.88
   3   5  -6   14.47    1.00
  -3  -5   6   16.08    1.05
  -3  -5   6   14.54    1.42
  -3  -5   6   12.83    1.24
   2   5  -6   15.23    0.90
   2   5  -6   16.64    1.14
   2   5  -6   15.72    0.95
  -2  -5   6   17.52    1.34
  -2  -5   6   14.91    1.04
  -2  -5   6   18.48    1.31
   1   5  -6   22.47    1.13
   1   5  -6   20.84    1.04
   1   5  -6   22.61    1.38
  -1  -5   6   25.96    1.50
  -1  -5   6   20.81    1.23
  -1  -5   6   23.56    1.54
   0   5  -6   31.33    1.64
   0   5  -6   26.71    1.16
   0  -5   6   28.32    1.71
   0  -5   6   27.07    1.35
   0  -5   6   26.71    1.54
  -1   5  -6   18.55    1.42
  -1   5  -6   19.83    1.02
   1  -5   6   19.44    1.38
   1  -5   6   20.73    1.53
  -2   5  -6   49.21    2.10
  -2   5  -6   50.39    2.31
   2  -5   6   52.97    2.51
   2  -5   6   54.95    2.30
  -3   5  -6   71.13    2.87
   3  -5   6   71.00    2.71
   3  -5   6   69.53    3.03
  -4   5  -6    6.58    1.15
   4  -5   6    6.52    1.19
   4  -5   6    5.56    1.07
   4  -5   6    8.18    1.13
  -5   5  -6   -0.09    0.54
   5  -5   6    1.16    0.81
   5  -5   6    0.58    0.51
   5  -5   6    0.41    0.55
  -6   5  -6    8.71    1.46
   6  -5   6    6.79    1.33
  -7   5  -6    0.33    0.70
   7  -5   6    0.21    0.69
  -8   5  -6    0.77    0.85
   8  -5   6    1.14    0.90
  10   4  -6    5.18    1.39
  10   4  -6    5.93    1.34
 -10  -4   6    9.61    1.48
 -10  -4   6    6.18    1.07
   9   4  -6    2.48    0.99
  -9  -4   6    2.11    0.67
  -9  -4   6    2.02    0.79
   8   4  -6    1.36    0.89
  -8  -4   6    1.32    0.68
  -8  -4   6    0.83    0.49
   7   4  -6    0.73    0.67
  -7  -4   6    0.81    0.63
  -7  -4   6    0.99    0.48
   6   4  -6    5.38    1.10
  -6  -4   6    5.87    0.94
  -6  -4   6    4.78    0.75
  -5  -4   6    5.33    0.91
  -5  -4   6    4.16    0.69
  -4  -4   6   11.44    1.17
  -4  -4   6   11.43    1.22
  -4  -4   6   12.68    1.10
   3   4  -6   57.37    2.02
   3   4  -6   58.63    1.60
   3   4  -6   57.14    1.93
  -3  -4   6   59.16    2.00
  -3  -4   6   60.07    2.41
  -3  -4   6   59.55    2.27
  -3  -4   6   61.92    1.88
   2   4  -6    8.00    0.66
   2   4  -6   11.30    1.12
   2   4  -6    8.02    0.58
  -2  -4   6    7.59    0.92
  -2  -4   6   10.52    0.70
  -2  -4   6   10.34    1.16
   1   4  -6   27.77    1.05
   1   4  -6   28.10    1.11
   1   4  -6   31.53    1.56
  -1  -4   6   28.98    1.52
  -1  -4   6   28.95    1.63
  -1  -4   6   26.57    1.28
  -1  -4   6   26.95    1.03
   0   4  -6   96.44    3.03
   0   4  -6   94.55    2.25
   0  -4   6   98.96    3.22
   0  -4   6   99.34    2.71
   0  -4   6  103.63    3.11
   0  -4   6   99.45    2.29
  -1   4  -6   99.93    3.12
  -1   4  -6   97.09    2.30
   1  -4   6   94.06    3.21
   1  -4   6   99.24    2.35
   1  -4   6   97.04    3.04
  -2   4  -6   35.86    1.85
  -2   4  -6   39.48    1.36
   2  -4   6   40.22    1.82
   2  -4   6   37.23    1.97
  -3   4  -6   51.10    2.24
   3  -4   6   44.89    2.26
   3  -4   6   48.33    2.05
  -4   4  -6   10.19    1.33
   4  -4   6    8.38    1.28
   4  -4   6   10.09    1.34
   4  -4   6   13.02    1.29
  -5   4  -6    0.84    0.60
   5  -4   6   -0.03    0.49
   5  -4   6   -0.37    0.40
   5  -4   6    1.43    0.76
  -6   4  -6    3.99    1.00
   6  -4   6    4.59    1.07
  -7   4  -6    7.19    1.30
   7  -4   6    5.92    1.32
  -8   4  -6    1.32    0.81
   8  -4   6    1.26    0.81
  -9   4  -6   -0.21    0.75
   9  -4   6    0.78    0.78
  10   3  -6    2.20    0.93
  10   3  -6    2.65    1.08
 -10  -3   6    4.05    1.12
 -10  -3   6    2.89    0.83
   9   3  -6    2.85    1.10
  -9  -3   6    5.10    1.08
  -9  -3   6    2.23    0.70
   8   3  -6    0.01    0.67
  -8  -3   6    0.60    0.55
  -8  -3   6    0.81    0.52
   7   3  -6    0.47    0.63
  -7  -3   6    0.60    0.42
  -7  -3   6    1.23    0.60
   6   3  -6   18.56    1.84
  -6  -3   6   21.95    1.49
  -6  -3   6   22.60    1.31
   5   3  -6    9.82    1.27
  -5  -3   6    9.41    0.96
  -5  -3   6    7.08    0.99
   4   3  -6   41.09    2.00
   4   3  -6   43.06    1.63
  -4  -3   6   38.01    1.89
  -4  -3   6   38.75    1.59
  -4  -3   6   40.73    1.86
   3   3  -6   18.98    1.13
  -3  -3   6   17.82    1.21
  -3  -3   6   17.50    1.03
  -3  -3   6   18.21    1.29
   2   3  -6   36.99    1.63
   2   3  -6   40.57    1.04
  -2  -3   6   40.28    1.47
  -2  -3   6   41.22    1.87
  -2  -3   6   38.73    1.51
  -2  -3   6   38.82    1.72
   1   3  -6   67.48    1.63
   1   3  -6   66.42    1.62
   1   3  -6   66.08    2.29
  -1  -3   6   69.61    1.94
  -1  -3   6   65.17    2.44
  -1  -3   6   64.57    2.28
   0   3  -6  156.47    3.99
   0   3  -6  156.35    2.95
   0  -3   6  157.89    4.19
   0  -3   6  151.88    3.93
   0  -3   6  155.51    3.42
   0  -3   6  153.97    2.86
   0  -3   6  158.70    3.64
  -1   3  -6  233.36    4.99
  -1   3  -6  216.06    4.53
  -1   3  -6  228.67    5.34
   1  -3   6  229.10    4.88
   1  -3   6  234.49    5.22
   1  -3   6  229.23    5.51
   1  -3   6  229.26    4.67
  -2   3  -6   26.88    1.33
  -2   3  -6   23.79    0.88
  -2   3  -6   23.39    1.45
   2  -3   6   24.50    1.36
   2  -3   6   23.33    1.12
   2  -3   6   24.51    1.52
  -3   3  -6    2.92    0.60
  -3   3  -6    2.35    0.62
   3  -3   6    2.18    0.60
   3  -3   6    2.22    0.56
  -4   3  -6   17.99    1.19
  -4   3  -6   18.85    1.37
   4  -3   6   15.17    1.29
   4  -3   6   17.64    1.20
   4  -3   6   14.96    1.46
  -5   3  -6    6.43    0.92
  -5   3  -6    5.68    1.05
   5  -3   6    8.71    1.03
   5  -3   6    8.73    1.19
   5  -3   6    7.45    1.15
  -6   3  -6    1.14    0.65
  -6   3  -6    1.07    0.56
   6  -3   6    1.02    0.60
   6  -3   6    0.33    0.57
  -7   3  -6    8.77    1.16
  -7   3  -6   11.66    1.52
   7  -3   6   11.31    1.58
  -8   3  -6    3.36    0.85
  -8   3  -6    5.77    1.18
   8  -3   6    5.41    1.26
  -9   3  -6   -0.23    0.67
   9  -3   6   -0.46    0.61
  10   2  -6    1.30    0.81
  10   2  -6    0.45    0.72
 -10  -2   6   -0.15    0.50
 -10  -2   6    1.57    0.89
   9   2  -6    1.03    0.81
  -9  -2   6    1.81    0.82
  -9  -2   6    2.20    0.73
   8   2  -6    1.26    0.81
  -8  -2   6    2.56    0.73
  -8  -2   6    1.09    0.71
   7   2  -6    6.18    1.16
  -7  -2   6    7.41    1.01
  -7  -2   6    6.87    1.13
   6   2  -6   13.54    1.54
  -6  -2   6   11.85    1.33
  -6  -2   6   13.33    1.17
   5   2  -6   32.29    1.82
  -5  -2   6   36.04    1.56
  -5  -2   6   29.47    1.65
  -5  -2   6   30.40    1.73
   4   2  -6    7.36    0.85
   4   2  -6    7.80    1.02
  -4  -2   6    7.88    0.99
  -4  -2   6    7.02    1.00
  -4  -2   6    5.71    0.69
   3   2  -6    8.16    0.96
   3   2  -6    7.55    0.97
   3   2  -6    9.64    0.98
  -3  -2   6    7.56    0.93
  -3  -2   6    9.12    1.03
   2   2  -6  287.66    6.38
   2   2  -6  280.53    6.11
  -2  -2   6  288.31    5.82
  -2  -2   6  287.93    6.20
  -2  -2   6  291.73    6.42
  -2  -2   6  294.78    5.93
   1   2  -6  210.01    4.79
  -1  -2   6  207.94    4.44
  -1  -2   6  209.69    4.98
  -1  -2   6  202.85    4.74
  -1  -2   6  204.12    4.40
   0   2  -6   91.38    2.48
   0   2  -6   90.74    2.72
   0  -2   6   94.71    2.91
   0  -2   6   90.35    2.40
   0  -2   6   92.49    2.69
   0  -2   6   91.57    2.12
   0  -2   6   91.52    2.43
   0  -2   6   91.74    1.84
  -1   2  -6   82.52    2.61
  -1   2  -6   81.75    2.36
   1  -2   6   82.82    2.23
   1  -2   6   80.85    2.26
   1  -2   6   86.13    2.54
   1  -2   6   81.12    2.70
  -2   2  -6   42.58    1.61
  -2   2  -6   42.72    1.82
   2  -2   6   41.69    1.87
   2  -2   6   42.25    1.56
   2  -2   6   41.60    1.68
  -3   2  -6    0.24    0.40
  -3   2  -6    0.09    0.31
   3  -2   6   -0.09    0.32
   3  -2   6   -0.34    0.26
   3  -2   6    0.35    0.32
  -4   2  -6   10.94    1.03
  -4   2  -6   10.79    1.16
   4  -2   6   15.61    1.43
   4  -2   6   12.56    1.31
   4  -2   6   14.21    1.01
  -5   2  -6   32.48    1.57
  -5   2  -6   33.20    1.77
   5  -2   6   31.58    1.77
   5  -2   6   35.95    1.86
   5  -2   6   36.46    1.53
  -6   2  -6   12.98    1.24
  -6   2  -6   10.70    1.29
   6  -2   6   14.62    1.57
   6  -2   6   12.95    1.36
  -7   2  -6   -0.22    0.52
  -7   2  -6    0.26    0.43
   7  -2   6    0.02    0.53
   7  -2   6   -0.26    0.35
  -8   2  -6    3.98    0.84
  -8   2  -6    2.88    0.92
   8  -2   6    2.82    0.95
  -9   2  -6    5.91    1.04
  -9   2  -6    5.30    1.14
   9  -2   6    5.97    1.27
 -10   2  -6    0.82    0.66
 -10   2  -6    1.03    0.82
  10  -2   6    1.30    0.86
  10   1  -6    0.15    0.67
  10   1  -6   -0.10    0.68
 -10  -1   6   -0.31    0.52
 -10  -1   6   -0.15    0.77
   9   1  -6    0.34    0.69
  -9  -1   6    0.69    0.53
  -9  -1   6    0.39    0.74
   8   1  -6   12.41    1.80
  -8  -1   6    9.58    1.39
  -8  -1   6    9.85    1.18
   7   1  -6    6.95    1.18
  -7  -1   6    9.08    1.06
  -7  -1   6   10.22    1.36
   6   1  -6    2.35    0.77
  -6  -1   6    2.75    0.68
  -6  -1   6    1.40    0.63
   5   1  -6   20.48    1.19
   5   1  -6   21.45    1.48
  -5  -1   6   17.63    1.39
  -5  -1   6   18.43    1.36
  -5  -1   6   20.23    1.20
   4   1  -6   49.34    1.91
   4   1  -6   53.16    2.11
  -4  -1   6   50.46    1.83
  -4  -1   6   52.43    2.22
   3   1  -6  117.44    3.39
   3   1  -6  113.64    3.17
   3   1  -6  111.50    3.13
  -3  -1   6  113.53    3.41
  -3  -1   6  113.82    3.23
  -3  -1   6  114.50    2.93
   2   1  -6   90.10    2.67
   2   1  -6   89.97    3.12
  -2  -1   6   83.85    2.64
  -2  -1   6   85.05    2.35
  -2  -1   6   91.63    2.87
   1   1  -6  309.36    6.19
   1   1  -6  314.47    6.57
  -1  -1   6  315.57    6.51
  -1  -1   6  317.44    6.37
  -1  -1   6  318.19    6.78
  -1  -1   6  311.30    6.13
   0   1  -6  104.02    2.96
   0   1  -6  110.04    2.75
   0  -1   6  107.03    2.62
   0  -1   6  104.14    3.09
   0  -1   6  108.89    2.92
   0  -1   6  107.46    2.78
   0  -1   6  110.08    2.58
  -1   1  -6    0.71    0.39
  -1   1  -6    0.90    0.35
   1  -1   6    1.19    0.45
   1  -1   6    0.38    0.29
   1  -1   6    1.67    0.43
   1  -1   6    0.67    0.23
   1  -1   6    0.85    0.30
   1  -1   6    0.83    0.24
  -2   1  -6   31.23    1.30
  -2   1  -6   29.08    1.44
   2  -1   6   29.61    1.31
   2  -1   6   29.71    1.48
   2  -1   6   31.66    1.35
  -3   1  -6   40.79    1.75
  -3   1  -6   40.76    1.55
   3  -1   6   38.92    1.76
   3  -1   6   40.87    1.53
   3  -1   6   42.02    1.67
  -4   1  -6   12.07    0.91
  -4   1  -6   13.60    0.88
  -4   1  -6   13.28    1.22
   4  -1   6   14.51    1.04
   4  -1   6   13.31    1.05
   4  -1   6   14.72    0.92
   4  -1   6   13.21    1.09
  -5   1  -6    6.86    0.94
  -5   1  -6    6.43    0.83
   5  -1   6    5.70    0.86
   5  -1   6    6.91    0.94
  -6   1  -6   24.63    1.54
  -6   1  -6   23.61    1.34
   6  -1   6   22.30    1.43
   6  -1   6   24.14    1.55
  -7   1  -6    2.35    0.68
  -7   1  -6    2.21    0.60
   7  -1   6    1.62    0.73
   7  -1   6    2.01    0.60
  -8   1  -6    0.78    0.65
  -8   1  -6    1.96    0.63
   8  -1   6    1.75    0.63
   8  -1   6    1.85    0.70
  -9   1  -6    9.67    1.22
  -9   1  -6   10.52    1.45
   9  -1   6    9.33    1.47
 -10   1  -6    6.88    1.30
 -10   1  -6    5.98    1.10
  10  -1   6    3.59    1.11
  10   0  -6    0.80    0.82
 -10   0   6    1.80    0.97
   9   0  -6    2.95    1.03
  -9   0   6    2.36    0.94
  -9   0   6    1.64    0.72
   8   0  -6    1.74    0.82
  -8   0   6    2.79    0.91
  -8   0   6    1.00    0.57
   7   0  -6   10.19    1.45
  -7   0   6    9.27    1.18
  -7   0   6    9.08    1.29
   6   0  -6   14.90    1.55
  -6   0   6   14.95    1.53
  -6   0   6   15.35    1.34
   5   0  -6    3.60    0.79
   5   0  -6    6.19    0.84
  -5   0   6    3.85    0.80
  -5   0   6    4.68    0.90
  -5   0   6    5.23    0.76
   4   0  -6  103.64    3.15
   4   0  -6  102.35    3.00
  -4   0   6  104.44    3.38
  -4   0   6  102.97    3.20
  -4   0   6  102.09    2.86
   3   0  -6  214.31    4.98
   3   0  -6  214.85    4.87
  -3   0   6  218.90    4.72
  -3   0   6  220.59    5.33
  -3   0   6  210.87    5.03
   2   0  -6   93.90    2.51
   2   0  -6   94.47    3.22
   2   0  -6   89.80    2.72
  -2   0   6   87.34    2.69
  -2   0   6   92.88    2.92
  -2   0   6   90.65    2.44
   1   0  -6  128.33    3.34
   1   0  -6  121.22    3.02
  -1   0   6  128.13    3.27
  -1   0   6  130.37    3.50
  -1   0   6  123.16    3.25
  -1   0   6  125.85    2.96
   0   0  -6   15.04    0.87
   0   0  -6   14.04    0.99
   0   0   6   14.15    0.76
   0   0   6   15.97    1.07
   0   0   6   15.07    0.89
   0   0   6   14.89    0.94
   0   0   6   14.61    0.94
  -1   0  -6   12.47    0.54
  -1   0  -6   11.31    0.91
  -1   0  -6   12.00    0.79
   1   0   6   12.59    0.76
   1   0   6   12.52    0.85
   1   0   6   13.25    0.89
   1   0   6   11.99    0.94
   1   0   6   12.40    0.75
  -2   0  -6   14.78    0.87
  -2   0  -6   14.81    0.76
  -2   0  -6   14.49    1.00
   2   0   6   12.61    0.89
   2   0   6   14.89    0.89
   2   0   6   13.81    1.00
   2   0   6   14.43    0.84
   2   0   6   14.40    0.79
  -3   0  -6   90.60    2.67
  -3   0  -6   88.37    2.44
   3   0   6   95.33    2.53
   3   0   6   87.19    2.70
   3   0   6   90.10    2.69
   3   0   6   91.58    2.38
   3   0   6   93.25    2.37
  -4   0  -6   41.99    1.55
  -4   0  -6   41.49    1.62
  -4   0  -6   42.52    1.71
   4   0   6   39.36    1.72
   4   0   6   39.16    1.74
   4   0   6   41.23    1.39
   4   0   6   43.43    1.61
  -5   0  -6    0.21    0.31
  -5   0  -6    0.54    0.40
   5   0   6    0.03    0.35
   5   0   6    0.21    0.34
   5   0   6   -0.16    0.36
  -6   0  -6    2.32    0.52
  -6   0  -6    2.17    0.60
   6   0   6    2.71    0.67
   6   0   6    2.30    0.55
  -7   0  -6   24.83    1.54
  -7   0  -6   28.33    1.44
   7   0   6   25.74    1.45
   7   0   6   25.25    1.64
  -8   0  -6   10.31    1.26
  -8   0  -6    9.92    1.05
   8   0   6   12.02    1.16
   8   0   6   11.61    1.44
  -9   0  -6   11.55    1.25
  -9   0  -6   12.40    1.47
   9   0   6   13.33    1.68
 -10   0  -6   12.53    1.51
 -10   0  -6    8.14    1.13
  10   0   6   13.52    1.78
 -11   0  -6    1.61    0.85
 -11   0  -6    0.47    0.56
  11   0   6    0.15    0.70
   9  -1  -6    2.01    0.89
  -9   1   6    2.09    0.92
   8  -1  -6    1.32    0.75
  -8   1   6    2.51    0.98
   7  -1  -6    3.83    0.97
  -7   1   6    4.76    0.91
  -7   1   6    3.15    0.90
   6  -1  -6   25.39    1.72
  -6   1   6   25.23    1.74
  -6   1   6   21.30    1.40
   5  -1  -6   43.16    1.90
   5  -1  -6   37.57    1.95
  -5   1   6   40.58    2.05
  -5   1   6   40.26    2.14
  -5   1   6   42.92    1.82
   4  -1  -6   76.03    2.65
   4  -1  -6   80.78    2.68
  -4   1   6   80.26    2.79
  -4   1   6   78.30    2.93
  -4   1   6   83.83    2.51
   3  -1  -6  138.36    3.50
   3  -1  -6  133.56    3.66
  -3   1   6  135.52    3.36
  -3   1   6  137.57    3.73
  -3   1   6  139.47    3.98
   2  -1  -6   83.36    2.27
   2  -1  -6   78.80    2.32
   2  -1  -6   82.77    2.63
  -2   1   6   82.26    2.28
  -2   1   6   85.28    2.82
  -2   1   6   85.55    2.60
   1  -1  -6    1.29    0.45
   1  -1  -6    0.77    0.29
   1  -1  -6    0.63    0.30
  -1   1   6    0.56    0.27
  -1   1   6    0.62    0.40
  -1   1   6    0.25    0.30
  -1   1   6    0.30    0.33
   0  -1  -6   53.25    1.88
   0  -1  -6   47.73    1.62
   0   1   6   49.05    1.80
   0   1   6   44.04    1.82
   0   1   6   44.80    1.67
   0   1   6   47.52    1.72
  -1  -1  -6  129.63    3.34
  -1  -1  -6  131.17    3.12
  -1  -1  -6  127.69    2.57
   1   1   6  129.70    3.34
   1   1   6  131.57    3.14
   1   1   6  131.36    3.43
   1   1   6  132.66    3.21
   1   1   6  131.69    3.26
  -2  -1  -6   20.25    0.85
  -2  -1  -6   20.83    1.13
  -2  -1  -6   21.32    1.02
   2   1   6   19.16    1.06
   2   1   6   19.89    0.70
   2   1   6   20.18    1.03
   2   1   6   19.83    1.13
   2   1   6   18.75    0.94
   2   1   6   20.63    1.16
  -3  -1  -6    5.90    0.73
  -3  -1  -6    6.90    0.73
   3   1   6    5.99    0.49
   3   1   6    5.28    0.67
   3   1   6    5.51    0.72
   3   1   6    6.29    0.59
   3   1   6    5.45    0.77
  -4  -1  -6   25.43    1.14
  -4  -1  -6   26.87    1.31
   4   1   6   26.32    1.39
   4   1   6   25.89    1.31
   4   1   6   26.01    0.92
   4   1   6   26.37    1.41
   4   1   6   27.42    1.14
  -5  -1  -6   10.90    0.80
  -5  -1  -6   10.58    1.00
   5   1   6   11.39    0.89
   5   1   6   11.16    0.89
   5   1   6   13.75    1.41
  -6  -1  -6    2.52    0.58
  -6  -1  -6    3.16    0.55
   6   1   6    3.53    0.70
   6   1   6    2.93    0.56
   6   1   6    1.99    0.63
  -7  -1  -6   70.13    2.47
  -7  -1  -6   67.83    2.21
   7   1   6   67.21    2.20
   7   1   6   69.56    2.58
  -8  -1  -6   31.34    1.71
  -8  -1  -6   30.86    1.51
   8   1   6   28.12    1.77
   8   1   6   30.85    1.38
  -9  -1  -6    7.75    1.13
  -9  -1  -6    7.75    0.99
   9   1   6    6.45    0.68
   9   1   6    9.58    1.35
 -10  -1  -6    3.32    0.84
 -10  -1  -6    3.26    0.75
  10   1   6    1.82    0.79
 -11  -1  -6    3.91    0.84
 -11  -1  -6    3.67    0.94
  11   1   6    3.61    1.02
   9  -2  -6    1.99    0.94
  -9   2   6    1.71    0.99
   8  -2  -6    2.91    1.01
  -8   2   6    5.40    1.24
   7  -2  -6    0.97    0.73
  -7   2   6    1.47    0.73
   6  -2  -6   30.48    1.98
  -6   2   6   32.45    2.01
   5  -2  -6   95.55    3.08
   5  -2  -6   88.84    3.15
  -5   2   6   89.65    2.90
  -5   2   6   85.96    3.35
  -5   2   6   92.57    3.27
   4  -2  -6   25.62    1.52
   4  -2  -6   24.09    1.42
  -4   2   6   24.61    1.33
  -4   2   6   23.22    1.62
  -4   2   6   23.01    1.51
   3  -2  -6   29.17    1.57
   3  -2  -6   23.72    1.27
  -3   2   6   24.81    1.24
  -3   2   6   25.74    1.48
  -3   2   6   25.27    1.59
   2  -2  -6   52.31    2.04
   2  -2  -6   46.60    1.58
   2  -2  -6   44.72    1.68
  -2   2   6   45.48    2.04
  -2   2   6   48.08    1.91
  -2   2   6   46.31    1.14
  -2   2   6   45.37    1.61
   1  -2  -6   18.10    1.18
   1  -2  -6   18.23    1.03
   1  -2  -6   19.91    0.82
  -1   2   6   17.91    0.90
  -1   2   6   18.95    0.57
  -1   2   6   19.09    1.12
  -1   2   6   18.29    1.18
  -1   2   6   18.51    1.23
   0  -2  -6   20.37    1.22
   0   2   6   23.43    1.17
   0   2   6   23.50    1.25
   0   2   6   20.85    1.22
   0   2   6   24.24    1.33
  -1  -2  -6   28.54    1.22
  -1  -2  -6   26.75    1.34
   1   2   6   29.61    1.43
   1   2   6   30.26    1.38
   1   2   6   27.98    1.39
   1   2   6   29.63    0.89
   1   2   6   29.93    1.22
   1   2   6   28.74    1.40
  -2  -2  -6  129.70    3.11
  -2  -2  -6  141.54    3.18
  -2  -2  -6  130.98    3.33
   2   2   6  135.94    3.01
   2   2   6  133.79    3.50
   2   2   6  133.00    3.38
   2   2   6  135.66    3.51
   2   2   6  128.65    3.39
   2   2   6  131.58    2.64
  -3  -2  -6    0.63    0.29
  -3  -2  -6    1.17    0.39
   3   2   6    0.95    0.26
   3   2   6    0.70    0.40
   3   2   6    0.63    0.33
   3   2   6   -0.26    0.26
   3   2   6    0.80    0.25
   3   2   6    0.64    0.15
   3   2   6    0.49    0.33
  -4  -2  -6    3.06    0.47
  -4  -2  -6    1.92    0.46
   4   2   6    1.94    0.54
   4   2   6    2.91    0.39
   4   2   6    2.46    0.61
   4   2   6    2.70    0.51
  -5  -2  -6   63.63    1.88
  -5  -2  -6   64.45    2.07
   5   2   6   64.00    2.42
   5   2   6   61.54    2.44
   5   2   6   64.19    1.91
   5   2   6   63.39    1.99
  -6  -2  -6   53.00    1.70
  -6  -2  -6   54.35    1.92
   6   2   6   53.80    2.33
   6   2   6   50.47    1.90
   6   2   6   51.12    1.72
  -7  -2  -6   26.79    1.24
  -7  -2  -6   27.05    1.40
   7   2   6   27.03    1.51
   7   2   6   25.89    1.12
  -8  -2  -6   35.68    1.73
  -8  -2  -6   37.97    1.56
   8   2   6   36.11    1.16
   8   2   6   38.08    1.94
  -9  -2  -6   12.31    1.28
  -9  -2  -6    9.67    1.02
   9   2   6   13.69    1.51
 -10  -2  -6    0.13    0.52
 -10  -2  -6    0.46    0.44
  10   2   6    0.73    0.66
 -11  -2  -6    2.52    0.67
 -11  -2  -6    2.36    0.76
   9  -3  -6   -0.12    0.77
  -9   3   6    0.65    0.80
   8  -3  -6    5.99    1.35
  -8   3   6    6.26    1.31
   7  -3  -6   15.19    1.90
  -7   3   6   17.81    1.98
   6  -3  -6   10.96    1.47
  -6   3   6    9.79    1.40
   5  -3  -6   26.17    1.66
   5  -3  -6   28.97    1.78
  -5   3   6   29.76    2.01
  -5   3   6   32.14    1.94
   4  -3  -6   33.94    1.81
   4  -3  -6   33.72    1.73
  -4   3   6   34.07    2.01
  -4   3   6   33.76    1.87
   3  -3  -6    5.23    0.88
   3  -3  -6    5.40    0.78
  -3   3   6    4.88    0.86
  -3   3   6    4.96    0.83
   2  -3  -6    3.37    0.63
   2  -3  -6    4.76    0.64
   2  -3  -6    2.97    0.70
  -2   3   6    3.03    0.41
  -2   3   6    2.59    0.62
  -2   3   6    2.72    0.65
   1  -3  -6   94.60    2.22
   1  -3  -6   92.48    2.62
   1  -3  -6   95.67    2.93
  -1   3   6   94.49    2.17
  -1   3   6   96.60    2.97
  -1   3   6   94.77    3.05
  -1   3   6   93.55    2.75
   0  -3  -6   39.28    1.52
   0  -3  -6   40.08    0.91
   0  -3  -6   38.69    1.69
   0   3   6   40.40    1.21
   0   3   6   37.99    1.72
   0   3   6   40.93    1.77
   0   3   6   37.04    1.73
   0   3   6   38.09    1.52
  -1  -3  -6    3.47    0.64
  -1  -3  -6    3.24    0.56
   1   3   6    3.42    0.43
   1   3   6    3.24    0.66
   1   3   6    3.69    0.62
   1   3   6    2.86    0.60
   1   3   6    3.39    0.44
   1   3   6    3.25    0.52
  -2  -3  -6   12.74    0.94
  -2  -3  -6   11.70    0.79
   2   3   6   15.31    1.07
   2   3   6   13.51    0.72
   2   3   6   12.80    0.94
   2   3   6   14.00    0.71
   2   3   6   13.56    1.00
   2   3   6   13.23    1.05
  -3  -3  -6    9.74    0.89
  -3  -3  -6    8.32    0.76
   3   3   6    8.53    1.01
   3   3   6    6.81    0.85
   3   3   6    7.95    0.92
   3   3   6    8.55    0.45
   3   3   6    9.48    0.62
   3   3   6    7.08    0.78
  -4  -3  -6   17.35    0.91
  -4  -3  -6   17.85    0.83
  -4  -3  -6   20.24    1.07
   4   3   6   19.76    1.34
   4   3   6   16.81    1.22
   4   3   6   18.84    0.69
   4   3   6   18.68    0.94
   4   3   6   17.72    0.99
  -5  -3  -6   97.24    2.39
  -5  -3  -6   93.40    2.57
  -5  -3  -6   96.06    2.44
   5   3   6   95.96    3.24
   5   3   6   91.68    3.07
   5   3   6   98.64    2.30
   5   3   6   91.73    2.42
   5   3   6   96.68    2.65
  -6  -3  -6  131.10    2.96
  -6  -3  -6  122.34    3.14
   6   3   6  125.02    3.86
   6   3   6  119.90    2.76
   6   3   6  124.28    3.12
  -7  -3  -6   21.18    1.02
  -7  -3  -6   19.33    1.13
   7   3   6   19.17    1.24
  -8  -3  -6    7.24    0.88
  -8  -3  -6    6.98    0.75
   8   3   6    8.02    1.08
  -9  -3  -6    2.66    0.63
  -9  -3  -6    3.56    0.62
   9   3   6    3.48    0.85
 -10  -3  -6    7.28    0.91
 -10  -3  -6    8.56    1.11
 -11  -3  -6    1.35    0.52
   8  -4  -6    2.56    1.05
  -8   4   6    2.65    1.07
   7  -4  -6   15.88    1.91
  -7   4   6   15.80    1.94
   6  -4  -6    6.64    1.21
  -6   4   6    7.90    1.39
   5  -4  -6    7.00    1.12
   5  -4  -6    7.39    1.13
  -5   4   6    4.71    1.06
  -5   4   6    6.90    1.19
   4  -4  -6   13.40    1.37
   4  -4  -6   11.66    1.34
  -4   4   6   13.37    1.50
  -4   4   6    9.93    1.40
   3  -4  -6   14.97    1.45
   3  -4  -6   14.71    1.09
  -3   4   6   15.67    1.63
  -3   4   6   14.34    1.45
   2  -4  -6   14.55    1.39
   2  -4  -6   15.24    1.51
   2  -4  -6   12.40    0.87
  -2   4   6   12.16    1.35
  -2   4   6   12.85    0.82
  -2   4   6   13.79    1.30
   1  -4  -6   21.45    0.92
   1  -4  -6   20.99    1.19
   1  -4  -6   20.90    1.38
  -1   4   6   21.49    1.27
  -1   4   6   21.58    1.45
  -1   4   6   19.69    0.97
  -1   4   6   20.89    1.37
   0  -4  -6   34.26    1.49
   0  -4  -6   36.61    1.72
   0   4   6   37.74    1.82
   0   4   6   36.79    1.77
   0   4   6   37.24    1.51
   0   4   6   33.53    1.28
   0   4   6   36.19    1.73
  -1  -4  -6    0.44    0.37
  -1  -4  -6    0.38    0.31
   1   4   6    0.37    0.36
   1   4   6    0.58    0.30
   1   4   6    0.33    0.43
   1   4   6    1.93    0.51
   1   4   6    1.60    0.40
   1   4   6    0.83    0.33
  -2  -4  -6    0.93    0.36
  -2  -4  -6    0.44    0.35
   2   4   6    0.15    0.26
   2   4   6    0.62    0.34
   2   4   6    0.52    0.23
   2   4   6    0.60    0.39
   2   4   6   -0.20    0.36
   2   4   6    0.16    0.25
   2   4   6   -0.09    0.36
  -3  -4  -6  117.85    3.12
  -3  -4  -6  124.93    2.96
   3   4   6  126.26    3.55
   3   4   6  116.71    3.11
   3   4   6  124.09    3.53
   3   4   6  131.88    3.77
   3   4   6  122.97    3.00
  -4  -4  -6   81.88    2.36
  -4  -4  -6   79.30    2.04
  -4  -4  -6   82.49    2.18
   4   4   6   82.77    2.96
   4   4   6   83.69    2.37
   4   4   6   78.54    2.75
   4   4   6   81.36    2.26
  -5  -4  -6   61.75    1.66
  -5  -4  -6   58.48    1.91
  -5  -4  -6   58.28    1.72
   5   4   6   61.26    2.08
   5   4   6   63.09    2.63
   5   4   6   63.05    1.71
   5   4   6   59.55    2.41
  -6  -4  -6   37.21    1.29
  -6  -4  -6   37.19    1.45
  -6  -4  -6   36.74    1.23
   6   4   6   38.01    2.00
   6   4   6   36.73    2.13
   6   4   6   39.98    1.74
  -7  -4  -6   24.64    1.20
  -7  -4  -6   24.42    1.04
   7   4   6   25.87    1.55
   7   4   6   23.89    1.68
  -8  -4  -6    3.25    0.57
  -8  -4  -6    2.91    0.49
  -9  -4  -6    7.43    0.89
  -9  -4  -6    7.20    0.78
 -10  -4  -6   11.74    1.03
 -11  -4  -6    1.14    0.47
   8  -5  -6    2.48    1.09
  -8   5   6    3.45    1.14
   7  -5  -6    4.09    1.12
  -7   5   6    4.18    1.17
   6  -5  -6    7.60    1.30
  -6   5   6    7.74    1.38
   5  -5  -6    2.12    0.77
   5  -5  -6    1.57    0.75
  -5   5   6    0.59    0.70
  -5   5   6    2.24    0.87
   4  -5  -6    1.37    0.60
   4  -5  -6    1.54    0.69
  -4   5   6    2.43    0.75
  -4   5   6    2.89    0.83
   3  -5  -6   34.26    1.93
   3  -5  -6   30.45    1.60
  -3   5   6   29.26    1.96
  -3   5   6   36.20    1.93
   2  -5  -6   20.72    1.18
   2  -5  -6   21.01    1.51
  -2   5   6   21.31    1.42
  -2   5   6   20.62    1.16
  -2   5   6   20.34    1.57
   1  -5  -6    0.44    0.46
   1  -5  -6    1.13    0.45
   1  -5  -6    0.73    0.34
  -1   5   6    0.72    0.53
  -1   5   6    0.98    0.37
  -1   5   6    0.62    0.51
  -1   5   6    0.86    0.45
  -1   5   6    0.23    0.43
   0  -5  -6    8.99    1.10
   0  -5  -6    9.09    1.01
   0   5   6    8.26    1.11
   0   5   6    9.65    1.13
   0   5   6    8.19    0.81
   0   5   6    7.82    0.86
   0   5   6    7.66    1.07
  -1  -5  -6   14.37    1.12
   1   5   6   16.69    1.29
   1   5   6   15.80    1.04
   1   5   6   14.79    0.90
   1   5   6   17.02    1.27
   1   5   6   18.45    1.24
   1   5   6   17.93    1.04
  -2  -5  -6   12.19    1.00
   2   5   6   14.69    1.16
   2   5   6   16.09    1.34
   2   5   6   14.31    1.39
   2   5   6   16.25    0.78
   2   5   6   14.12    1.05
   2   5   6   14.54    0.98
   2   5   6   14.39    0.98
  -3  -5  -6   75.69    2.38
   3   5   6   76.52    2.76
   3   5   6   76.50    2.34
   3   5   6   78.77    2.95
   3   5   6   81.32    2.76
   3   5   6   75.45    2.34
   3   5   6   76.94    2.44
  -4  -5  -6  117.49    3.05
   4   5   6  117.41    2.86
   4   5   6  114.80    3.51
   4   5   6  118.07    3.18
   4   5   6  120.68    3.85
  -5  -5  -6   52.00    1.76
  -5  -5  -6   53.59    1.61
  -5  -5  -6   49.15    1.47
   5   5   6   50.75    2.25
   5   5   6   53.25    2.03
   5   5   6   52.82    1.36
   5   5   6   52.72    2.52
  -6  -5  -6    3.03    0.53
  -6  -5  -6    2.51    0.38
  -6  -5  -6    3.06    0.46
   6   5   6    3.06    0.65
   6   5   6    2.12    0.69
   6   5   6    3.38    0.88
  -7  -5  -6   14.65    0.89
  -7  -5  -6   11.89    0.68
  -7  -5  -6   12.29    0.73
   7   5   6   14.62    1.61
   7   5   6   15.03    1.48
  -8  -5  -6   12.95    0.77
  -8  -5  -6   13.15    0.91
   8   5   6   13.52    1.56
  -9  -5  -6    7.21    0.71
 -10  -5  -6    2.01    0.48
 -11  -5  -6    3.07    0.61
  -7   6   6    1.00    0.80
   6  -6  -6    0.81    0.73
  -6   6   6    3.09    1.02
   5  -6  -6    9.07    1.34
   5  -6  -6    7.91    1.27
  -5   6   6    6.49    1.23
   4  -6  -6    6.59    1.19
   4  -6  -6    5.05    0.99
  -4   6   6    3.78    1.03
  -4   6   6    4.94    1.06
   3  -6  -6    0.96    0.62
   3  -6  -6    0.89    0.51
  -3   6   6    0.26    0.63
  -3   6   6    0.41    0.53
   2  -6  -6   12.02    1.23
   2  -6  -6   11.02    1.36
  -2   6   6   13.46    1.48
  -2   6   6   13.01    1.06
  -2   6   6   11.59    1.45
  -2   6   6   10.12    1.19
  -2   6   6   12.03    1.47
   1  -6  -6    2.04    0.69
   1  -6  -6    1.99    0.58
  -1   6   6    1.77    0.65
  -1   6   6    3.01    0.60
  -1   6   6    2.04    0.74
  -1   6   6    0.69    0.55
  -1   6   6    2.25    0.63
   0  -6  -6   -0.45    0.35
   0   6   6    0.01    0.37
   0   6   6   -0.54    0.33
   0   6   6   -0.23    0.40
   0   6   6    0.15    0.29
   0   6   6    0.33    0.36
  -1  -6  -6   35.76    1.81
   1   6   6   35.12    1.39
   1   6   6   38.51    1.77
   1   6   6   36.65    1.64
   1   6   6   37.00    1.87
   1   6   6   37.88    1.86
   1   6   6   36.84    1.94
  -2  -6  -6   97.97    3.01
   2   6   6   97.83    3.51
   2   6   6   99.23    3.32
   2   6   6   96.89    2.90
   2   6   6  101.08    3.17
   2   6   6   92.57    2.94
   2   6   6   92.92    2.89
  -3  -6  -6   31.09    1.54
   3   6   6   33.35    1.87
   3   6   6   31.91    1.46
   3   6   6   32.23    1.74
   3   6   6   34.73    1.63
   3   6   6   33.78    2.02
   3   6   6   33.12    1.63
  -4  -6  -6   30.32    1.41
   4   6   6   30.18    1.94
   4   6   6   28.46    1.58
   4   6   6   28.99    1.18
   4   6   6   30.36    1.70
   4   6   6   27.34    1.49
  -5  -6  -6   14.77    0.97
   5   6   6   18.07    1.60
   5   6   6   20.81    1.47
   5   6   6   17.25    1.23
  -6  -6  -6    8.79    0.82
  -6  -6  -6    9.83    0.61
   6   6   6    9.57    1.38
   6   6   6    9.07    1.14
   6   6   6   11.97    1.36
  -7  -6  -6    6.92    0.62
  -7  -6  -6    6.09    0.55
  -7  -6  -6    5.50    0.68
   7   6   6    6.44    1.19
   7   6   6    6.77    1.10
   7   6   6    5.73    1.11
  -8  -6  -6   25.51    1.19
  -8  -6  -6   25.12    0.99
   8   6   6   24.53    1.75
   8   6   6   19.12    1.91
  -9  -6  -6    5.47    0.60
   9   6   6    6.81    1.33
 -10  -6  -6    0.07    0.27
 -11  -6  -6   -0.23    0.29
  -6   7   6    0.18    0.72
   5  -7  -6    2.53    0.86
  -5   7   6    4.63    1.08
   4  -7  -6    6.08    1.22
  -4   7   6    3.47    1.00
   3  -7  -6    0.40    0.57
  -3   7   6   -0.17    0.42
  -3   7   6   -0.48    0.59
  -3   7   6   -0.33    0.49
  -3   7   6    0.64    0.62
   2  -7  -6    1.36    0.65
  -2   7   6    1.22    0.59
  -2   7   6    1.64    0.80
  -2   7   6    1.59    0.56
  -2   7   6    0.96    0.62
  -2   7   6    0.98    0.63
   1  -7  -6    5.49    1.04
  -1   7   6    6.36    1.14
  -1   7   6    7.18    0.98
  -1   7   6    7.60    1.19
  -1   7   6    6.97    1.00
  -1   7   6    9.34    1.42
   0  -7  -6    8.50    1.15
   0   7   6    6.25    0.93
   0   7   6    8.60    1.20
   0   7   6    7.64    1.20
   0   7   6    7.02    1.06
  -1  -7  -6   29.76    1.75
   1   7   6   30.46    1.63
   1   7   6   29.24    1.84
   1   7   6   29.41    1.70
   1   7   6   31.03    1.76
   1   7   6   33.05    1.81
   1   7   6   28.36    2.02
  -2  -7  -6   43.69    2.01
   2   7   6   42.99    1.99
   2   7   6   48.03    2.15
   2   7   6   42.79    1.95
   2   7   6   43.62    1.94
   2   7   6   46.07    2.30
   2   7   6   41.50    2.35
  -3  -7  -6   27.44    1.53
   3   7   6   26.71    1.77
   3   7   6   30.75    1.73
   3   7   6   26.38    1.35
   3   7   6   27.52    1.59
   3   7   6   27.45    1.92
   3   7   6   27.18    1.60
  -4  -7  -6    3.56    0.64
   4   7   6    5.14    0.90
   4   7   6    3.17    0.74
   4   7   6    4.28    0.54
   4   7   6    4.99    0.89
   4   7   6    4.52    0.96
  -5  -7  -6    6.17    0.79
   5   7   6    8.42    1.31
   5   7   6    7.28    1.08
   5   7   6    5.96    0.99
   5   7   6    9.92    1.27
  -6  -7  -6   28.36    1.31
   6   7   6   29.97    1.85
   6   7   6   29.12    1.76
   6   7   6   27.54    2.10
  -7  -7  -6    8.71    0.84
   7   7   6    8.18    1.40
   7   7   6   11.24    1.49
   7   7   6    8.32    1.24
  -8  -7  -6    5.55    0.58
   8   7   6    6.77    1.31
   8   7   6    4.26    1.02
  -9  -7  -6    1.61    0.35
   9   7   6    0.31    0.61
   5  -8  -6    0.39    0.65
  -5   8   6   -0.01    0.76
   4  -8  -6    1.18    0.80
  -4   8   6    1.01    0.78
  -4   8   6    1.89    0.86
   3  -8  -6    0.40    0.62
  -3   8   6    1.17    0.78
  -3   8   6    1.13    0.73
  -3   8   6    0.44    0.75
   2  -8  -6    0.60    0.61
  -2   8   6   -0.13    0.47
  -2   8   6    0.34    0.60
  -2   8   6   -1.13    0.47
   1  -8  -6   10.70    1.39
  -1   8   6   11.12    1.43
  -1   8   6   13.56    1.59
  -1   8   6   11.71    1.35
  -1   8   6   11.76    1.52
   0  -8  -6   23.59    1.77
   0   8   6   26.02    1.82
   0   8   6   27.23    1.69
   0   8   6   26.41    1.74
   0   8   6   25.71    1.89
  -1  -8  -6   12.57    1.44
   1   8   6   13.94    1.52
   1   8   6   16.26    1.77
   1   8   6   10.84    1.47
   1   8   6   14.78    1.60
   1   8   6   13.32    1.38
   1   8   6   15.03    1.54
  -2  -8  -6    2.94    0.78
   2   8   6    3.57    0.84
   2   8   6    4.13    1.00
   2   8   6    3.55    0.72
   2   8   6    3.40    0.80
   2   8   6    3.82    0.90
   2   8   6    4.94    0.93
  -3  -8  -6   11.95    1.25
   3   8   6   13.46    1.02
   3   8   6   12.86    1.40
   3   8   6    9.96    1.27
   3   8   6   10.99    1.24
   3   8   6   17.48    1.97
   3   8   6   14.07    1.45
  -4  -8  -6    7.44    0.95
   4   8   6    5.85    0.97
   4   8   6    5.31    1.17
   4   8   6    5.94    0.65
   4   8   6    6.89    1.12
   4   8   6    6.24    1.08
  -5  -8  -6    7.80    0.94
   5   8   6    8.72    1.25
   5   8   6    6.01    1.22
   5   8   6    9.25    1.25
   5   8   6    6.92    1.07
  -6  -8  -6   16.10    1.09
   6   8   6   17.38    1.72
   6   8   6   19.92    1.57
   6   8   6   15.39    1.87
   7   8   6    9.13    1.41
   7   8   6    8.36    1.30
   8   8   6   -0.56    0.49
   8   8   6   -0.76    0.57
   9   8   6    0.36    0.68
  10   8   6    0.81    0.77
   4  -9  -6   -0.46    0.65
  -4   9   6    0.83    0.81
   3  -9  -6    2.91    0.94
  -3   9   6    4.45    1.09
   2  -9  -6    3.07    1.02
  -2   9   6    4.82    1.09
  -2   9   6    2.81    0.94
  -2   9   6    4.14    1.00
   1  -9  -6    2.32    0.84
  -1   9   6    4.29    0.99
  -1   9   6    3.82    0.93
  -1   9   6    3.77    1.03
   0  -9  -6    4.58    1.00
   0   9   6    5.05    1.04
   0   9   6    7.10    1.12
   0   9   6    5.86    1.08
  -1  -9  -6    7.64    1.22
   1   9   6   10.29    1.32
   1   9   6    9.87    1.47
   1   9   6    5.56    1.12
   1   9   6    8.67    1.19
   1   9   6   11.81    1.39
  -2  -9  -6    1.95    0.72
   2   9   6    1.57    0.67
   2   9   6    2.98    1.16
   2   9   6    2.21    0.81
   2   9   6    0.29    0.55
   2   9   6    2.39    0.65
   2   9   6    1.96    0.75
  -3  -9  -6    2.96    0.77
   3   9   6    2.56    0.94
   3   9   6    4.75    1.03
   3   9   6    2.95    0.91
   3   9   6    2.17    0.73
   3   9   6    3.30    0.83
   3   9   6    2.69    0.61
  -4  -9  -6   18.85    1.39
   4   9   6   17.62    1.78
   4   9   6   17.43    1.73
   4   9   6   17.38    1.73
   4   9   6   15.30    2.27
  -5  -9  -6    8.27    1.05
   5   9   6    8.08    1.27
   5   9   6    7.46    1.16
   5   9   6   11.15    1.43
  -6  -9  -6    1.44    0.53
   6   9   6    1.01    0.70
   6   9   6    1.05    0.68
   6   9   6    0.42    0.62
   7   9   6    1.44    0.73
   7   9   6    2.31    0.91
   8   9   6    1.24    0.70
   8   9   6    0.01    0.65
   9   9   6    0.80    0.68
  10   9   6    2.25    0.97
   3 -10  -6    1.20    0.78
  -3  10   6   -0.70    0.68
   2 -10  -6    6.06    1.30
  -2  10   6    4.77    1.16
   1 -10  -6    2.37    0.94
  -1  10   6    1.85    0.88
  -1  10   6    2.18    0.84
   0 -10  -6    0.43    0.66
   0  10   6    1.41    0.73
   0  10   6    0.49    0.69
   0  10   6    2.75    0.92
   0  10   6    1.01    0.79
  -1 -10  -6    3.08    0.91
   1  10   6    1.60    0.71
   1  10   6    1.84    0.78
   1  10   6    0.66    0.64
   1  10   6    1.44    0.70
  -2 -10  -6    4.96    1.08
   2  10   6    3.62    0.90
   2  10   6    5.03    1.07
   2  10   6    4.41    1.08
   2  10   6    3.89    1.05
  -3 -10  -6    1.23    0.68
   3  10   6    0.82    0.71
   3  10   6    2.46    0.82
   3  10   6    0.91    0.65
   3  10   6    3.04    0.93
  -4 -10  -6    6.28    1.03
   4  10   6   10.46    1.40
   4  10   6    7.26    1.26
   4  10   6    9.89    1.47
  -5 -10  -6    2.81    0.73
   5  10   6    2.68    0.83
   5  10   6    3.04    0.89
   5  10   6    3.38    0.98
  -6 -10  -6    0.61    0.46
   6  10   6    0.26    0.57
   6  10   6    0.06    0.57
   6  10   6    1.02    0.71
   7  10   6    0.04    0.59
   7  10   6   -0.24    0.57
   8  10   6    1.00    0.77
   9  10   6    1.87    0.87
  10  10   6    2.10    0.97
   1 -11  -6    1.25    0.81
  -1  11   6    1.70    0.91
   0 -11  -6   -0.12    0.63
   0  11   6    0.43    0.71
  -1 -11  -6    1.10    0.80
   1  11   6    0.72    0.78
  -2 -11  -6    6.06    1.22
   2  11   6    5.17    1.21
  -3 -11  -6    2.84    0.92
   3  11   6    1.55    0.83
   3  11   6    2.45    0.97
  -4 -11  -6    0.38    0.53
   4  11   6    1.16    0.75
  -5 -11  -6   -0.25    0.45
   5  11   6   -0.28    0.54
  -6 -11  -6    0.72    0.54
   6  11   6    0.84    0.87
   6  11   6    0.49    0.64
   7  11   6    0.00    0.85
   7  11   6    0.65    0.72
   8  11   6    1.84    0.90
   9  11   6    2.45    0.99
  -1 -12  -6   -0.02    0.75
   1  12   6    0.52    0.82
  -2 -12  -6    0.81    0.76
   2  12   6    1.33    0.81
  -3 -12  -6    0.35    0.63
   3  12   6    0.55    0.74
  -4 -12  -6    0.87    0.63
   4  12   6    0.30    0.66
  -5 -12  -6   -0.68    0.49
   5  12   6    0.23    0.63
  -6 -12  -6    1.33    0.63
   6  12   6    0.44    0.71
   7  12   6    3.01    1.01
   6  10  -7    0.03    0.74
  -6 -10   7    1.54    0.71
  -6 -10   7    0.90    0.75
   5  10  -7    2.98    0.97
  -5 -10   7    2.94    1.04
  -5 -10   7    3.33    0.91
   4  10  -7    4.79    1.37
  -4 -10   7    3.58    1.12
  -3 -10   7    1.51    0.82
  -2 -10   7    3.31    1.01
  -1 -10   7    2.14    1.00
   0 -10   7    0.04    0.72
   1 -10   7    0.11    0.83
   7   9  -7    0.17    0.74
  -7  -9   7    1.41    0.85
  -7  -9   7    1.03    0.59
   6   9  -7    2.99    1.00
  -6  -9   7    2.93    0.88
  -6  -9   7    4.05    0.94
   5   9  -7    7.42    1.36
  -5  -9   7    6.06    1.24
  -5  -9   7    4.75    1.01
   4   9  -7    6.63    1.24
  -4  -9   7    4.91    0.97
  -4  -9   7    7.49    1.31
   3   9  -7    2.36    0.82
  -3  -9   7    4.34    1.15
  -2  -9   7    2.14    0.86
  -1  -9   7    1.16    0.79
   0  -9   7    3.94    1.09
   1  -9   7    1.43    0.86
   2  -9   7    2.51    1.00
   3  -9   7    0.24    0.76
   3  -9   7   -0.68    0.76
   8   8  -7    0.01    0.75
  -8  -8   7    1.25    0.79
  -8  -8   7    0.42    0.53
   7   8  -7    3.45    1.04
  -7  -8   7    5.42    1.14
  -7  -8   7    4.32    0.91
   6   8  -7    9.84    1.63
  -6  -8   7    7.31    1.28
  -6  -8   7    8.43    1.12
   5   8  -7    4.71    1.12
  -5  -8   7    4.91    0.93
  -5  -8   7    8.31    1.35
   4   8  -7    8.56    1.40
  -4  -8   7    8.21    1.16
  -4  -8   7    7.60    1.28
   3   8  -7    6.52    1.17
  -3  -8   7    2.53    0.76
  -3  -8   7    4.49    1.03
   2   8  -7    1.22    0.64
  -2  -8   7    3.47    0.94
  -1  -8   7    6.96    1.20
   0  -8   7    5.17    1.17
   1  -8   7    0.42    0.63
  -2   8  -7   -0.09    0.64
   2  -8   7   -0.23    0.65
  -3   8  -7    1.69    0.86
   3  -8   7    1.47    0.80
  -4   8  -7    3.84    1.20
   4  -8   7    2.16    1.07
   4  -8   7    3.03    1.34
  -5   8  -7    1.07    0.92
   5  -8   7    0.29    0.82
   9   7  -7    0.94    0.75
   8   7  -7    2.38    0.93
  -8  -7   7    2.98    0.77
  -8  -7   7    3.90    1.07
   7   7  -7   12.25    1.81
  -7  -7   7   10.28    1.25
  -7  -7   7   11.85    1.55
  -6  -7   7   13.03    1.60
  -6  -7   7    8.56    1.16
  -5  -7   7    8.04    1.09
  -5  -7   7    5.53    1.04
  -4  -7   7    0.70    0.50
  -4  -7   7    1.40    0.68
  -3  -7   7   10.98    1.19
  -3  -7   7   12.46    1.51
  -2  -7   7   23.36    2.30
  -2  -7   7   20.11    1.88
  -1  -7   7    3.80    0.94
   0   7  -7    0.33    0.55
   0  -7   7    0.77    0.64
   0  -7   7    1.18    0.66
  -1   7  -7    4.93    1.04
   1  -7   7    4.80    1.05
   1  -7   7    5.09    1.04
  -2   7  -7    0.09    0.56
   2  -7   7   -0.36    0.57
   2  -7   7    0.36    0.57
  -3   7  -7    1.28    0.74
   3  -7   7    1.26    0.76
  -4   7  -7    6.66    1.34
   4  -7   7    4.33    1.23
   4  -7   7    5.79    1.17
  -5   7  -7    6.07    1.35
   5  -7   7    4.12    1.15
  -6   7  -7    1.30    0.91
   6  -7   7    1.54    0.97
   9   6  -7    2.39    0.97
  -9  -6   7    2.75    0.79
  -9  -6   7    3.90    1.00
  -8  -6   7   13.83    1.53
  -8  -6   7    8.21    1.39
  -7  -6   7    5.12    1.14
  -7  -6   7    8.38    1.17
  -6  -6   7    8.39    1.07
  -6  -6   7    8.09    1.26
  -5  -6   7   10.91    1.26
  -5  -6   7   12.20    1.43
  -4  -6   7    9.06    1.13
  -4  -6   7    9.39    1.24
  -3  -6   7   17.36    1.27
  -3  -6   7   18.29    1.47
  -2  -6   7   11.76    1.80
  -2  -6   7    8.66    1.25
  -2  -6   7   10.76    1.14
   1   6  -7    4.95    0.93
  -1  -6   7    4.52    0.94
  -1  -6   7    6.52    1.03
   0   6  -7    0.28    0.49
   0   6  -7    0.05    0.35
   0  -6   7   -0.47    0.45
   0  -6   7    0.16    0.49
  -1   6  -7    0.49    0.50
   1  -6   7   -0.51    0.42
   1  -6   7   -0.04    0.53
  -2   6  -7   13.29    1.54
   2  -6   7    9.10    1.32
   2  -6   7   14.33    1.55
  -3   6  -7   10.55    1.48
   3  -6   7    9.43    1.31
   3  -6   7    9.61    1.51
  -4   6  -7    6.26    1.25
   4  -6   7    5.51    1.07
   4  -6   7    4.53    1.14
  -5   6  -7    9.71    1.53
   5  -6   7    7.39    1.43
  -6   6  -7    1.16    0.91
   6  -6   7   -0.08    0.71
  -7   6  -7    1.13    0.90
   7  -6   7    2.19    1.09
   9   5  -7    4.01    1.14
  -9  -5   7    5.62    1.03
  -9  -5   7    3.42    1.02
  -8  -5   7   14.74    1.72
  -8  -5   7    8.61    1.15
  -7  -5   7    5.54    0.96
  -7  -5   7    9.01    1.28
  -6  -5   7    9.99    1.33
  -6  -5   7   11.17    1.30
  -5  -5   7   11.06    1.35
  -5  -5   7    9.47    1.12
  -4  -5   7   28.53    1.53
  -4  -5   7   31.41    1.83
  -3  -5   7    8.46    1.12
  -3  -5   7    8.79    1.35
  -3  -5   7    9.73    1.00
   2   5  -7    1.21    0.55
  -2  -5   7    1.22    0.45
  -2  -5   7    1.30    0.58
  -2  -5   7    1.58    0.64
   1   5  -7    4.24    0.81
  -1  -5   7    1.90    0.69
  -1  -5   7    3.58    0.69
  -1  -5   7    3.68    0.79
   0   5  -7   -0.18    0.41
   0  -5   7   -0.02    0.44
   0  -5   7   -0.18    0.42
  -1   5  -7    4.11    0.86
   1  -5   7    3.63    0.78
   1  -5   7    5.38    0.99
  -2   5  -7   38.81    2.18
   2  -5   7   40.04    2.06
   2  -5   7   39.26    2.25
  -3   5  -7   18.63    1.81
   3  -5   7   17.12    1.79
   3  -5   7   18.31    1.45
  -4   5  -7    5.55    1.15
   4  -5   7    7.57    1.12
   4  -5   7    6.54    1.25
   4  -5   7    5.90    1.19
  -5   5  -7    5.92    1.23
   5  -5   7    7.68    1.34
  -6   5  -7    9.64    1.52
   6  -5   7    5.95    1.29
  -7   5  -7    3.26    1.12
   7  -5   7    3.45    1.12
  -8   5  -7    0.60    0.83
   8  -5   7   -0.26    0.71
   9   4  -7    4.33    1.21
  -9  -4   7    5.05    1.18
  -9  -4   7    4.69    0.93
   8   4  -7    2.38    0.98
  -8  -4   7    4.42    0.91
  -8  -4   7    5.52    1.11
   7   4  -7   14.62    1.86
  -7  -4   7   11.31    1.41
  -7  -4   7   12.00    1.32
  -6  -4   7   10.27    1.13
  -6  -4   7   10.68    1.34
  -5  -4   7   22.48    1.57
  -5  -4   7   20.34    1.31
  -4  -4   7   23.31    1.35
  -4  -4   7   22.90    1.55
   3   4  -7    1.98    0.62
  -3  -4   7    2.85    0.73
  -3  -4   7    3.00    0.61
  -3  -4   7    1.87    0.63
  -3  -4   7    1.90    0.50
   2   4  -7    1.45    0.58
  -2  -4   7    0.78    0.52
  -2  -4   7    0.64    0.35
  -2  -4   7    0.82    0.48
  -2  -4   7    1.53    0.41
   1   4  -7    0.11    0.37
  -1  -4   7   -0.23    0.25
  -1  -4   7   -0.30    0.37
  -1  -4   7    0.43    0.44
   0   4  -7   55.43    2.30
   0  -4   7   52.65    2.26
   0  -4   7   59.05    2.54
  -1   4  -7   30.58    1.78
   1  -4   7   39.69    1.90
   1  -4   7   32.44    1.92
  -2   4  -7   10.97    1.26
   2  -4   7   12.17    1.39
   2  -4   7   11.63    1.22
  -3   4  -7   37.17    2.06
   3  -4   7   40.44    1.96
   3  -4   7   39.31    2.17
  -4   4  -7   22.27    1.73
   4  -4   7   24.29    1.76
   4  -4   7   20.63    1.46
   4  -4   7   21.07    1.67
  -5   4  -7    3.25    0.95
   5  -4   7    0.56    0.57
   5  -4   7    0.72    0.61
  -6   4  -7   16.00    1.84
   6  -4   7    8.11    1.38
  -7   4  -7   13.67    1.75
   7  -4   7    9.34    1.50
  -8   4  -7    0.20    0.78
   8  -4   7    3.42    1.12
   9   3  -7    3.77    1.16
  -9  -3   7    6.50    1.27
  -9  -3   7    4.84    0.96
   8   3  -7    3.85    1.10
  -8  -3   7    4.60    0.89
  -8  -3   7    5.51    1.14
   7   3  -7   11.24    1.60
  -7  -3   7   16.98    1.76
  -7  -3   7   12.53    1.32
   6   3  -7   22.27    1.78
  -6  -3   7   21.64    1.37
  -6  -3   7   21.52    1.62
   5   3  -7   15.29    1.59
  -5  -3   7   18.40    1.22
  -5  -3   7   16.04    1.59
   4   3  -7    3.44    0.71
  -4  -3   7    3.55    0.76
  -4  -3   7    2.61    0.58
  -4  -3   7    3.00    0.73
   3   3  -7    9.54    1.07
  -3  -3   7    9.21    0.99
  -3  -3   7    8.47    1.05
  -3  -3   7    7.92    0.89
  -3  -3   7    6.95    1.01
   2   3  -7    6.52    0.93
  -2  -3   7    6.18    0.76
  -2  -3   7    6.15    0.91
  -2  -3   7    6.45    0.84
  -2  -3   7    5.89    0.94
   1   3  -7    7.94    0.99
  -1  -3   7    7.94    1.02
  -1  -3   7    5.47    0.73
  -1  -3   7    6.32    0.73
  -1  -3   7    5.57    0.92
   0   3  -7   60.15    2.34
   0  -3   7   61.13    2.32
   0  -3   7   56.92    2.45
   0  -3   7   58.37    1.87
  -1   3  -7   72.59    2.63
   1  -3   7   73.43    2.80
   1  -3   7   70.89    2.14
   1  -3   7   70.45    2.51
  -2   3  -7   33.88    1.81
   2  -3   7   33.98    1.67
   2  -3   7   34.22    1.89
   2  -3   7   31.76    1.41
  -3   3  -7   13.58    1.37
  -3   3  -7   11.70    1.15
   3  -3   7   11.92    0.96
   3  -3   7   13.36    1.43
   3  -3   7   10.49    1.11
  -4   3  -7   32.67    1.88
  -4   3  -7   30.46    1.61
   4  -3   7   30.90    1.88
   4  -3   7   31.83    1.84
   4  -3   7   27.66    1.56
  -5   3  -7   41.28    2.23
  -5   3  -7   45.89    2.07
   5  -3   7   44.09    2.32
   5  -3   7   46.07    2.30
  -6   3  -7    7.67    1.13
  -6   3  -7    5.30    1.11
   6  -3   7    7.14    1.26
  -7   3  -7    7.79    2.01
  -7   3  -7    4.97    1.11
   7  -3   7    4.56    1.06
  -8   3  -7    5.03    1.21
   8  -3   7    1.56    0.86
  -9   3  -7   -0.71    0.67
   9  -3   7    0.49    0.71
   9   2  -7    2.03    0.96
  -9  -2   7    5.64    1.02
  -9  -2   7    5.00    1.24
   8   2  -7   11.98    1.73
  -8  -2   7   12.01    1.61
  -8  -2   7   11.14    1.32
   7   2  -7    6.82    1.26
  -7  -2   7    7.18    1.08
  -7  -2   7    8.08    1.29
   6   2  -7   12.45    1.53
  -6  -2   7   11.76    1.36
  -6  -2   7    9.70    1.14
   5   2  -7    6.00    1.04
  -5  -2   7    6.16    0.85
  -5  -2   7    5.42    0.98
   4   2  -7   -0.03    0.37
   4   2  -7   -0.47    0.34
  -4  -2   7    0.11    0.33
  -4  -2   7    1.06    0.55
  -4  -2   7   -0.18    0.37
   3   2  -7    0.29    0.39
  -3  -2   7    0.30    0.29
  -3  -2   7   -0.20    0.35
  -3  -2   7    0.01    0.37
   2   2  -7   24.73    1.45
  -2  -2   7   26.81    1.36
  -2  -2   7   24.60    1.47
  -2  -2   7   24.14    1.23
  -2  -2   7   25.53    1.57
   1   2  -7  110.25    3.25
  -1  -2   7  108.91    2.88
  -1  -2   7  103.00    3.37
  -1  -2   7  108.64    2.94
  -1  -2   7  108.63    3.19
   0   2  -7   40.84    1.81
   0   2  -7   36.13    0.96
   0  -2   7   36.17    0.98
   0  -2   7   35.76    1.69
   0  -2   7   38.07    1.25
   0  -2   7   37.12    1.85
   0  -2   7   36.94    1.51
  -1   2  -7   65.93    2.19
  -1   2  -7   64.59    2.42
   1  -2   7   67.46    2.34
   1  -2   7   67.87    2.14
   1  -2   7   64.30    1.61
   1  -2   7   69.49    2.61
  -2   2  -7   57.65    2.26
  -2   2  -7   54.47    1.97
   2  -2   7   50.41    2.25
   2  -2   7   51.44    1.88
   2  -2   7   55.22    2.09
  -3   2  -7   27.22    1.42
  -3   2  -7   29.17    1.64
   3  -2   7   28.35    1.44
   3  -2   7   30.65    1.73
   3  -2   7   26.82    1.41
  -4   2  -7   47.64    2.17
  -4   2  -7   42.16    1.85
   4  -2   7   47.19    1.97
   4  -2   7   44.37    2.17
   4  -2   7   42.14    1.94
   4  -2   7   44.98    1.83
  -5   2  -7   57.78    2.23
  -5   2  -7   55.35    2.47
   5  -2   7   55.61    2.48
   5  -2   7   55.79    2.40
  -6   2  -7    5.53    0.91
  -6   2  -7    7.32    1.14
   6  -2   7    7.03    1.11
   6  -2   7    6.36    1.03
  -7   2  -7    1.09    0.75
  -7   2  -7    0.93    0.57
   7  -2   7    0.84    0.64
  -8   2  -7    3.24    0.80
  -8   2  -7    1.64    0.80
   8  -2   7    2.08    0.90
  -9   2  -7    1.83    0.74
  -9   2  -7    1.66    0.89
   9  -2   7    0.50    0.71
   9   1  -7    2.26    0.93
  -9  -1   7    5.16    1.24
   8   1  -7   10.91    1.63
  -8  -1   7    9.69    1.47
  -8  -1   7   12.05    1.39
   7   1  -7    7.47    1.28
  -7  -1   7    7.95    1.35
  -7  -1   7    7.54    1.11
   6   1  -7   -0.30    0.45
  -6  -1   7   -1.15    0.37
  -6  -1   7   -0.01    0.34
   5   1  -7   -0.14    0.39
  -5  -1   7    0.49    0.50
  -5  -1   7    0.36    0.49
  -5  -1   7   -0.31    0.29
   4   1  -7   13.73    1.14
   4   1  -7   12.78    1.22
  -4  -1   7   13.44    1.46
  -4  -1   7   14.27    1.28
  -4  -1   7   11.10    1.26
   3   1  -7    6.59    0.89
   3   1  -7    4.42    0.79
  -3  -1   7    5.10    0.88
  -3  -1   7    4.88    0.80
  -3  -1   7    4.46    0.71
   2   1  -7  108.06    3.25
  -2  -1   7  105.72    3.39
  -2  -1   7  107.85    2.89
  -2  -1   7  111.84    3.16
  -2  -1   7  109.93    3.24
   1   1  -7   78.66    2.63
  -1  -1   7   73.93    2.40
  -1  -1   7   73.94    2.22
  -1  -1   7   77.67    2.56
  -1  -1   7   80.74    2.80
   0   1  -7   37.43    1.75
   0   1  -7   35.67    1.50
   0  -1   7   36.12    1.28
   0  -1   7   38.17    1.42
   0  -1   7   37.87    1.68
   0  -1   7   37.26    1.57
   0  -1   7   36.05    1.80
  -1   1  -7   26.65    1.49
  -1   1  -7   25.17    1.27
   1  -1   7   27.53    1.38
   1  -1   7   24.70    1.50
   1  -1   7   25.44    1.00
   1  -1   7   26.96    1.32
   1  -1   7   27.71    1.09
  -2   1  -7   97.09    3.02
  -2   1  -7  101.22    2.77
   2  -1   7   94.71    3.09
   2  -1   7   97.56    2.78
   2  -1   7   94.92    2.80
  -3   1  -7  165.61    4.04
  -3   1  -7  166.50    4.37
   3  -1   7  167.05    4.03
   3  -1   7  175.57    4.57
   3  -1   7  168.74    4.19
  -4   1  -7   22.25    1.28
  -4   1  -7   23.56    1.48
   4  -1   7   22.85    1.41
   4  -1   7   21.46    1.26
   4  -1   7   23.59    1.51
   4  -1   7   20.39    1.16
  -5   1  -7   15.71    1.52
  -5   1  -7   14.96    1.10
   5  -1   7   15.57    1.20
   5  -1   7   12.72    1.32
   5  -1   7   16.85    1.32
  -6   1  -7   17.53    1.21
  -6   1  -7   17.34    1.40
   6  -1   7   16.98    1.34
   6  -1   7   16.61    1.32
  -7   1  -7    0.02    0.52
  -7   1  -7   -0.41    0.33
   7  -1   7   -0.28    0.34
   7  -1   7    0.01    0.46
  -8   1  -7    0.20    0.44
  -8   1  -7   -0.11    0.60
   8  -1   7    0.36    0.55
  -9   1  -7    7.16    1.11
  -9   1  -7    8.09    1.32
   9  -1   7    7.98    1.38
 -10   1  -7    3.20    0.83
 -10   1  -7    1.46    0.84
  10  -1   7    1.15    0.78
   9   0  -7    3.74    1.10
  -9   0   7    2.57    1.07
   8   0  -7    1.90    0.88
  -8   0   7    1.59    0.86
   7   0  -7    4.12    1.02
  -7   0   7    3.19    0.81
  -7   0   7    3.72    0.99
   6   0  -7   -0.13    0.45
  -6   0   7    0.02    0.39
  -6   0   7    0.40    0.56
   5   0  -7    1.24    0.56
   5   0  -7    1.10    0.58
  -5   0   7    2.15    0.71
  -5   0   7    1.46    0.52
  -5   0   7    1.00    0.63
   4   0  -7   24.47    1.45
   4   0  -7   27.01    1.51
  -4   0   7   23.79    1.66
  -4   0   7   22.54    1.51
  -4   0   7   24.38    1.36
   3   0  -7   68.48    2.32
   3   0  -7   67.66    2.48
  -3   0   7   69.80    2.73
  -3   0   7   72.09    2.26
  -3   0   7   67.43    2.52
   2   0  -7   22.95    1.39
  -2   0   7   22.60    1.38
  -2   0   7   20.22    1.30
  -2   0   7   19.52    1.09
  -2   0   7   21.16    1.45
   1   0  -7   23.77    1.23
   1   0  -7   26.47    1.46
  -1   0   7   25.47    1.40
  -1   0   7   27.60    1.57
  -1   0   7   25.96    1.40
  -1   0   7   24.97    1.17
   0   0  -7  201.33    4.51
   0   0  -7  199.18    4.82
   0   0   7  198.68    4.95
   0   0   7  193.16    4.66
   0   0   7  200.74    4.49
   0   0   7  200.83    4.66
  -1   0  -7   61.55    1.39
  -1   0  -7   62.21    2.02
  -1   0  -7   59.22    2.20
   1   0   7   61.31    1.92
   1   0   7   59.62    2.31
   1   0   7   60.73    1.91
   1   0   7   59.12    2.05
   1   0   7   59.00    2.10
  -2   0  -7   74.80    2.54
  -2   0  -7   78.67    2.33
   2   0   7   80.64    2.38
   2   0   7   70.46    2.40
   2   0   7   73.90    2.62
   2   0   7   80.98    2.21
   2   0   7   77.71    2.23
  -3   0  -7  131.69    3.63
  -3   0  -7  133.95    3.38
   3   0   7  132.37    3.25
   3   0   7  135.48    3.14
   3   0   7  131.56    3.69
   3   0   7  132.91    3.31
   3   0   7  131.23    3.62
  -4   0  -7   44.22    1.91
  -4   0  -7   42.21    1.70
   4   0   7   43.26    1.53
   4   0   7   45.14    1.95
   4   0   7   43.18    1.93
   4   0   7   43.33    1.65
  -5   0  -7   -0.24    0.31
  -5   0  -7   -0.01    0.38
   5   0   7   -0.19    0.32
   5   0   7    0.31    0.45
   5   0   7    0.15    0.35
  -6   0  -7    2.49    0.71
  -6   0  -7    2.56    0.59
   6   0   7    2.31    0.65
   6   0   7    2.15    0.62
  -7   0  -7   10.26    1.10
  -7   0  -7    8.99    1.21
   7   0   7   10.90    1.32
   7   0   7    9.77    1.10
  -8   0  -7    5.78    0.96
  -8   0  -7    4.88    0.99
   8   0   7    5.68    0.94
   8   0   7    5.78    1.10
  -9   0  -7    1.82    0.65
  -9   0  -7    1.68    0.70
   9   0   7    1.30    0.68
 -10   0  -7    3.60    0.99
 -10   0  -7    5.16    0.98
   9  -1  -7    2.27    1.00
  -9   1   7    1.38    1.06
   8  -1  -7    0.17    0.59
  -8   1   7   -0.37    0.69
   7  -1  -7    0.30    0.58
  -7   1   7    0.31    0.73
   6  -1  -7    8.36    1.30
  -6   1   7    6.28    1.14
   5  -1  -7    8.25    1.09
   5  -1  -7   10.93    1.26
  -5   1   7    8.09    1.18
  -5   1   7    7.28    1.18
   4  -1  -7   14.15    1.14
   4  -1  -7   14.28    1.38
  -4   1   7   15.50    1.49
  -4   1   7   14.63    1.61
  -4   1   7   14.48    1.33
   3  -1  -7   64.70    2.22
   3  -1  -7   65.14    2.50
  -3   1   7   67.41    2.53
  -3   1   7   67.54    2.73
   2  -1  -7   39.84    1.87
   2  -1  -7   40.07    1.51
  -2   1   7   37.15    1.78
  -2   1   7   43.71    2.08
   1  -1  -7   43.68    1.92
   1  -1  -7   42.34    1.67
  -1   1   7   40.65    1.94
  -1   1   7   45.09    1.85
  -1   1   7   43.62    1.90
   0  -1  -7   46.58    1.97
   0  -1  -7   42.51    1.68
   0   1   7   48.71    2.06
   0   1   7   45.91    1.91
   0   1   7   47.71    1.83
   0   1   7   47.84    1.86
  -1  -1  -7  279.11    4.96
  -1  -1  -7  285.69    6.17
  -1  -1  -7  282.99    5.87
   1   1   7  270.58    6.21
   1   1   7  284.19    5.93
   1   1   7  278.54    6.13
   1   1   7  279.99    5.96
   1   1   7  284.01    5.88
  -2  -1  -7  110.11    2.52
  -2  -1  -7  111.40    3.16
  -2  -1  -7  113.08    2.96
   2   1   7  107.31    3.00
   2   1   7  109.60    2.94
   2   1   7  105.24    3.13
   2   1   7  113.89    3.27
   2   1   7  113.68    2.89
   2   1   7  112.58    2.31
  -3  -1  -7   13.79    0.91
  -3  -1  -7   12.38    1.01
   3   1   7   11.08    0.93
   3   1   7   11.18    1.13
   3   1   7   13.20    1.05
   3   1   7   10.44    0.75
   3   1   7   11.92    0.66
  -4  -1  -7   21.26    1.28
  -4  -1  -7   19.41    1.09
   4   1   7   20.02    0.99
   4   1   7   22.40    1.40
   4   1   7   20.80    1.28
   4   1   7   20.85    1.27
  -5  -1  -7    0.88    0.41
  -5  -1  -7    0.32    0.40
   5   1   7   -0.20    0.41
   5   1   7    0.36    0.36
   5   1   7    0.29    0.33
  -6  -1  -7    2.15    0.61
  -6  -1  -7    2.45    0.54
   6   1   7    3.05    0.64
   6   1   7    2.93    0.64
   6   1   7    2.49    0.73
  -7  -1  -7   15.99    1.12
  -7  -1  -7   16.20    1.30
   7   1   7   15.61    1.26
   7   1   7   14.36    1.10
  -8  -1  -7   14.01    1.45
  -8  -1  -7   14.20    1.31
   8   1   7   15.59    1.54
   8   1   7   15.63    1.08
  -9  -1  -7    2.03    0.75
  -9  -1  -7    1.83    0.59
 -10  -1  -7    0.67    0.51
 -10  -1  -7    1.28    0.76
 -11  -1  -7    1.57    0.69
 -11  -1  -7    2.00    0.85
   8  -2  -7    0.65    0.73
  -8   2   7    0.86    0.88
   7  -2  -7    0.30    0.59
  -7   2   7    0.03    0.73
   6  -2  -7    6.03    1.10
  -6   2   7    8.70    1.39
   5  -2  -7   23.35    1.58
   5  -2  -7   23.25    1.60
  -5   2   7   25.85    1.81
  -5   2   7   26.43    1.94
   4  -2  -7   20.01    1.44
   4  -2  -7   19.89    1.34
  -4   2   7   12.69    1.45
  -4   2   7   15.73    1.53
   3  -2  -7    4.73    0.86
   3  -2  -7    5.95    0.78
  -3   2   7    3.03    0.72
  -3   2   7    4.89    0.85
   2  -2  -7   75.65    2.72
   2  -2  -7   69.62    2.08
  -2   2   7   74.17    2.58
  -2   2   7   72.04    2.80
   1  -2  -7  102.05    3.21
   1  -2  -7  105.53    2.91
   1  -2  -7  103.08    2.39
  -1   2   7  100.08    3.27
  -1   2   7  102.02    3.21
  -1   2   7  103.88    3.04
   0  -2  -7   78.95    2.66
   0  -2  -7   78.53    2.39
   0   2   7   84.07    2.72
   0   2   7   77.35    2.43
   0   2   7   77.45    2.73
   0   2   7   74.91    2.57
  -1  -2  -7  201.99    4.57
  -1  -2  -7  208.88    4.89
   1   2   7  206.71    4.82
   1   2   7  208.78    4.96
   1   2   7  212.07    4.59
   1   2   7  195.74    4.93
   1   2   7  197.94    4.92
   1   2   7  209.07    4.27
  -2  -2  -7   16.35    1.00
  -2  -2  -7   16.29    1.12
   2   2   7   15.38    1.12
   2   2   7   18.18    1.19
   2   2   7   17.37    0.94
   2   2   7   15.73    1.16
   2   2   7   17.38    1.13
  -3  -2  -7    0.58    0.38
  -3  -2  -7    0.48    0.36
   3   2   7    0.38    0.25
   3   2   7    0.21    0.35
   3   2   7    0.51    0.36
   3   2   7   -0.10    0.30
   3   2   7    0.35    0.42
  -4  -2  -7    1.66    0.47
  -4  -2  -7    1.08    0.45
   4   2   7    1.26    0.43
   4   2   7    1.01    0.52
   4   2   7    0.86    0.45
  -5  -2  -7   33.22    1.59
  -5  -2  -7   33.75    1.41
   5   2   7   34.36    1.83
   5   2   7   31.21    1.77
   5   2   7   31.54    1.48
  -6  -2  -7   17.78    1.21
  -6  -2  -7   15.41    0.98
   6   2   7   16.87    1.08
   6   2   7   17.44    1.70
  -7  -2  -7    5.82    0.76
  -7  -2  -7    4.50    0.79
   7   2   7    5.91    0.71
   7   2   7    6.17    1.16
  -8  -2  -7    7.60    1.02
  -8  -2  -7    7.40    0.91
   8   2   7    8.44    0.68
  -9  -2  -7    6.87    1.03
  -9  -2  -7    4.94    0.81
 -10  -2  -7    1.09    0.65
 -10  -2  -7    0.24    0.41
 -11  -2  -7    3.36    0.94
 -11  -2  -7    3.39    0.78
   8  -3  -7    2.89    0.92
  -8   3   7    3.05    1.12
   7  -3  -7    3.92    1.06
  -7   3   7    3.77    1.12
   6  -3  -7    5.65    1.08
  -6   3   7    5.57    1.22
   5  -3  -7    9.49    1.24
   5  -3  -7    9.68    1.31
  -5   3   7    9.89    1.39
  -5   3   7   10.42    1.55
   4  -3  -7   22.84    1.61
   4  -3  -7   22.23    1.40
  -4   3   7   18.30    1.86
  -4   3   7   22.41    1.63
   3  -3  -7   12.17    0.97
   3  -3  -7   13.34    1.40
  -3   3   7   14.80    1.62
  -3   3   7   12.63    1.35
   2  -3  -7   57.73    2.38
   2  -3  -7   57.62    1.83
  -2   3   7   59.25    2.31
  -2   3   7   56.29    2.51
   1  -3  -7  141.31    3.96
   1  -3  -7  142.67    3.65
  -1   3   7  136.18    3.98
  -1   3   7  138.19    4.10
  -1   3   7  137.60    2.80
  -1   3   7  141.35    3.75
   0  -3  -7   84.41    2.54
   0  -3  -7   81.74    2.74
   0   3   7   81.69    2.86
   0   3   7   83.42    2.82
   0   3   7   82.22    2.53
   0   3   7   78.75    2.77
  -1  -3  -7    0.69    0.47
  -1  -3  -7    0.66    0.36
   1   3   7    0.61    0.40
   1   3   7    0.48    0.43
   1   3   7    1.13    0.30
   1   3   7    0.42    0.49
   1   3   7    0.88    0.38
   1   3   7    0.30    0.39
  -2  -3  -7   33.64    1.45
  -2  -3  -7   33.87    1.62
   2   3   7   34.14    1.73
   2   3   7   35.87    1.75
   2   3   7   33.03    1.63
   2   3   7   34.13    1.12
   2   3   7   35.36    1.31
   2   3   7   33.64    1.65
  -3  -3  -7   11.47    0.86
  -3  -3  -7   12.11    1.12
   3   3   7    9.95    1.12
   3   3   7    9.98    0.62
   3   3   7   11.80    1.17
   3   3   7   10.94    1.08
   3   3   7    9.84    1.10
  -4  -3  -7    0.00    0.34
  -4  -3  -7    0.52    0.35
   4   3   7    0.25    0.30
   4   3   7    0.10    0.40
   4   3   7    0.36    0.25
   4   3   7    0.22    0.42
  -5  -3  -7   27.21    1.25
  -5  -3  -7   27.61    1.39
   5   3   7   28.95    1.76
   5   3   7   26.61    1.28
   5   3   7   27.83    1.69
  -6  -3  -7   29.75    1.32
  -6  -3  -7   33.36    1.56
   6   3   7   34.44    1.99
   6   3   7   29.40    1.26
  -7  -3  -7    7.09    0.90
  -7  -3  -7    4.97    0.70
   7   3   7    4.44    0.95
   7   3   7    5.50    0.56
  -8  -3  -7    0.56    0.38
  -8  -3  -7    0.45    0.43
  -9  -3  -7   10.84    1.21
  -9  -3  -7   12.14    1.13
 -10  -3  -7    7.44    1.06
 -10  -3  -7    4.56    0.78
 -11  -3  -7    2.30    0.64
  -8   4   7    1.96    0.97
   7  -4  -7    3.42    1.05
  -7   4   7    5.55    1.32
   6  -4  -7    4.42    1.04
  -6   4   7    2.73    0.94
   5  -4  -7    0.90    0.61
   5  -4  -7    0.52    0.55
  -5   4   7    1.51    0.77
  -5   4   7    1.57    0.77
   4  -4  -7   24.34    1.72
   4  -4  -7   26.78    1.61
  -4   4   7   26.83    1.86
  -4   4   7   24.83    1.93
   3  -4  -7   49.47    2.00
   3  -4  -7   53.66    2.45
  -3   4   7   49.20    2.52
  -3   4   7   52.02    2.38
   2  -4  -7   25.17    1.62
  -2   4   7   21.22    1.65
  -2   4   7   21.59    1.56
  -2   4   7   20.10    1.41
   1  -4  -7   65.65    2.55
   1  -4  -7   60.76    2.22
  -1   4   7   63.84    2.63
  -1   4   7   62.33    2.30
  -1   4   7   63.86    1.80
  -1   4   7   60.56    2.54
  -1   4   7   64.36    2.68
   0  -4  -7   42.73    1.77
   0  -4  -7   44.34    2.01
   0   4   7   45.38    1.78
   0   4   7   46.84    2.14
   0   4   7   43.75    2.08
   0   4   7   40.75    1.41
   0   4   7   43.68    2.04
  -1  -4  -7   -0.07    0.31
  -1  -4  -7   -0.09    0.36
   1   4   7   -0.40    0.33
   1   4   7    0.41    0.26
   1   4   7   -0.64    0.30
   1   4   7    0.31    0.37
   1   4   7    0.03    0.28
   1   4   7    0.19    0.28
  -2  -4  -7    0.94    0.48
  -2  -4  -7    1.34    0.46
   2   4   7    1.28    0.56
   2   4   7    1.19    0.34
   2   4   7    1.20    0.51
   2   4   7    0.89    0.42
   2   4   7    0.41    0.29
   2   4   7    1.30    0.59
  -3  -4  -7   11.72    1.01
  -3  -4  -7    9.94    1.00
   3   4   7    9.81    0.72
   3   4   7   10.11    1.21
   3   4   7   10.29    1.19
   3   4   7   11.55    1.12
   3   4   7   11.17    1.20
  -4  -4  -7   77.64    2.29
  -4  -4  -7   80.44    2.52
   4   4   7   79.36    2.88
   4   4   7   80.56    3.00
   4   4   7   82.77    2.30
   4   4   7   72.86    2.36
  -5  -4  -7    5.19    0.66
  -5  -4  -7    4.19    0.68
   5   4   7    4.78    0.70
   5   4   7    4.45    0.59
   5   4   7    5.07    1.00
   5   4   7    5.96    1.04
  -6  -4  -7    5.70    0.76
  -6  -4  -7    7.42    0.77
   6   4   7    7.16    0.57
   6   4   7    7.71    0.97
   6   4   7    5.51    1.02
   6   4   7    7.42    1.14
  -7  -4  -7    8.99    1.01
  -7  -4  -7    8.84    0.85
   7   4   7   10.58    1.39
  -8  -4  -7    3.90    0.72
  -8  -4  -7    5.34    0.71
  -9  -4  -7   11.50    1.05
  -9  -4  -7   10.91    1.15
 -10  -4  -7   13.14    1.17
 -11  -4  -7    2.70    0.66
  -7   5   7    1.57    0.95
[truncated: 118,703 more chars]
