# Supplementary material for: Synthesis, crystal structure and Hirshfeld surface of bis­(2-amino­pyridinium) hexa­chlorido­stannate(IV)
Source: Acta Crystallogr E Crystallogr Commun. 2020 Jul 17;76(Pt 8):1279–83. doi: 10.1107/S205698902000941X (PMC7405591; doi:10.1107/S205698902000941X)
Supplement: Supplementary file 2 [file e-76-01279-Isup2.hkl]

data_I                                                                          
_shelx_title ' SIR92 run in space group P -1'                                   
_shelx_refln_list_code          4                                               
_shelx_F_calc_maximum       88.68                                               
_exptl_crystal_F_000       254.00                                               
_reflns_d_resolution_high  0.7800                                               
                                                                                
loop_                                                                           
 _space_group_symop_operation_xyz                                               
 'x, y, z'                                                                      
 '-x, -y, -z'                                                                   
                                                                                
_cell_length_a     7.4537                                                       
_cell_length_b     8.0674                                                       
_cell_length_c     8.1025                                                       
_cell_angle_alpha  83.791                                                       
_cell_angle_beta   82.591                                                       
_cell_angle_gamma  71.407                                                       
                                                                                
_shelx_F_squared_multiplier     1.000                                           
                                                                                
loop_                                                                           
 _refln_index_h                                                                 
 _refln_index_k                                                                 
 _refln_index_l                                                                 
 _refln_F_squared_calc                                                          
 _refln_F_squared_meas                                                          
 _refln_F_squared_sigma                                                         
 _refln_observed_status                                                         
   2   0   0        134.81        119.91         1.77 o                         
   3   0   0        900.94        884.20         7.63 o                         
   4   0   0        433.17        459.50         4.71 o                         
   5   0   0        298.02        301.10         3.82 o                         
   6   0   0        295.83        302.30         4.91 o                         
   7   0   0        271.87        265.14         6.07 o                         
   8   0   0         12.92         12.04         2.03 o                         
   9   0   0          2.59          1.12         2.10 o                         
  -8   1   0          7.32          9.13         2.43 o                         
  -7   1   0        142.06        132.48         5.80 o                         
  -6   1   0        480.70        475.50         5.92 o                         
  -5   1   0        120.81        119.29         2.64 o                         
  -4   1   0         30.99         25.43         1.35 o                         
  -3   1   0       3730.07       3741.25        27.49 o                         
  -2   1   0       7405.05       7378.35        47.07 o                         
  -1   1   0       5249.68       5357.99        45.14 o                         
   3   1   0         70.49         62.99         1.44 o                         
   4   1   0       1675.91       1680.55        13.07 o                         
   5   1   0        472.79        468.21         6.89 o                         
   6   1   0         36.05         38.91         2.17 o                         
   7   1   0         55.61         63.51         3.07 o                         
   8   1   0        152.99        141.32         4.76 o                         
   9   1   0         24.65         17.89         2.51 o                         
  -8   2   0        103.96        109.59         6.68 o                         
  -7   2   0         39.35         41.10         4.30 o                         
  -6   2   0         33.90         32.00         2.07 o                         
  -5   2   0        583.20        594.11         8.14 o                         
  -4   2   0        476.41        487.29         7.16 o                         
  -3   2   0        892.81        877.05         8.07 o                         
  -2   2   0       7864.53       7869.96        54.89 o                         
  -1   2   0       5324.10       5482.72        46.83 o                         
   3   2   0       1025.39       1064.69         9.32 o                         
   4   2   0        722.16        739.65         5.81 o                         
   5   2   0        796.39        805.96         7.10 o                         
   6   2   0         46.81         41.38         1.41 o                         
   7   2   0          7.28          5.76         1.04 o                         
   8   2   0        250.20        237.39         6.23 o                         
   9   2   0        250.01        241.58        10.52 o                         
  -7   3   0         39.05         39.94         4.26 o                         
  -6   3   0          2.48          3.98         1.51 o                         
  -5   3   0        485.37        494.03         7.35 o                         
  -4   3   0       1774.42       1806.50        16.54 o                         
  -3   3   0       1095.31       1099.70        10.95 o                         
  -2   3   0       2769.51       2854.46        22.31 o                         
  -1   3   0        957.85        999.45        11.29 o                         
   0   3   0        260.83        246.55         3.95 o                         
   1   3   0         43.53         42.38         0.90 o                         
   2   3   0       3214.40       3324.04        18.66 o                         
   3   3   0       3959.19       3994.68        27.24 o                         
   4   3   0        302.10        291.69         6.60 o                         
   5   3   0         12.44         12.46         0.88 o                         
   6   3   0        229.58        227.66         4.23 o                         
   7   3   0        266.65        256.12         4.13 o                         
   8   3   0        265.20        264.78         4.89 o                         
   9   3   0        366.92        370.28         7.66 o                         
  -7   4   0        126.12        131.70        10.85 o                         
  -6   4   0        141.06        156.84         5.15 o                         
  -5   4   0         95.46        105.11         4.42 o                         
  -4   4   0       1497.11       1517.85        15.01 o                         
  -3   4   0       1123.08       1079.50        12.41 o                         
  -2   4   0         38.15         40.00         2.26 o                         
  -1   4   0        368.55        375.15         5.47 o                         
   0   4   0       2203.33       2200.60        31.46 o                         
   1   4   0        629.61        632.61         4.34 o                         
   2   4   0        206.32        219.73         2.22 o                         
   3   4   0         67.55         61.83         1.52 o                         
   4   4   0        528.51        556.63         6.51 o                         
   5   4   0          0.41         -0.11         0.70 o                         
   6   4   0        392.67        387.40         5.85 o                         
   7   4   0        779.37        799.37        11.64 o                         
   8   4   0        265.46        259.45         5.36 o                         
   9   4   0        132.91        140.20         4.65 o                         
  -6   5   0        310.07        334.46         9.11 o                         
  -5   5   0        241.75        243.34         7.33 o                         
  -4   5   0        173.56        153.13         4.42 o                         
  -3   5   0        309.46        303.45         6.18 o                         
  -2   5   0        406.92        408.09         7.38 o                         
  -1   5   0        146.43        149.92         4.85 o                         
   0   5   0        260.46        234.07         4.27 o                         
   1   5   0       1906.92       1899.64        11.88 o                         
   2   5   0         15.66         24.89         1.97 o                         
   3   5   0          9.43          7.91         0.72 o                         
   4   5   0        285.88        280.02         3.84 o                         
   5   5   0        119.75        124.79         2.21 o                         
   6   5   0        960.01        963.12        10.35 o                         
   7   5   0        584.60        601.74        10.81 o                         
   8   5   0        286.90        272.58         9.36 o                         
   9   5   0         18.66         17.69         2.05 o                         
  -5   6   0        201.26        208.84         8.39 o                         
  -4   6   0         22.64         27.36         3.15 o                         
  -3   6   0         95.29         97.56         9.34 o                         
  -2   6   0        386.32        390.35        12.54 o                         
  -1   6   0        380.42        385.48         8.19 o                         
   0   6   0         94.48         93.52         2.89 o                         
   1   6   0        183.75        196.92         3.24 o                         
   2   6   0          2.33          2.96         0.58 o                         
   3   6   0         18.06         20.79         1.30 o                         
   4   6   0        412.56        397.44         6.94 o                         
   5   6   0       1490.73       1492.92        14.90 o                         
   6   6   0        349.06        356.77         6.23 o                         
   7   6   0         84.87         87.10         3.63 o                         
   8   6   0        105.68        115.10         8.32 o                         
   9   6   0         75.02         85.22         7.11 o                         
  -4   7   0        102.22        106.46        12.48 o                         
  -3   7   0         22.98         25.47         2.96 o                         
  -2   7   0         66.40         73.97         7.30 o                         
  -1   7   0        484.37        466.84         9.74 o                         
   0   7   0          4.43          5.14         1.28 o                         
   1   7   0         32.59         26.94         1.59 o                         
   2   7   0        308.64        300.10         4.67 o                         
   3   7   0        352.20        357.41         6.47 o                         
   4   7   0        352.61        352.94         4.87 o                         
   5   7   0        466.97        479.41         5.68 o                         
   6   7   0        219.43        223.63         7.30 o                         
   7   7   0        131.65        122.40         5.50 o                         
   8   7   0         16.51         16.54         6.07 o                         
  -3   8   0        102.66        101.55         7.07 o                         
  -2   8   0         14.75         11.30         2.39 o                         
  -1   8   0          4.18          7.31         2.18 o                         
   0   8   0         42.84         43.43         3.17 o                         
   1   8   0         27.33         25.46         2.83 o                         
   2   8   0        132.48        133.26         4.95 o                         
   3   8   0        433.49        439.11         7.70 o                         
   4   8   0        486.26        515.65         7.51 o                         
   5   8   0         44.89         49.28         2.32 o                         
   6   8   0         58.46         59.46         3.79 o                         
   7   8   0         75.65         81.98         2.54 o                         
  -1   9   0          0.28          2.26         2.14 o                         
   0   9   0         69.05         69.63         4.08 o                         
   1   9   0        100.55        100.53         5.57 o                         
   2   9   0        156.50        152.68         5.87 o                         
   3   9   0        153.57        163.69         8.98 o                         
   4   9   0         82.33         88.23         4.43 o                         
   5   9   0         37.63         39.57         2.87 o                         
   6   9   0         66.01         61.49         3.45 o                         
   1  10   0        119.59        121.62         7.62 o                         
   2  10   0        115.20        119.27         6.42 o                         
   3  10   0         12.23         11.09         2.54 o                         
   4  10   0         21.37         22.35         2.59 o                         
  -4 -10   1          2.67         -0.37         1.79 o                         
  -3 -10   1          8.39          3.14         2.48 o                         
  -2 -10   1         77.37         76.96         6.07 o                         
  -6  -9   1          1.14          1.67         1.43 o                         
  -5  -9   1          5.07          2.68         1.44 o                         
  -4  -9   1         66.46         66.18         3.48 o                         
  -3  -9   1        182.03        179.32         5.13 o                         
  -2  -9   1        143.39        139.76         6.99 o                         
  -1  -9   1        223.58        241.25        14.78 o                         
   0  -9   1         40.26         45.04         4.82 o                         
   1  -9   1          9.31          5.41         3.11 o                         
  -7  -8   1          3.62          2.05         1.30 o                         
  -6  -8   1         24.40         21.95         2.11 o                         
  -5  -8   1         38.69         38.70         2.69 o                         
  -4  -8   1        247.55        249.56         5.17 o                         
  -3  -8   1        592.05        583.12         8.12 o                         
  -2  -8   1        144.40        128.39         4.13 o                         
  -1  -8   1         77.29         76.72         4.44 o                         
   0  -8   1        229.44        233.53         7.08 o                         
   1  -8   1        102.40         98.97         7.22 o                         
   2  -8   1         30.49         38.32         5.34 o                         
   3  -8   1         73.05         78.08        11.86 o                         
  -8  -7   1          1.42          0.81         0.98 o                         
  -7  -7   1          0.85          0.18         0.88 o                         
  -6  -7   1        161.64        160.31         3.37 o                         
  -5  -7   1        373.09        367.64         6.62 o                         
  -4  -7   1        524.03        517.80         6.33 o                         
  -3  -7   1        531.84        528.98         9.91 o                         
  -2  -7   1        307.05        298.61         4.66 o                         
  -1  -7   1         54.15         55.83         2.65 o                         
   0  -7   1        246.21        246.28         6.57 o                         
   1  -7   1        368.32        354.80         8.14 o                         
   2  -7   1        177.88        177.51         6.18 o                         
   3  -7   1          2.75          1.16         2.07 o                         
   4  -7   1         35.18         40.32         4.83 o                         
  -8  -6   1         33.33         33.53         2.16 o                         
  -7  -6   1         67.60         57.78         2.11 o                         
  -6  -6   1        408.73        394.60         5.17 o                         
  -5  -6   1       1137.41       1131.79         9.80 o                         
  -4  -6   1        337.56        325.87         4.25 o                         
  -3  -6   1        102.20        100.56         2.45 o                         
  -2  -6   1        867.47        882.65         7.69 o                         
  -1  -6   1        555.51        526.77         6.06 o                         
   0  -6   1        360.22        362.25         4.95 o                         
   1  -6   1        332.30        311.97         7.04 o                         
   2  -6   1        170.18        170.38         7.78 o                         
   3  -6   1          6.14          5.63         2.31 o                         
   4  -6   1          3.01          0.12         2.10 o                         
   5  -6   1        158.77        148.21         7.96 o                         
  -9  -5   1          5.88          5.34         1.66 o                         
  -8  -5   1         94.19         96.12         3.18 o                         
  -7  -5   1        582.20        577.22         6.76 o                         
  -6  -5   1        378.09        377.49         7.25 o                         
  -5  -5   1        807.99        792.50         8.72 o                         
  -4  -5   1        628.19        624.29         5.68 o                         
  -3  -5   1        395.15        399.28         4.35 o                         
  -2  -5   1        551.82        548.34         4.89 o                         
  -1  -5   1       1716.80       1671.12        12.14 o                         
   0  -5   1       1028.76       1006.19         9.69 o                         
   1  -5   1         17.83         18.36         1.98 o                         
   2  -5   1         16.65         13.54         2.10 o                         
   3  -5   1        334.65        333.64         7.22 o                         
   4  -5   1          5.47          1.99         1.81 o                         
   5  -5   1        111.62        107.33         5.02 o                         
   6  -5   1        238.89        228.33         8.62 o                         
  -9  -4   1         63.04         65.06         3.88 o                         
  -8  -4   1        271.38        264.99         4.97 o                         
  -7  -4   1        802.21        805.72         8.68 o                         
  -6  -4   1        387.71        387.74         5.07 o                         
  -5  -4   1        124.17        119.79         2.73 o                         
  -4  -4   1        812.83        797.38         6.99 o                         
  -3  -4   1       2389.05       2407.36        15.17 o                         
  -2  -4   1       1470.36       1458.99         9.21 o                         
  -1  -4   1        736.74        715.88         6.21 o                         
   0  -4   1        179.14        164.67         2.73 o                         
   1  -4   1         10.15         16.68         1.80 o                         
   2  -4   1         16.74         13.87         1.66 o                         
   3  -4   1        660.60        671.65        10.78 o                         
   4  -4   1        672.26        669.03        10.62 o                         
   5  -4   1        161.57        160.98         5.31 o                         
   6  -4   1         91.47        101.06         5.98 o                         
   7  -4   1        155.46        139.42         7.89 o                         
  -9  -3   1        167.93        181.11         6.12 o                         
  -8  -3   1        218.62        210.16         6.14 o                         
  -7  -3   1        220.52        214.71         7.90 o                         
  -6  -3   1        793.05        790.37         7.49 o                         
  -5  -3   1        582.12        573.03         7.30 o                         
  -4  -3   1       1356.64       1355.65        10.85 o                         
  -3  -3   1       1651.22       1655.20        11.63 o                         
  -2  -3   1       2412.91       2325.75        15.01 o                         
  -1  -3   1        246.37        276.50         2.67 o                         
   0  -3   1         26.82         26.56         1.17 o                         
   1  -3   1       1538.89       1579.95        15.97 o                         
   2  -3   1         44.70         38.65         2.33 o                         
   3  -3   1        709.71        723.31         8.22 o                         
   4  -3   1       1349.12       1365.95        13.41 o                         
   5  -3   1        217.63        225.48         4.84 o                         
   6  -3   1         64.02         64.69         3.65 o                         
   7  -3   1        206.32        207.25         7.67 o                         
  -9  -2   1        325.40        332.20        11.82 o                         
  -8  -2   1        262.06        269.38         6.43 o                         
  -7  -2   1         90.35         89.62         3.70 o                         
  -6  -2   1        433.72        418.80         4.89 o                         
  -5  -2   1       1819.18       1774.37        14.08 o                         
  -4  -2   1       1867.37       1830.23        14.19 o                         
  -3  -2   1        308.37        307.66         3.60 o                         
  -2  -2   1       1447.02       1507.10         9.27 o                         
  -1  -2   1        275.43        301.11         5.81 o                         
   0  -2   1        534.34        552.80         5.90 o                         
   1  -2   1       1660.87       1698.83        18.70 o                         
   2  -2   1       5300.91       5446.58        42.51 o                         
   3  -2   1        603.57        608.73         6.81 o                         
   4  -2   1        187.07        187.61         4.36 o                         
   5  -2   1        839.07        817.23         9.32 o                         
   6  -2   1        530.53        508.01         7.95 o                         
   7  -2   1         67.09         82.07         5.58 o                         
   8  -2   1        245.46        254.98        12.43 o                         
  -9  -1   1         57.71         53.79         3.99 o                         
  -8  -1   1        131.72        134.14         8.89 o                         
  -7  -1   1        599.08        592.52         9.52 o                         
  -6  -1   1        466.53        451.21         9.34 o                         
  -5  -1   1       1402.12       1414.08        12.20 o                         
  -4  -1   1       1496.60       1484.34        12.06 o                         
  -3  -1   1        153.34        155.35         1.80 o                         
  -2  -1   1       1857.13       1933.13        11.41 o                         
   0  -1   1       2363.36       2522.37        30.79 o                         
   1  -1   1       1319.96       1305.21        13.31 o                         
   2  -1   1       3001.76       3025.62        22.07 o                         
   3  -1   1        786.74        803.64         7.67 o                         
   4  -1   1        822.39        862.19         7.72 o                         
   5  -1   1        626.76        610.08         6.41 o                         
   6  -1   1       1304.91       1293.45        11.46 o                         
   7  -1   1        395.28        405.97         9.52 o                         
   8  -1   1         28.00         30.81         3.62 o                         
  -8   0   1        191.26        195.52         6.04 o                         
  -7   0   1        615.92        620.26        12.77 o                         
  -6   0   1        614.75        623.21         7.95 o                         
  -5   0   1         46.93         43.23         2.58 o                         
  -4   0   1        261.69        263.00         3.76 o                         
  -3   0   1        312.78        306.04         3.46 o                         
  -2   0   1        121.73        143.98         1.99 o                         
  -1   0   1       2686.45       2724.99        20.95 o                         
   2   0   1        386.70        362.56         3.26 o                         
   3   0   1       2841.90       2898.04        24.96 o                         
   4   0   1       2467.32       2462.69        17.28 o                         
   5   0   1        647.21        643.89         7.51 o                         
   6   0   1       1072.00       1105.26        10.90 o                         
   7   0   1        450.15        469.37         8.17 o                         
   8   0   1          0.25         -1.15         1.68 o                         
   9   0   1         16.49         14.99         2.77 o                         
  -8   1   1        117.85        114.82         6.51 o                         
  -7   1   1        173.80        162.54         5.07 o                         
  -6   1   1        831.52        812.04         9.17 o                         
  -5   1   1          2.16          0.59         0.86 o                         
  -4   1   1         94.99         80.67         2.63 o                         
  -3   1   1        765.23        754.11         7.54 o                         
  -2   1   1       2272.87       2317.71        17.59 o                         
  -1   1   1       1406.26       1355.46        11.48 o                         
   0   1   1       6724.53       6671.96        56.13 o                         
   3   1   1       2225.39       2286.66        16.14 o                         
   4   1   1       5559.66       5446.38        35.53 o                         
   5   1   1       2541.54       2536.19        21.43 o                         
   6   1   1          2.67          2.58         0.87 o                         
   7   1   1         87.86         91.14         2.97 o                         
   8   1   1         95.47         98.96         4.24 o                         
   9   1   1         14.33         12.18         4.27 o                         
  -8   2   1        167.78        162.14         8.66 o                         
  -7   2   1          8.37          4.97         2.25 o                         
  -6   2   1         18.27         17.33         1.73 o                         
  -5   2   1        187.61        196.85         4.26 o                         
  -4   2   1         82.26         81.15         2.80 o                         
  -3   2   1        658.11        683.85         7.50 o                         
  -2   2   1       2601.82       2574.65        19.88 o                         
  -1   2   1       1383.61       1364.68        13.48 o                         
   0   2   1         12.15         11.11         2.05 o                         
   3   2   1       1212.50       1272.89        14.13 o                         
   4   2   1       1474.06       1433.77        13.49 o                         
   5   2   1        950.29        917.69         8.98 o                         
   6   2   1         26.70         31.44         1.74 o                         
   7   2   1         19.80         19.39         1.87 o                         
   8   2   1        113.90        112.76         4.06 o                         
   9   2   1        136.45        138.08         4.89 o                         
  -7   3   1         38.99         30.82         3.89 o                         
  -6   3   1         12.21          9.38         1.89 o                         
  -5   3   1        287.88        286.97         5.51 o                         
  -4   3   1        551.91        569.73         7.62 o                         
  -3   3   1        393.59        381.36         6.83 o                         
  -2   3   1        247.36        242.47         3.69 o                         
  -1   3   1       2577.63       2580.26        21.72 o                         
   0   3   1       1704.14       1618.76        45.80 o                         
   1   3   1       1764.11       1810.56        11.71 o                         
   2   3   1       4463.92       4447.23        34.83 o                         
   3   3   1       3627.87       3730.23        25.84 o                         
   4   3   1        683.98        728.27         9.95 o                         
   5   3   1         10.41         10.03         1.33 o                         
   6   3   1        218.27        222.49         3.28 o                         
   7   3   1         39.45         39.50         5.22 o                         
   8   3   1        147.16        143.00         4.08 o                         
   9   3   1        137.29        137.90         4.72 o                         
  -7   4   1         58.50         58.86         5.61 o                         
  -6   4   1         45.07         47.55         4.26 o                         
  -5   4   1         73.79         85.05         4.23 o                         
  -4   4   1        419.99        411.08         7.34 o                         
  -3   4   1        753.44        740.85         8.84 o                         
  -2   4   1         30.75         30.82         1.90 o                         
  -1   4   1        501.28        476.43         7.40 o                         
   0   4   1       4920.71       4872.69        38.67 o                         
   1   4   1       3140.76       3222.90        18.43 o                         
   2   4   1       1447.15       1438.58        15.14 o                         
   3   4   1       2007.70       2084.80        13.54 o                         
   4   4   1        257.13        259.41         5.04 o                         
   5   4   1         49.10         51.41         3.65 o                         
   6   4   1        400.86        400.22         9.45 o                         
   7   4   1        492.29        493.12         8.04 o                         
   8   4   1         71.51         64.89         3.82 o                         
   9   4   1          2.46          2.30         1.34 o                         
  -6   5   1        169.84        183.87         6.92 o                         
  -5   5   1         51.48         52.16         4.16 o                         
  -4   5   1         31.08         25.88         2.58 o                         
  -3   5   1        350.61        355.53         6.56 o                         
  -2   5   1        785.26        787.55        10.03 o                         
  -1   5   1        564.07        547.20         8.53 o                         
   0   5   1       2823.19       2838.78        24.23 o                         
   1   5   1       1461.05       1460.05        11.54 o                         
   2   5   1         76.39         79.37         1.77 o                         
   3   5   1          0.59          0.17         0.59 o                         
   4   5   1        581.19        572.90         4.96 o                         
   5   5   1        649.50        658.79        10.47 o                         
   6   5   1          3.40          7.37         2.25 o                         
   7   5   1        222.21        232.13         7.93 o                         
   8   5   1         59.14         64.12         5.56 o                         
   9   5   1         28.42         27.19         5.17 o                         
  -5   6   1        142.88        143.00         6.81 o                         
  -4   6   1         27.17         25.92         3.21 o                         
  -3   6   1         59.83         65.35         3.79 o                         
  -2   6   1       1222.39       1227.15        16.48 o                         
  -1   6   1        716.95        708.69        11.75 o                         
   0   6   1        268.79        256.44         6.24 o                         
   1   6   1        415.47        413.32         5.88 o                         
   2   6   1        213.70        213.54         3.35 o                         
   3   6   1          5.10          5.20         0.94 o                         
   4   6   1        225.55        218.53         4.05 o                         
   5   6   1        256.44        246.66         4.70 o                         
   6   6   1        381.96        372.14         8.39 o                         
   7   6   1          2.05          3.64         2.33 o                         
   8   6   1         30.13         38.46         4.93 o                         
   9   6   1         93.74         98.62         7.42 o                         
  -4   7   1        152.06        169.86         7.07 o                         
  -3   7   1        122.77        136.62         4.82 o                         
  -2   7   1        298.64        308.94         6.88 o                         
  -1   7   1        450.78        426.06         9.53 o                         
   0   7   1         77.48         73.09         4.42 o                         
   1   7   1          1.96          2.42         0.92 o                         
   2   7   1         78.58         70.29         2.97 o                         
   3   7   1        545.18        526.18         6.07 o                         
   4   7   1        135.46        136.43         3.87 o                         
   5   7   1         99.40        106.66         4.35 o                         
   6   7   1         39.70         46.05         4.16 o                         
   7   7   1          2.57          2.83         2.27 o                         
   8   7   1        211.88        204.82         9.46 o                         
  -3   8   1        145.35        149.52         5.95 o                         
  -2   8   1         28.85         25.76         3.10 o                         
  -1   8   1         87.32         81.84         4.33 o                         
   0   8   1         55.84         57.63         3.27 o                         
   1   8   1         47.17         48.90         2.92 o                         
   2   8   1         99.88         94.49         3.88 o                         
   3   8   1        259.94        264.40         5.56 o                         
   4   8   1         23.37         22.66         1.88 o                         
   5   8   1          3.17          3.71         1.06 o                         
   6   8   1         35.90         42.13         2.42 o                         
   7   8   1        253.90        254.17        11.46 o                         
   8   8   1         75.79         62.17        10.21 o                         
  -1   9   1          0.29          1.28         2.54 o                         
   0   9   1         38.40         40.58         3.71 o                         
   1   9   1        193.54        205.46         6.32 o                         
   2   9   1         27.57         27.12         3.20 o                         
   3   9   1         10.23          9.38         2.16 o                         
   4   9   1         63.71         70.03         3.78 o                         
   5   9   1         10.47         13.46         1.92 o                         
   6   9   1         52.99         54.79         4.06 o                         
   7   9   1        170.78        172.60         4.42 o                         
   1  10   1         30.36         30.49         3.67 o                         
   2  10   1         31.15         34.53         3.96 o                         
   3  10   1          0.73         -0.41         1.86 o                         
   4  10   1         13.00         15.80         3.10 o                         
   5  10   1         77.74         88.63         4.51 o                         
  -5  -9   2          7.49         10.25         2.03 o                         
  -4  -9   2         70.67         71.02         4.17 o                         
  -3  -9   2         11.06         10.98         2.00 o                         
  -2  -9   2         78.86         67.82         4.35 o                         
  -1  -9   2         61.93         69.62        12.88 o                         
   0  -9   2         31.32         29.59         4.49 o                         
   1  -9   2          9.46          0.72         2.78 o                         
  -7  -8   2         28.11         24.72         2.49 o                         
  -6  -8   2          0.61          0.44         1.25 o                         
  -5  -8   2         37.62         39.86         2.86 o                         
  -4  -8   2        142.25        141.77         4.34 o                         
  -3  -8   2        248.55        239.95         5.03 o                         
  -2  -8   2          7.25          5.27         1.30 o                         
  -1  -8   2          1.56          1.86         1.50 o                         
   0  -8   2        158.52        152.03         5.50 o                         
   1  -8   2        207.28        208.46         9.15 o                         
   2  -8   2        104.01        120.29        11.94 o                         
   3  -8   2        128.00        143.20         8.32 o                         
  -8  -7   2          3.02          1.99         1.46 o                         
  -7  -7   2          1.38          0.93         1.36 o                         
  -6  -7   2        212.78        212.93         4.98 o                         
  -5  -7   2        159.35        151.37         4.16 o                         
  -4  -7   2         29.55         31.00         2.38 o                         
  -3  -7   2         83.15         85.08         6.69 o                         
  -2  -7   2         60.35         58.07         2.70 o                         
  -1  -7   2        231.86        230.94         4.11 o                         
   0  -7   2        277.52        286.51         7.77 o                         
   1  -7   2        723.80        716.29        16.59 o                         
   2  -7   2        151.66        167.61        13.19 o                         
   3  -7   2         27.63         23.47         3.76 o                         
   4  -7   2         91.60        101.76         7.20 o                         
  -8  -6   2         25.53         28.19         2.51 o                         
  -7  -6   2         82.40         79.93         4.50 o                         
  -6  -6   2        154.78        154.55         3.30 o                         
  -5  -6   2        147.56        138.99         3.64 o                         
  -4  -6   2        124.11        115.55         3.20 o                         
  -3  -6   2          4.41          5.12         0.96 o                         
  -2  -6   2        475.10        482.43         5.88 o                         
  -1  -6   2       1039.96       1026.60         9.57 o                         
   0  -6   2        515.21        496.63         6.81 o                         
   1  -6   2        766.59        743.67        11.55 o                         
   2  -6   2        466.36        473.05         9.08 o                         
   3  -6   2         14.92         15.22         2.20 o                         
   4  -6   2         16.75         12.38         3.36 o                         
   5  -6   2        137.63        138.89         8.93 o                         
  -8  -5   2        196.63        192.45        16.48 o                         
  -7  -5   2        107.65        111.01         3.18 o                         
  -6  -5   2         43.83         39.81         2.05 o                         
  -5  -5   2         93.37         96.62         2.73 o                         
  -4  -5   2        119.56        114.57         2.74 o                         
  -3  -5   2        276.61        264.21         3.55 o                         
  -2  -5   2       1365.37       1413.42        10.04 o                         
  -1  -5   2       2894.84       2950.89        20.91 o                         
   0  -5   2       1413.14       1372.44        13.18 o                         
   1  -5   2          9.97          9.49         1.09 o                         
   2  -5   2        344.55        348.46         7.10 o                         
   3  -5   2        322.64        320.92         7.99 o                         
   4  -5   2        109.37        110.04         6.04 o                         
   5  -5   2         54.55         65.89         5.64 o                         
   6  -5   2         94.81        102.64         6.95 o                         
  -8  -4   2         54.61         52.55         3.41 o                         
  -7  -4   2        179.67        172.68         3.80 o                         
  -6  -4   2        110.14        113.24         2.64 o                         
  -5  -4   2          2.07          1.99         0.78 o                         
  -4  -4   2        682.07        676.14         6.20 o                         
  -3  -4   2       4078.54       4076.97        27.65 o                         
  -2  -4   2       1113.11       1080.45         8.26 o                         
  -1  -4   2       1335.19       1285.03        10.78 o                         
   0  -4   2       1837.74       1841.11        18.14 o                         
   1  -4   2        170.32        159.99         2.80 o                         
   2  -4   2        213.52        212.61         5.62 o                         
   3  -4   2        578.48        553.55         9.07 o                         
   4  -4   2        347.48        347.67         7.40 o                         
   5  -4   2          0.21          1.85         1.57 o                         
   6  -4   2         20.22         14.90         2.56 o                         
   7  -4   2         99.64         95.32         6.65 o                         
  -9  -3   2        164.32        159.32         5.68 o                         
  -8  -3   2         12.02         16.22         2.22 o                         
  -7  -3   2         15.05         16.25         2.09 o                         
  -6  -3   2         88.24         85.96         2.43 o                         
  -5  -3   2        797.23        785.34         7.68 o                         
  -4  -3   2       1359.94       1370.62        10.97 o                         
  -3  -3   2       3993.17       4056.31        24.14 o                         
  -2  -3   2       3293.08       3303.89        20.80 o                         
  -1  -3   2        386.47        383.48         3.67 o                         
   0  -3   2        349.96        339.39         4.72 o                         
   1  -3   2       1749.78       1708.65        14.74 o                         
   2  -3   2        654.28        669.35        11.63 o                         
   3  -3   2        189.89        172.82         4.01 o                         
   4  -3   2        278.29        287.96         5.57 o                         
   5  -3   2        102.82        102.09         5.25 o                         
   6  -3   2         13.77         12.33         2.14 o                         
   7  -3   2        125.13        101.37         6.24 o                         
  -9  -2   2          6.27          2.82         2.28 o                         
  -8  -2   2         75.43         89.61         4.61 o                         
  -7  -2   2         19.29         20.14         2.33 o                         
  -6  -2   2        467.02        448.50         6.41 o                         
  -5  -2   2       2722.11       2723.15        21.19 o                         
  -4  -2   2       1215.78       1211.15         9.83 o                         
  -3  -2   2       1483.21       1487.39         9.73 o                         
  -2  -2   2       2720.52       2704.05        15.36 o                         
  -1  -2   2        371.66        370.06         3.82 o                         
   0  -2   2       1099.62       1121.79         9.81 o                         
   1  -2   2       2366.63       2366.84        21.77 o                         
   2  -2   2       1363.87       1329.23        14.04 o                         
   3  -2   2         16.39         20.25         1.57 o                         
   4  -2   2         47.50         43.88         2.37 o                         
   5  -2   2        441.20        435.87         6.15 o                         
   6  -2   2        243.09        238.09         5.80 o                         
   7  -2   2        157.57        156.98         9.59 o                         
   8  -2   2        190.60        202.31         7.68 o                         
  -8  -1   2        157.04        152.05         6.31 o                         
  -7  -1   2        181.84        184.89         6.14 o                         
  -6  -1   2        578.65        561.37         7.89 o                         
  -5  -1   2       1768.15       1760.00        13.60 o                         
  -4  -1   2       3104.41       3116.84        21.66 o                         
  -3  -1   2        232.61        225.52         2.71 o                         
  -2  -1   2        386.93        376.36         3.30 o                         
  -1  -1   2       3646.06       3653.89        22.28 o                         
   0  -1   2       3739.69       3665.68        25.55 o                         
   1  -1   2          5.31          5.25         0.61 o                         
   2  -1   2        437.70        414.70         5.56 o                         
   3  -1   2        394.23        417.83         5.77 o                         
   4  -1   2         48.37         42.93         2.42 o                         
   5  -1   2        508.60        501.39         8.59 o                         
   6  -1   2       1264.90       1245.04        15.66 o                         
   7  -1   2        207.36        212.01         6.80 o                         
   8  -1   2         84.55         95.37         6.07 o                         
  -8   0   2         35.72         37.84         3.45 o                         
  -7   0   2       1204.55       1267.31        19.25 o                         
  -6   0   2        780.36        760.42        14.64 o                         
  -5   0   2        237.12        238.87         4.11 o                         
  -4   0   2        949.19        926.19        10.14 o                         
  -3   0   2       1066.41       1016.60         9.25 o                         
  -2   0   2       2093.72       2068.19        15.86 o                         
  -1   0   2       1598.25       1593.28        13.33 o                         
   0   0   2       3822.85       3942.71        27.49 o                         
   1   0   2          0.77          1.08         0.39 o                         
   2   0   2       1263.19       1333.77        10.50 o                         
   3   0   2        689.76        658.21         6.21 o                         
   4   0   2       2069.37       2116.58        16.63 o                         
   5   0   2        582.34        587.50         8.82 o                         
   6   0   2        808.46        812.56        10.83 o                         
   7   0   2        492.52        490.04        13.07 o                         
   8   0   2         90.63         86.42         5.28 o                         
   9   0   2         22.78         22.42         3.37 o                         
  -8   1   2        118.88        119.80         7.30 o                         
  -7   1   2        295.15        280.66         9.87 o                         
  -6   1   2        425.92        423.62         7.11 o                         
  -5   1   2        590.55        587.27         7.48 o                         
  -4   1   2        212.48        204.79         3.83 o                         
  -3   1   2       2092.11       2111.48        17.97 o                         
  -2   1   2       2508.27       2516.72        19.28 o                         
  -1   1   2          1.04          0.68         0.61 o                         
   0   1   2          6.11          9.85         0.94 o                         
   1   1   2       1236.11       1177.93         7.37 o                         
   2   1   2         46.68         35.23         1.27 o                         
   3   1   2       1474.65       1475.72        10.91 o                         
   4   1   2       3587.68       3592.31        28.73 o                         
   5   1   2        997.81        933.28        17.67 o                         
   6   1   2        335.24        336.60         5.61 o                         
   7   1   2        262.54        269.15         5.38 o                         
   8   1   2        315.95        309.38         6.31 o                         
   9   1   2        120.25        116.47         4.15 o                         
  -7   2   2         52.53         45.84         4.53 o                         
  -6   2   2        369.68        367.31         6.99 o                         
  -5   2   2        421.17        434.19         6.65 o                         
  -4   2   2        373.87        386.56         5.81 o                         
  -3   2   2        635.86        619.77         9.88 o                         
  -2   2   2       1620.12       1617.80        13.72 o                         
  -1   2   2        213.14        226.42         3.30 o                         
   0   2   2       2000.95       2152.45        26.56 o                         
   1   2   2        966.58        956.06         6.41 o                         
   2   2   2       2683.74       2714.65        14.43 o                         
   3   2   2       2542.42       2644.98        20.13 o                         
   4   2   2       1531.53       1507.72        12.33 o                         
   5   2   2       1483.27       1478.62        15.13 o                         
   6   2   2        253.62        243.84         4.66 o                         
   7   2   2        146.60        152.69         4.32 o                         
   8   2   2        511.91        527.84        22.18 o                         
   9   2   2        228.52        213.30         7.28 o                         
  -7   3   2         86.08         95.12        10.13 o                         
  -6   3   2         44.58         52.94         3.52 o                         
  -5   3   2        367.39        374.00         7.07 o                         
  -4   3   2       1694.71       1666.85        15.87 o                         
  -3   3   2          6.54          6.00         1.16 o                         
  -2   3   2         22.27         14.34         1.74 o                         
  -1   3   2        415.40        403.60         4.65 o                         
   0   3   2        186.34        171.71         3.48 o                         
   1   3   2       1340.76       1335.45         8.84 o                         
   2   3   2       5272.06       5433.69        28.32 o                         
   3   3   2       1769.30       1812.14        14.58 o                         
   4   3   2        222.48        210.50         4.30 o                         
   5   3   2        410.66        406.18        13.19 o                         
   6   3   2       1230.10       1225.58        12.14 o                         
   7   3   2        674.94        666.60        13.00 o                         
   8   3   2         95.14         97.92         7.93 o                         
   9   3   2        116.52        131.91         4.91 o                         
  -6   4   2        133.91        142.75         5.13 o                         
  -5   4   2         52.81         44.35         3.11 o                         
  -4   4   2        148.29        137.55         4.57 o                         
  -3   4   2        156.87        154.11         4.21 o                         
  -2   4   2         11.85          6.79         1.18 o                         
  -1   4   2        212.96        215.01         4.01 o                         
   0   4   2       2216.26       2204.12        19.55 o                         
   1   4   2       1285.84       1274.18         9.39 o                         
   2   4   2        945.60        979.74         7.18 o                         
   3   4   2       1032.41       1011.67         7.81 o                         
   4   4   2       1814.72       1846.33        17.77 o                         
   5   4   2        195.44        198.33         7.35 o                         
   6   4   2        935.74        949.23        15.61 o                         
   7   4   2        573.15        566.79         9.39 o                         
   8   4   2         45.92         44.75         3.68 o                         
   9   4   2          7.32          5.00         1.60 o                         
  -6   5   2        186.06        185.17         7.06 o                         
  -5   5   2         30.25         31.94         4.31 o                         
  -4   5   2          6.57          5.21         2.02 o                         
  -3   5   2        224.95        230.42         6.39 o                         
  -2   5   2         36.12         38.29         2.28 o                         
  -1   5   2        445.73        430.84         7.57 o                         
   0   5   2       1340.79       1313.19        13.31 o                         
   1   5   2       1621.86       1628.85        12.71 o                         
   2   5   2        261.23        254.42         3.36 o                         
   3   5   2        200.85        198.68         3.88 o                         
   4   5   2       1257.76       1246.09        10.02 o                         
   5   5   2       1181.78       1207.25        13.91 o                         
   6   5   2        470.36        491.56        13.02 o                         
   7   5   2        102.83         99.43         7.56 o                         
   8   5   2         16.50         18.98         4.32 o                         
   9   5   2          2.49          1.45         4.26 o                         
  -5   6   2         37.68         16.94         3.17 o                         
  -4   6   2          0.18         -1.69         1.69 o                         
  -3   6   2         42.61         42.05         3.97 o                         
  -2   6   2        632.69        648.21        10.92 o                         
  -1   6   2        621.28        608.46         8.90 o                         
   0   6   2         52.19         55.18         3.85 o                         
   1   6   2        392.86        384.98         5.65 o                         
   2   6   2        814.26        801.34         8.09 o                         
   3   6   2        579.24        579.00         6.68 o                         
   4   6   2        848.07        834.80        10.05 o                         
   5   6   2        978.82        997.37        11.41 o                         
   6   6   2          4.33          3.16         1.75 o                         
   7   6   2          2.54          3.03         2.77 o                         
   8   6   2         36.25         37.11         5.65 o                         
   9   6   2         76.99         88.03        10.37 o                         
  -4   7   2         83.71         89.44         5.81 o                         
  -3   7   2         35.16         36.45         3.76 o                         
  -2   7   2        161.88        157.22         4.65 o                         
  -1   7   2        267.81        264.95         5.36 o                         
   0   7   2        246.00        249.15         6.36 o                         
   1   7   2         73.18         76.05         2.63 o                         
   2   7   2        814.26        818.77         9.69 o                         
   3   7   2        688.36        667.57         8.03 o                         
   4   7   2        179.46        180.57         3.88 o                         
   5   7   2         67.71         74.18         3.16 o                         
   6   7   2         44.74         36.54         2.39 o                         
   7   7   2         14.75         16.74         4.46 o                         
   8   7   2          4.91          9.63         3.77 o                         
  -3   8   2        118.03        113.65         5.76 o                         
  -2   8   2         18.71         13.54         2.17 o                         
  -1   8   2         49.01         46.40         3.00 o                         
   0   8   2        293.97        302.45         6.19 o                         
   1   8   2        134.78        132.76         4.00 o                         
   2   8   2        360.73        361.63         7.03 o                         
   3   8   2        360.24        379.79         7.05 o                         
   4   8   2         49.17         44.24         2.48 o                         
   5   8   2         13.00         12.05         1.25 o                         
   6   8   2         21.35         20.51         2.69 o                         
   7   8   2         53.15         54.28         6.68 o                         
   8   8   2        162.79        163.34        16.33 o                         
  -1   9   2         25.71         26.07         3.32 o                         
   0   9   2        149.10        166.87         6.45 o                         
   1   9   2        280.75        280.24         7.05 o                         
   2   9   2         43.17         36.57         3.62 o                         
   3   9   2         11.30         13.28         2.51 o                         
   4   9   2          7.90          4.96         1.95 o                         
   5   9   2         29.26         26.60         2.40 o                         
   6   9   2         46.59         48.40         3.61 o                         
   7   9   2         92.33         96.97         6.30 o                         
   1  10   2         82.48         79.69         5.06 o                         
   2  10   2         11.53         13.23         5.28 o                         
   3  10   2          2.23         -1.75         1.75 o                         
   4  10   2          6.82          8.69         3.68 o                         
   5  10   2         70.30         69.53         4.85 o                         
  -5  -9   3         53.36         57.34         3.83 o                         
  -4  -9   3        197.93        220.66         5.99 o                         
  -3  -9   3        187.82        191.04         5.85 o                         
  -2  -9   3          2.43          3.55         1.63 o                         
  -1  -9   3         22.89         25.82         5.21 o                         
   0  -9   3          7.55          4.84         2.64 o                         
  -6  -8   3        153.47        147.46         7.10 o                         
  -5  -8   3        128.32        136.93         4.90 o                         
  -4  -8   3        241.46        236.80         5.88 o                         
  -3  -8   3         47.29         47.89         3.31 o                         
  -2  -8   3         30.44         28.95         2.56 o                         
  -1  -8   3          1.60          1.88         1.34 o                         
   0  -8   3         50.60         50.93         4.52 o                         
   1  -8   3         54.88         51.57         5.71 o                         
   2  -8   3         22.23         17.74         4.25 o                         
  -7  -7   3        132.71        133.30         5.10 o                         
  -6  -7   3        244.17        261.16         6.66 o                         
  -5  -7   3        356.95        352.67         6.73 o                         
  -4  -7   3         66.37         57.43         3.18 o                         
  -3  -7   3         32.32         32.99         2.32 o                         
  -2  -7   3         27.92         27.32         2.37 o                         
  -1  -7   3         23.90         16.66         1.52 o                         
   0  -7   3        318.13        319.35         7.46 o                         
   1  -7   3        334.24        341.90        22.48 o                         
   2  -7   3         61.19         74.48         6.82 o                         
   3  -7   3         12.16         12.75         3.65 o                         
   4  -7   3         90.63         88.50         7.08 o                         
  -8  -6   3        146.36        142.77         5.05 o                         
  -7  -6   3        203.29        209.85         5.39 o                         
  -6  -6   3        316.81        320.27         7.91 o                         
  -5  -6   3        253.88        254.84         5.34 o                         
  -4  -6   3         13.26          9.78         1.28 o                         
  -3  -6   3          0.85          0.19         0.91 o                         
  -2  -6   3        204.43        206.51         3.45 o                         
  -1  -6   3        699.48        689.52         7.32 o                         
   0  -6   3         55.89         52.51         3.96 o                         
   1  -6   3         99.84        103.66         4.11 o                         
   2  -6   3        315.51        302.92        10.41 o                         
   3  -6   3        105.31        108.16         7.86 o                         
   4  -6   3        119.89        140.23         7.94 o                         
   5  -6   3        230.68        240.26        11.33 o                         
  -8  -5   3        240.57        248.48         8.43 o                         
  -7  -5   3        415.81        406.95         7.70 o                         
  -6  -5   3         35.90         46.02         3.22 o                         
  -5  -5   3          0.36         -0.53         0.78 o                         
  -4  -5   3        219.43        214.29         3.60 o                         
  -3  -5   3         30.09         31.10         1.44 o                         
  -2  -5   3        207.58        206.37         3.37 o                         
  -1  -5   3        889.55        893.21         8.87 o                         
   0  -5   3        207.15        204.47         5.90 o                         
   1  -5   3        332.43        335.82         7.86 o                         
   2  -5   3        218.00        224.05         6.58 o                         
   3  -5   3        749.31        748.89        10.78 o                         
   4  -5   3        209.78        212.78         7.60 o                         
   5  -5   3        139.04        137.12         7.13 o                         
   6  -5   3        159.98        187.52         8.26 o                         
  -8  -4   3        182.24        171.51         5.55 o                         
  -7  -4   3        105.40        100.02         4.21 o                         
  -6  -4   3          8.60          9.63         1.77 o                         
  -5  -4   3          0.40         -0.14         0.81 o                         
  -4  -4   3        254.94        252.63         3.60 o                         
  -3  -4   3        656.14        635.74         5.86 o                         
  -2  -4   3        812.59        822.70         7.52 o                         
  -1  -4   3        177.89        182.21         3.09 o                         
   0  -4   3        807.61        795.60        10.05 o                         
   1  -4   3        392.82        390.80         6.48 o                         
   2  -4   3        586.67        579.08         7.69 o                         
   3  -4   3       2004.53       2069.08        25.94 o                         
   4  -4   3        651.22        685.69        11.09 o                         
   5  -4   3          6.28          8.58         2.03 o                         
   6  -4   3         22.22         24.42         2.66 o                         
  -8  -3   3         33.96         34.90         3.31 o                         
  -7  -3   3          2.95         -0.06         1.52 o                         
  -6  -3   3        224.79        225.45         5.32 o                         
  -5  -3   3         40.55         40.45         1.91 o                         
  -4  -3   3        275.57        280.83         3.41 o                         
  -3  -3   3       1469.36       1483.50         9.75 o                         
  -2  -3   3        275.37        266.92         3.43 o                         
  -1  -3   3         70.63         78.96         1.60 o                         
   0  -3   3       1501.33       1536.03        25.35 o                         
   1  -3   3       4220.24       4217.21        38.06 o                         
   2  -3   3       2267.11       2244.05        22.84 o                         
   3  -3   3        114.97        114.31         4.59 o                         
   4  -3   3        784.00        774.65        10.35 o                         
   5  -3   3        104.86        100.28         6.27 o                         
   6  -3   3          5.45          4.75         1.60 o                         
   7  -3   3         82.35         86.06         6.07 o                         
  -8  -2   3         10.34         13.33         2.35 o                         
  -7  -2   3          0.61          0.25         1.52 o                         
  -6  -2   3        112.22        107.98         3.94 o                         
  -5  -2   3        908.19        908.93         9.39 o                         
  -4  -2   3        571.73        577.17         5.48 o                         
  -3  -2   3          5.76          9.48         0.78 o                         
  -2  -2   3       1027.14       1020.46         7.89 o                         
  -1  -2   3       4159.80       4209.34        30.13 o                         
   0  -2   3        718.72        712.77         6.70 o                         
   1  -2   3       4909.57       5017.24        35.86 o                         
   2  -2   3       3508.19       3512.55        28.10 o                         
   3  -2   3        123.97        128.16         4.13 o                         
   4  -2   3         82.80         86.33         3.01 o                         
   5  -2   3        189.24        183.06         4.44 o                         
   6  -2   3        165.40        167.65         6.17 o                         
   7  -2   3         24.63         23.08         5.59 o                         
   8  -2   3         89.59         93.97         6.28 o                         
  -8  -1   3         88.31         88.74         5.63 o                         
  -7  -1   3        208.11        204.40         7.50 o                         
  -6  -1   3         70.34         66.14         3.71 o                         
  -5  -1   3        414.64        415.79         7.43 o                         
  -4  -1   3        233.24        225.10         3.93 o                         
  -3  -1   3        473.77        485.37         5.12 o                         
  -2  -1   3       1309.57       1328.34        10.26 o                         
  -1  -1   3       6792.86       6844.72        41.06 o                         
   0  -1   3       7319.00       7520.71        44.89 o                         
   1  -1   3       1577.45       1555.77        12.46 o                         
   2  -1   3        747.76        711.29         6.26 o                         
   3  -1   3        433.56        434.33         5.28 o                         
   4  -1   3          1.72          3.72         0.92 o                         
   5  -1   3        516.91        505.27         6.21 o                         
   6  -1   3        462.19        467.06         9.73 o                         
   7  -1   3         49.32         46.94         6.56 o                         
   8  -1   3          0.49          0.37         1.85 o                         
  -8   0   3         62.01         54.57         7.21 o                         
  -7   0   3        108.13        113.61         5.76 o                         
  -6   0   3        273.13        271.29         7.50 o                         
  -5   0   3         24.81         25.73         1.85 o                         
  -4   0   3        606.51        597.05         8.18 o                         
  -3   0   3       2720.74       2723.67        21.35 o                         
  -2   0   3       1085.03       1061.38         9.62 o                         
  -1   0   3       6671.17       6622.40        42.76 o                         
   0   0   3       7316.68       7550.50        47.97 o                         
   1   0   3         24.45         22.55         1.05 o                         
   2   0   3        261.08        269.47         2.83 o                         
   3   0   3       1113.32       1088.55         8.22 o                         
   4   0   3        847.49        847.83         7.58 o                         
   5   0   3        105.99        110.74         3.38 o                         
   6   0   3         42.70         40.85         2.66 o                         
   7   0   3        277.17        268.49         7.22 o                         
   8   0   3         15.18         16.13         2.66 o                         
  -8   1   3         24.82         28.02         4.00 o                         
  -7   1   3         97.92         89.60         5.73 o                         
  -6   1   3        274.63        256.15         5.64 o                         
  -5   1   3         37.59         41.30         2.86 o                         
  -4   1   3        497.31        499.50         6.66 o                         
  -3   1   3       3739.80       3658.65        27.99 o                         
  -2   1   3       6589.54       6601.28        43.31 o                         
  -1   1   3        459.01        479.18         4.82 o                         
   0   1   3        422.24        407.79         3.87 o                         
   1   1   3       1560.74       1562.73         9.92 o                         
   2   1   3        290.15        284.54         2.24 o                         
   3   1   3        123.30        117.04         1.72 o                         
   4   1   3       1732.33       1730.24        14.26 o                         
   5   1   3        244.02        250.14         4.45 o                         
   6   1   3          8.37          6.12         1.02 o                         
   7   1   3        108.82        111.49         3.67 o                         
   8   1   3        351.73        345.37         6.72 o                         
   9   1   3        113.01        108.14         4.07 o                         
  -7   2   3          4.00         -0.11         2.03 o                         
  -6   2   3         46.46         52.29         3.80 o                         
  -5   2   3       1580.84       1665.64        16.27 o                         
  -4   2   3        760.34        746.85        11.82 o                         
  -3   2   3       1051.51       1045.93        10.62 o                         
  -2   2   3       2618.71       2660.18        26.61 o                         
  -1   2   3        250.02        233.41         3.98 o                         
   0   2   3        422.81        445.98         4.48 o                         
   1   2   3        691.25        674.72         4.90 o                         
   2   2   3       2010.46       2050.72        10.56 o                         
   3   2   3        666.35        679.34         5.32 o                         
   4   2   3          5.38          5.28         0.57 o                         
   5   2   3        228.64        222.93         2.79 o                         
   6   2   3        178.59        175.82         3.25 o                         
   7   2   3        175.44        172.06         4.70 o                         
   8   2   3        652.69        677.86        11.59 o                         
   9   2   3        208.88        209.18         6.57 o                         
  -7   3   3         86.24         95.09         6.65 o                         
  -6   3   3         74.28         78.94         4.22 o                         
  -5   3   3        644.73        650.17         9.92 o                         
  -4   3   3        971.73        991.54        13.89 o                         
  -3   3   3        718.14        708.95         7.87 o                         
  -2   3   3        154.64        151.90         3.34 o                         
  -1   3   3        918.28        942.31         9.19 o                         
   0   3   3        343.29        327.42         3.75 o                         
   1   3   3        280.47        273.84         3.20 o                         
   2   3   3       1616.40       1669.45        11.02 o                         
   3   3   3        399.16        410.87         3.58 o                         
   4   3   3        139.11        120.55         1.93 o                         
   5   3   3        400.48        403.79         5.94 o                         
   6   3   3        923.68        936.73        13.40 o                         
   7   3   3        496.35        492.50        10.77 o                         
   8   3   3        279.32        282.23         6.22 o                         
   9   3   3        173.45        175.95         5.55 o                         
  -6   4   3        217.17        243.63         7.60 o                         
  -5   4   3        157.65        155.71         6.45 o                         
  -4   4   3        768.70        764.39        10.84 o                         
  -3   4   3         89.09         91.30         3.63 o                         
  -2   4   3         19.60         21.94         1.91 o                         
  -1   4   3        624.27        609.63         8.94 o                         
   0   4   3       1681.11       1628.43        14.00 o                         
   1   4   3        509.45        527.78         5.55 o                         
   2   4   3        254.41        238.62         2.97 o                         
   3   4   3        299.59        298.39         3.37 o                         
   4   4   3        371.58        378.69         3.86 o                         
   5   4   3        379.99        393.28         7.47 o                         
   6   4   3       1192.79       1213.26        22.18 o                         
   7   4   3        837.42        814.69        12.42 o                         
   8   4   3         60.42         51.97         4.58 o                         
   9   4   3         31.29         32.95         3.24 o                         
  -5   5   3         52.96         44.85         4.06 o                         
  -4   5   3         22.08         20.27         2.77 o                         
  -3   5   3        267.03        289.79         7.25 o                         
  -2   5   3        869.74        887.93        16.38 o                         
  -1   5   3          0.86          0.16         1.20 o                         
   0   5   3        278.14        289.69         4.08 o                         
   1   5   3        299.37        291.51         4.05 o                         
   2   5   3          4.28          1.80         0.68 o                         
   3   5   3        213.47        223.87         3.72 o                         
   4   5   3       1296.84       1308.52        11.93 o                         
   5   5   3        967.58       1006.11        12.33 o                         
   6   5   3        405.64        429.53         8.75 o                         
   7   5   3        163.78        155.05         7.67 o                         
   8   5   3        139.73        143.04         8.23 o                         
   9   5   3         60.64         54.45         9.09 o                         
  -5   6   3        121.95        127.40         7.04 o                         
  -4   6   3         19.24         17.27         2.93 o                         
  -3   6   3         59.55         72.70         6.31 o                         
  -2   6   3        243.83        260.64         6.99 o                         
  -1   6   3        241.28        235.02         4.96 o                         
   0   6   3          0.21         -0.31         0.87 o                         
   1   6   3         29.02         29.70         2.84 o                         
   2   6   3        354.45        360.71         4.71 o                         
   3   6   3        288.25        285.22         5.04 o                         
   4   6   3       1132.56       1164.23        14.05 o                         
   5   6   3        735.84        752.34        10.52 o                         
   6   6   3        190.67        192.06         5.93 o                         
   7   6   3         17.53         17.66         3.63 o                         
   8   6   3        146.60        163.30         8.79 o                         
   9   6   3        106.51        117.85         9.76 o                         
  -4   7   3        120.53        143.41         8.63 o                         
  -3   7   3         30.52         32.05         3.58 o                         
  -2   7   3         28.82         22.66         2.63 o                         
  -1   7   3        147.10        137.42         3.95 o                         
   0   7   3         43.20         38.55         2.34 o                         
   1   7   3        145.60        152.06         3.52 o                         
   2   7   3        729.30        739.61         8.57 o                         
   3   7   3        766.20        774.35         8.55 o                         
   4   7   3        202.10        203.87         4.03 o                         
   5   7   3         78.33         80.31         3.44 o                         
   6   7   3        148.81        150.94         4.07 o                         
   7   7   3        104.22         91.92        11.02 o                         
   8   7   3        131.21        123.27        19.74 o                         
  -2   8   3          1.01          0.28         1.45 o                         
  -1   8   3         15.98         17.14         1.86 o                         
   0   8   3        224.49        233.66         4.57 o                         
   1   8   3        174.48        180.90         4.41 o                         
   2   8   3        127.40        129.13         4.45 o                         
   3   8   3        381.15        384.05         7.35 o                         
   4   8   3        106.22         97.17         4.02 o                         
   5   8   3         48.24         38.21         2.23 o                         
   6   8   3        109.71        114.48         4.85 o                         
   7   8   3        220.43        205.19        16.64 o                         
  -1   9   3          5.66          8.48         1.83 o                         
   0   9   3        131.92        144.95         4.60 o                         
   1   9   3        155.51        159.89         4.87 o                         
   2   9   3        161.07        163.18         4.78 o                         
   3   9   3         13.21         11.28         2.14 o                         
   4   9   3         77.70         87.78         4.50 o                         
   5   9   3         80.51         77.56         4.42 o                         
   6   9   3         90.63         82.66         4.18 o                         
   2  10   3         35.16         27.77         3.16 o                         
   3  10   3          4.96          4.80         2.33 o                         
   4  10   3        109.96        122.52         6.11 o                         
  -3  -9   4        105.09         97.19         7.38 o                         
  -2  -9   4         90.09         88.07         4.61 o                         
  -5  -8   4        174.09        182.65         5.39 o                         
  -4  -8   4        217.23        232.31         5.95 o                         
  -3  -8   4        255.78        246.18         7.64 o                         
  -2  -8   4          2.21          0.49         1.42 o                         
  -1  -8   4         68.76         72.15         3.83 o                         
   0  -8   4        183.85        200.25         7.41 o                         
   1  -8   4         92.49        103.82         6.72 o                         
  -6  -7   4        313.43        310.39         6.76 o                         
  -5  -7   4        227.92        215.11         5.49 o                         
  -4  -7   4        110.60        109.89         4.91 o                         
  -3  -7   4        139.44        142.86         4.35 o                         
  -2  -7   4        245.60        245.97         5.20 o                         
  -1  -7   4        213.08        210.07         4.42 o                         
   0  -7   4         57.01         58.05         3.27 o                         
   1  -7   4        161.64        157.58         7.19 o                         
   2  -7   4          7.17          6.04         3.32 o                         
   3  -7   4          0.25         -0.16         2.86 o                         
  -7  -6   4        151.14        147.09         5.31 o                         
  -6  -6   4        328.06        342.67         7.67 o                         
  -5  -6   4        302.04        309.93         6.73 o                         
  -4  -6   4        155.84        151.97         4.92 o                         
  -3  -6   4        104.37        106.32         3.54 o                         
  -2  -6   4        573.51        600.05         7.78 o                         
  -1  -6   4        244.44        229.38         4.69 o                         
   0  -6   4        158.46        151.02         4.06 o                         
   1  -6   4         17.00         17.14         4.06 o                         
   2  -6   4         31.87         28.47         4.35 o                         
   3  -6   4          4.93         -1.08         2.53 o                         
   4  -6   4         36.12         24.87         3.96 o                         
  -7  -5   4        300.44        329.20        10.34 o                         
  -6  -5   4         88.73         86.27         4.98 o                         
  -5  -5   4        212.07        210.38         6.79 o                         
  -4  -5   4        407.71        395.45         5.90 o                         
  -3  -5   4        584.29        573.85         6.44 o                         
  -2  -5   4        397.97        399.50         5.74 o                         
  -1  -5   4        408.43        406.29         5.95 o                         
   0  -5   4         18.84         17.90         1.82 o                         
   1  -5   4        219.15        181.09         5.70 o                         
   2  -5   4        400.19        392.50        11.60 o                         
   3  -5   4        416.55        420.12        18.38 o                         
   4  -5   4         91.34         84.38        10.13 o                         
   5  -5   4         77.47         78.11         5.98 o                         
  -8  -4   4        119.93        130.96        10.56 o                         
  -7  -4   4        281.63        288.66         9.10 o                         
  -6  -4   4        167.38        164.24         5.73 o                         
  -5  -4   4        263.29        268.33         5.49 o                         
  -4  -4   4        754.41        732.83         7.11 o                         
  -3  -4   4       1043.78       1015.58         9.22 o                         
  -2  -4   4          8.69          7.58         0.82 o                         
  -1  -4   4          0.53          2.90         0.72 o                         
   0  -4   4        130.82        126.32         3.32 o                         
   1  -4   4        315.70        313.19         7.42 o                         
   2  -4   4         56.90         62.01         2.52 o                         
   3  -4   4        609.32        609.46         9.33 o                         
   4  -4   4        535.78        544.18         9.93 o                         
   5  -4   4         52.44         49.47         3.81 o                         
   6  -4   4        105.80        114.83         7.08 o                         
  -8  -3   4         85.85        103.91         9.95 o                         
  -7  -3   4        103.39         93.69         7.64 o                         
  -6  -3   4        469.25        440.37         9.50 o                         
  -5  -3   4        702.85        691.55        11.45 o                         
  -4  -3   4        340.76        346.58         4.78 o                         
  -3  -3   4        332.69        327.69         4.35 o                         
  -2  -3   4        185.44        187.95         2.99 o                         
  -1  -3   4        242.06        223.99         3.44 o                         
   0  -3   4        163.76        165.43         2.75 o                         
   1  -3   4       1696.75       1748.50        14.89 o                         
   2  -3   4        519.22        505.31         7.13 o                         
   3  -3   4        870.64        846.01         8.57 o                         
   4  -3   4        244.00        240.58         4.81 o                         
   5  -3   4        279.94        272.83         6.68 o                         
   6  -3   4         90.51         84.03         5.55 o                         
   7  -3   4        205.83        212.07         8.02 o                         
  -8  -2   4        147.61        142.34        10.69 o                         
  -7  -2   4        144.14        155.39         6.38 o                         
  -6  -2   4        531.57        517.13         9.37 o                         
  -5  -2   4        664.18        662.64         7.87 o                         
  -4  -2   4         89.19         93.83         2.36 o                         
  -3  -2   4         67.40         61.74         2.17 o                         
  -2  -2   4        171.08        176.99         3.26 o                         
  -1  -2   4        315.69        305.97         4.82 o                         
   0  -2   4       1154.94       1200.09         9.66 o                         
   1  -2   4       1594.86       1566.88        14.79 o                         
   2  -2   4       1590.75       1610.95        13.71 o                         
   3  -2   4         66.38         67.55         2.19 o                         
   4  -2   4        352.61        347.75         6.49 o                         
   5  -2   4       1489.18       1497.84        18.65 o                         
   6  -2   4        339.31        350.10         9.08 o                         
   7  -2   4         38.88         43.36         4.32 o                         
  -8  -1   4        172.74        184.12         8.78 o                         
  -7  -1   4        367.81        383.67         9.74 o                         
  -6  -1   4        124.75        118.88         5.62 o                         
  -5  -1   4        142.24        147.73         3.57 o                         
  -4  -1   4        212.80        212.04         4.80 o                         
  -3  -1   4        156.32        151.75         2.75 o                         
  -2  -1   4        225.83        218.34         4.16 o                         
  -1  -1   4       3254.08       3306.54        27.54 o                         
   0  -1   4       1042.50       1048.95         9.71 o                         
   1  -1   4        487.11        503.34         4.63 o                         
   2  -1   4       1519.36       1519.14        11.72 o                         
   3  -1   4       1666.36       1670.32        12.28 o                         
   4  -1   4        895.51        904.90         8.73 o                         
   5  -1   4        276.85        272.06         4.69 o                         
   6  -1   4       1018.09       1043.24        14.19 o                         
   7  -1   4         51.85         51.01         3.63 o                         
   8  -1   4          0.25         -0.47         1.58 o                         
  -7   0   4        338.80        336.17         9.40 o                         
  -6   0   4         36.09         36.51         3.23 o                         
  -5   0   4         27.81         26.06         1.99 o                         
  -4   0   4         57.52         53.18         2.75 o                         
  -3   0   4        878.20        876.34         8.48 o                         
  -2   0   4        736.77        735.11         6.75 o                         
  -1   0   4       1172.12       1162.73         9.64 o                         
   0   0   4       2360.70       2344.43        24.01 o                         
   1   0   4       1384.81       1465.89        10.62 o                         
   2   0   4         77.71         64.77         1.75 o                         
   3   0   4       3639.34       3694.94        22.61 o                         
   4   0   4       2404.52       2379.65        15.55 o                         
   5   0   4        334.98        334.52         4.49 o                         
   6   0   4        178.44        178.06         4.82 o                         
   7   0   4         16.90         16.72         2.14 o                         
   8   0   4         14.84         11.58         2.10 o                         
  -7   1   4         15.64          9.11         2.60 o                         
  -6   1   4        127.72        126.65         4.95 o                         
  -5   1   4          8.26          9.42         1.73 o                         
  -4   1   4         59.25         64.34         3.47 o                         
  -3   1   4       1447.91       1436.05        13.42 o                         
  -2   1   4        857.54        829.85         8.47 o                         
  -1   1   4        670.42        703.42         9.45 o                         
   0   1   4        859.88        880.72         9.96 o                         
   1   1   4       3040.61       3042.52        17.52 o                         
   2   1   4       2983.46       3017.30        15.21 o                         
   3   1   4       2056.13       1990.99        19.13 o                         
   4   1   4       1466.27       1421.87        11.43 o                         
   5   1   4        160.43        150.21         4.17 o                         
   6   1   4         51.85         48.84         3.09 o                         
   7   1   4        256.06        260.67         5.63 o                         
   8   1   4        138.98        134.81         4.44 o                         
  -7   2   4          4.06          5.84         2.55 o                         
  -6   2   4         39.05         40.35         3.12 o                         
  -5   2   4        188.66        203.73         5.30 o                         
  -4   2   4        400.69        392.28         6.36 o                         
  -3   2   4        330.95        331.29         6.86 o                         
  -2   2   4       1274.32       1278.61        11.10 o                         
  -1   2   4        883.18        868.87         8.97 o                         
   0   2   4        188.41        161.04         2.37 o                         
   1   2   4       5036.11       5100.17        28.23 o                         
   2   2   4       5285.00       5450.61        28.60 o                         
   3   2   4        117.46        115.18         1.81 o                         
   4   2   4        366.01        367.06         3.78 o                         
   5   2   4        189.81        184.02         3.11 o                         
   6   2   4         40.81         43.04         1.78 o                         
   7   2   4         51.47         49.89         1.97 o                         
   8   2   4        148.06        143.63         7.90 o                         
   9   2   4        191.77        181.35         6.22 o                         
  -6   3   4         25.07         28.59         2.86 o                         
  -5   3   4        326.94        320.95         6.93 o                         
  -4   3   4        460.80        446.62        10.65 o                         
  -3   3   4         37.99         30.88         2.05 o                         
  -2   3   4        288.47        285.82         4.69 o                         
  -1   3   4       2150.77       2094.51        17.31 o                         
   0   3   4       3448.53       3463.00        24.24 o                         
   1   3   4        940.10        940.79         8.53 o                         
   2   3   4       1606.39       1621.96        11.72 o                         
   3   3   4        491.26        495.03         5.07 o                         
   4   3   4         35.26         28.33         1.22 o                         
   5   3   4         24.11         27.70         1.96 o                         
   6   3   4        780.43        784.94         9.05 o                         
   7   3   4        171.62        163.14         6.17 o                         
   8   3   4         56.72         46.89         3.17 o                         
   9   3   4         30.40         30.34         3.04 o                         
  -6   4   4         46.51         45.64         4.21 o                         
  -5   4   4         33.74         30.70         3.66 o                         
  -4   4   4        170.78        150.57         8.51 o                         
  -3   4   4        818.10        809.64        10.89 o                         
  -2   4   4        146.99        141.04         3.90 o                         
  -1   4   4       1282.13       1271.50        15.16 o                         
   0   4   4       2746.61       2708.68        20.11 o                         
   1   4   4        330.09        328.67         4.15 o                         
   2   4   4        190.32        201.02         2.72 o                         
   3   4   4         75.24         72.29         2.93 o                         
   4   4   4        155.66        150.57         2.26 o                         
   5   4   4        352.09        354.40         5.68 o                         
   6   4   4        197.34        202.95         5.92 o                         
   7   4   4        183.38        192.21         5.46 o                         
   8   4   4         18.92         19.46         2.80 o                         
   9   4   4         26.67         27.37         2.70 o                         
  -5   5   4         43.51         31.80         3.83 o                         
  -4   5   4         20.32         24.81         3.13 o                         
  -3   5   4        492.13        512.74        10.06 o                         
  -2   5   4        740.43        750.81        11.83 o                         
  -1   5   4        705.56        715.86        10.74 o                         
   0   5   4        479.93        455.47         5.84 o                         
   1   5   4        309.81        310.88         4.37 o                         
   2   5   4         31.56         26.76         1.72 o                         
   3   5   4         97.98         98.95         2.27 o                         
   4   5   4        930.13        940.40         9.52 o                         
   5   5   4        273.80        272.90         5.02 o                         
   6   5   4          6.95          6.13         1.25 o                         
   7   5   4        138.98        134.72         4.26 o                         
   8   5   4         61.47         56.09         6.20 o                         
   9   5   4         78.44         67.64         9.81 o                         
  -4   6   4         84.41        103.09         5.95 o                         
  -3   6   4        210.42        220.77         6.88 o                         
  -2   6   4        820.75        831.97        13.19 o                         
  -1   6   4         45.31         42.66         2.69 o                         
   0   6   4          4.78          6.67         1.24 o                         
   1   6   4        149.38        149.60         3.61 o                         
   2   6   4        306.57        299.90         4.59 o                         
   3   6   4        250.20        241.99         3.56 o                         
   4   6   4         51.18         54.02         2.52 o                         
   5   6   4        261.51        266.45         5.60 o                         
   6   6   4         28.59         34.26         2.30 o                         
   7   6   4         10.44         13.58         4.28 o                         
   8   6   4        260.06        288.13        11.09 o                         
  -3   7   4         45.24         47.08         3.87 o                         
  -2   7   4         82.45         80.23         4.46 o                         
  -1   7   4        125.32        125.69         3.89 o                         
   0   7   4         85.18         81.57         4.62 o                         
   1   7   4          1.75          1.82         1.06 o                         
   2   7   4        365.08        366.36         5.46 o                         
   3   7   4        240.72        237.13         4.21 o                         
   4   7   4         17.17         16.39         1.64 o                         
   5   7   4         32.38         39.85         2.21 o                         
   6   7   4         92.48         91.17         3.06 o                         
   7   7   4        164.20        163.98         7.81 o                         
   8   7   4        213.86        221.28        10.14 o                         
  -2   8   4          0.40         -1.43         1.43 o                         
  -1   8   4         18.73         22.94         2.24 o                         
   0   8   4         78.17         82.90         3.96 o                         
   1   8   4        156.33        148.49         3.65 o                         
   2   8   4         61.48         59.59         2.87 o                         
   3   8   4         39.73         38.79         2.76 o                         
   4   8   4         19.26         23.20         3.16 o                         
   5   8   4          8.85         12.14         1.92 o                         
   6   8   4        315.78        313.94        13.48 o                         
   7   8   4        237.85        255.48         9.64 o                         
   0   9   4         60.41         62.05         3.71 o                         
   1   9   4         93.50         86.88         3.47 o                         
   2   9   4         11.47          9.65         2.02 o                         
   3   9   4         40.55         41.83         3.35 o                         
   4   9   4         91.38        103.22         4.95 o                         
   5   9   4        135.00        141.69         8.77 o                         
   6   9   4        111.19        109.38         7.23 o                         
  -4  -8   5         54.39         55.72         3.63 o                         
  -3  -8   5         26.52         30.33         3.96 o                         
  -2  -8   5         30.68         24.91         2.67 o                         
  -1  -8   5         61.34         65.89         4.75 o                         
   0  -8   5        241.54        251.88         7.57 o                         
  -5  -7   5         37.46         37.80         2.99 o                         
  -4  -7   5          4.44          3.23         1.61 o                         
  -3  -7   5         59.79         65.78         4.09 o                         
  -2  -7   5        236.02        228.84         5.19 o                         
  -1  -7   5        246.98        246.94         4.95 o                         
   0  -7   5        304.05        298.47         7.78 o                         
   1  -7   5        261.14        270.44        10.53 o                         
   2  -7   5         31.00         34.27         4.18 o                         
  -6  -6   5          3.31          4.02         2.01 o                         
  -5  -6   5         73.97         72.80         4.13 o                         
  -4  -6   5         54.99         51.79         3.42 o                         
  -3  -6   5        236.29        249.78         5.65 o                         
  -2  -6   5        727.01        727.78         9.09 o                         
  -1  -6   5        771.63        747.11         9.38 o                         
   0  -6   5         56.51         51.29         3.17 o                         
   1  -6   5        141.94        139.12         6.16 o                         
   2  -6   5        132.07        138.37         7.12 o                         
   3  -6   5         43.68         45.68         7.32 o                         
   4  -6   5         32.76         31.82         4.49 o                         
  -7  -5   5         11.63         10.76         2.73 o                         
  -6  -5   5         48.45         48.75         3.68 o                         
  -5  -5   5         57.38         56.05         4.55 o                         
  -4  -5   5        495.65        483.60         7.56 o                         
  -3  -5   5        666.61        664.74         8.12 o                         
  -2  -5   5        658.86        675.75         8.27 o                         
  -1  -5   5        755.18        758.89         8.98 o                         
   0  -5   5        180.17        184.33         4.87 o                         
   1  -5   5         43.29         47.34         2.88 o                         
   2  -5   5        124.98        134.35         6.25 o                         
   3  -5   5        246.91        253.98        10.09 o                         
   4  -5   5         17.11         19.41         3.46 o                         
   5  -5   5         17.21         18.70         4.12 o                         
  -7  -4   5         43.41         39.58         4.06 o                         
  -6  -4   5         79.16         73.44         5.88 o                         
  -5  -4   5        165.00        149.37         6.70 o                         
  -4  -4   5       1503.22       1505.39        14.67 o                         
  -3  -4   5       1277.96       1297.24        11.38 o                         
  -2  -4   5        311.17        297.36         3.78 o                         
  -1  -4   5        137.41        128.71         2.69 o                         
   0  -4   5        488.55        489.94         6.16 o                         
   1  -4   5        147.63        138.48         3.45 o                         
   2  -4   5        269.45        265.17        10.34 o                         
   3  -4   5        195.42        204.34         7.01 o                         
   4  -4   5         61.65         75.09         6.72 o                         
   5  -4   5          5.36          6.13         2.10 o                         
   6  -4   5         30.22         19.24         3.02 o                         
  -7  -3   5         79.71         70.67         9.80 o                         
  -6  -3   5        459.08        448.96        10.24 o                         
  -5  -3   5        993.38       1010.33        14.05 o                         
  -4  -3   5        411.34        410.40         6.21 o                         
  -3  -3   5        861.09        853.74         9.39 o                         
  -2  -3   5        500.20        491.26         5.53 o                         
  -1  -3   5        134.59        131.43         2.82 o                         
   0  -3   5        522.07        514.83         5.68 o                         
   1  -3   5        925.18        935.83         8.71 o                         
   2  -3   5         98.95         91.96         4.30 o                         
   3  -3   5         62.77         55.32         2.61 o                         
   4  -3   5        292.70        275.45         6.04 o                         
   5  -3   5        124.05        124.63         4.77 o                         
   6  -3   5         50.49         57.95         5.00 o                         
  -7  -2   5        118.03        118.93         7.07 o                         
  -6  -2   5        546.83        532.44        11.41 o                         
  -5  -2   5       1115.98       1172.25        13.82 o                         
  -4  -2   5        306.25        298.29         5.18 o                         
  -3  -2   5        330.67        315.47         5.17 o                         
  -2  -2   5        443.36        432.47         6.59 o                         
  -1  -2   5        932.25        926.95         7.71 o                         
   0  -2   5        188.75        180.23         2.55 o                         
   1  -2   5        347.75        355.78         5.35 o                         
   2  -2   5        213.70        207.20         4.35 o                         
   3  -2   5          3.99          6.49         1.09 o                         
   4  -2   5          9.72          8.58         1.30 o                         
   5  -2   5        659.16        664.64         9.58 o                         
   6  -2   5        397.45        383.59         8.54 o                         
   7  -2   5         86.07         87.62         5.30 o                         
  -7  -1   5        338.01        357.97         9.90 o                         
  -6  -1   5        333.70        328.56        10.34 o                         
  -5  -1   5        343.31        351.64         6.53 o                         
  -4  -1   5        531.12        528.50         6.42 o                         
  -3  -1   5        155.80        153.23         3.87 o                         
  -2  -1   5        636.16        613.99         7.37 o                         
  -1  -1   5       1658.46       1652.86        13.39 o                         
   0  -1   5        286.61        305.92         4.24 o                         
   1  -1   5        221.08        206.78         2.91 o                         
   2  -1   5         92.74         90.92         2.81 o                         
   3  -1   5        651.66        661.74         6.40 o                         
   4  -1   5        276.00        266.87         4.05 o                         
   5  -1   5       1158.19       1153.70        15.53 o                         
   6  -1   5        369.41        358.51         7.70 o                         
   7  -1   5         90.17         87.96         4.78 o                         
  -7   0   5        385.45        389.16        10.55 o                         
  -6   0   5        152.68        158.45         6.38 o                         
  -5   0   5         86.44         94.11         3.99 o                         
  -4   0   5        559.01        549.90         9.25 o                         
  -3   0   5        853.10        853.04         8.27 o                         
  -2   0   5        360.96        359.51         4.85 o                         
  -1   0   5          9.19         14.14         1.46 o                         
   0   0   5        453.56        462.52         7.67 o                         
   1   0   5          7.42          6.94         0.78 o                         
   2   0   5        230.29        232.31         3.52 o                         
   3   0   5       1848.62       1810.94        14.25 o                         
   4   0   5       1497.05       1496.81        12.56 o                         
   5   0   5        149.74        136.13         3.47 o                         
   6   0   5        319.31        319.79         6.79 o                         
   7   0   5        436.56        430.79         8.47 o                         
   8   0   5         49.93         55.61         4.40 o                         
  -7   1   5         76.69         69.12         5.62 o                         
  -6   1   5        226.03        229.89         6.88 o                         
  -5   1   5        242.78        245.46         5.76 o                         
  -4   1   5        135.57        132.78         3.73 o                         
  -3   1   5        829.86        799.17         9.31 o                         
  -2   1   5        362.05        372.92         4.27 o                         
  -1   1   5        230.63        221.50         3.88 o                         
   0   1   5         48.79         48.80         2.65 o                         
   1   1   5       1174.45       1192.00         9.37 o                         
   2   1   5        845.63        853.92         6.78 o                         
   3   1   5       1380.53       1368.25        10.41 o                         
   4   1   5       1678.24       1659.00        12.25 o                         
   5   1   5        396.05        400.46         5.20 o                         
   6   1   5        132.30        133.34         4.07 o                         
   7   1   5        122.77        127.53         4.23 o                         
   8   1   5        457.15        469.38         8.53 o                         
  -6   2   5        129.63        119.77         6.95 o                         
  -5   2   5        405.37        423.41         7.96 o                         
  -4   2   5        136.36        135.03         7.80 o                         
  -3   2   5          6.26          4.86         1.72 o                         
  -2   2   5         98.73         98.49         2.83 o                         
  -1   2   5        101.53        104.75         2.24 o                         
   0   2   5         76.77         70.30         2.11 o                         
   1   2   5       2414.43       2359.53        16.20 o                         
   2   2   5       2409.06       2413.18        14.86 o                         
   3   2   5        708.24        732.55         6.42 o                         
   4   2   5        112.23        105.02         2.17 o                         
   5   2   5        911.96        916.43         9.06 o                         
   6   2   5        463.35        462.78         5.42 o                         
   7   2   5        258.70        249.30         6.71 o                         
   8   2   5        231.17        248.43        10.58 o                         
  -6   3   5         25.36         22.10         4.14 o                         
  -5   3   5        173.46        174.71         5.57 o                         
  -4   3   5        212.29        208.44         8.01 o                         
  -3   3   5         52.62         39.86         2.81 o                         
  -2   3   5         19.00         18.22         2.91 o                         
  -1   3   5        916.71        895.20         8.47 o                         
   0   3   5        780.47        748.25         6.83 o                         
   1   3   5       1158.23       1182.43         9.61 o                         
   2   3   5       1172.35       1168.21         8.38 o                         
   3   3   5        814.96        816.39         7.30 o                         
   4   3   5        271.54        267.64         3.42 o                         
   5   3   5        710.37        716.93         6.11 o                         
   6   3   5        785.74        797.93         9.40 o                         
   7   3   5        152.36        135.97         3.61 o                         
   8   3   5          0.21          1.28         1.46 o                         
  -5   4   5          2.60         -0.13         1.91 o                         
  -4   4   5         43.00         41.22         3.65 o                         
  -3   4   5         68.53         74.30         4.77 o                         
  -2   4   5        100.27         99.64         3.77 o                         
  -1   4   5        670.93        649.90         8.58 o                         
   0   4   5       1677.21       1668.71        13.83 o                         
   1   4   5        383.11        366.31         5.45 o                         
   2   4   5         93.33         94.04         2.14 o                         
   3   4   5       1049.60       1060.05         9.18 o                         
   4   4   5       1153.06       1187.48        11.25 o                         
   5   4   5        233.08        225.10         3.85 o                         
   6   4   5        495.30        497.59         5.72 o                         
   7   4   5         77.45         69.15         2.41 o                         
   8   4   5          1.79          0.57         1.29 o                         
  -4   5   5         10.41         13.56         2.65 o                         
  -3   5   5        261.41        272.32         7.38 o                         
  -2   5   5        337.13        325.26         6.61 o                         
  -1   5   5        218.71        208.16         4.34 o                         
   0   5   5        380.32        371.61         5.64 o                         
   1   5   5        584.51        561.54         7.94 o                         
   2   5   5        437.93        420.84         5.15 o                         
   3   5   5        403.40        395.15         5.05 o                         
   4   5   5       1174.64       1195.30        10.74 o                         
   5   5   5        276.72        261.49         4.78 o                         
   6   5   5          0.29         -0.07         0.81 o                         
   7   5   5          1.10          2.43         1.39 o                         
   8   5   5         83.38         82.39         7.14 o                         
  -4   6   5         10.31         12.30         2.78 o                         
  -3   6   5        109.90        114.53         5.73 o                         
  -2   6   5        354.24        343.92         8.18 o                         
  -1   6   5        281.42        269.38         5.12 o                         
   0   6   5         11.10         10.99         1.44 o                         
   1   6   5        461.77        461.89         6.04 o                         
   2   6   5        809.07        794.72         8.41 o                         
   3   6   5        304.53        302.36         5.15 o                         
   4   6   5        290.56        299.06         4.54 o                         
   5   6   5         46.05         43.26         2.78 o                         
   6   6   5          2.03          2.67         1.01 o                         
   7   6   5         33.62         32.78         2.63 o                         
   8   6   5         86.00         90.39        11.50 o                         
  -3   7   5         39.68         34.18         3.77 o                         
  -2   7   5         26.58         25.14         2.38 o                         
  -1   7   5        189.68        192.77         4.67 o                         
   0   7   5        159.44        166.25         4.10 o                         
   1   7   5        261.37        264.07         4.90 o                         
   2   7   5        480.21        480.39         7.15 o                         
   3   7   5        194.67        184.34         4.26 o                         
   4   7   5         13.59         12.18         1.56 o                         
   5   7   5          9.11          9.39         1.42 o                         
   6   7   5         92.99         86.88         3.12 o                         
   7   7   5         69.15         69.66        10.20 o                         
  -1   8   5         91.74        105.25         5.84 o                         
   0   8   5        299.59        316.50         7.47 o                         
   1   8   5         53.44         48.97         3.02 o                         
   2   8   5         65.83         65.87         3.36 o                         
   3   8   5         42.91         39.92         2.63 o                         
   4   8   5          5.96          7.23         1.93 o                         
   5   8   5         18.27         15.83         2.27 o                         
   6   8   5         61.92         74.16         4.25 o                         
   7   8   5        144.93        141.91         4.94 o                         
   1   9   5         68.48         59.16         3.46 o                         
   2   9   5          3.11          0.84         1.36 o                         
   3   9   5          3.60          1.34         1.62 o                         
   4   9   5         68.85         68.74         4.36 o                         
   5   9   5         67.56         65.73         5.88 o                         
  -4  -7   6          0.13          0.35         2.15 o                         
  -3  -7   6         18.94         20.04         3.02 o                         
  -2  -7   6         46.74         53.09         3.94 o                         
  -1  -7   6         57.08         60.89         3.42 o                         
   0  -7   6        121.33        122.28         8.82 o                         
   1  -7   6         61.80         54.65         5.20 o                         
  -5  -6   6          0.32         -1.49         1.82 o                         
  -4  -6   6          4.66          4.11         1.99 o                         
  -3  -6   6         19.21         18.05         3.56 o                         
  -2  -6   6        309.10        315.61         7.75 o                         
  -1  -6   6        172.63        166.93         4.30 o                         
   0  -6   6         29.29         29.30         2.97 o                         
   1  -6   6        109.19        119.67        11.58 o                         
   2  -6   6        270.34        283.15         9.51 o                         
   3  -6   6         85.05         87.59         6.67 o                         
  -6  -5   6         38.18         34.04         4.52 o                         
  -5  -5   6         56.77         61.58         5.70 o                         
  -4  -5   6        181.07        175.09         6.13 o                         
  -3  -5   6        123.32        119.39         3.50 o                         
  -2  -5   6        128.56        130.16         4.06 o                         
  -1  -5   6        182.42        180.57         4.82 o                         
   0  -5   6        231.93        223.74         5.61 o                         
   1  -5   6        171.02        158.15         5.18 o                         
   2  -5   6        417.06        416.66         9.66 o                         
   3  -5   6        530.73        567.89        13.28 o                         
   4  -5   6         45.48         54.86         4.55 o                         
  -6  -4   6         44.74         42.51         4.16 o                         
  -5  -4   6         47.88         37.45         4.70 o                         
  -4  -4   6        100.11         95.92         5.39 o                         
  -3  -4   6        458.11        475.32         5.99 o                         
  -2  -4   6         72.49         73.22         5.13 o                         
  -1  -4   6        223.09        226.14         3.84 o                         
   0  -4   6        790.10        791.51         8.81 o                         
   1  -4   6        789.40        785.63         9.77 o                         
   2  -4   6        310.99        309.92         7.67 o                         
   3  -4   6        405.29        388.15        11.90 o                         
   4  -4   6         72.99         86.03         6.68 o                         
   5  -4   6          3.73          2.45         3.10 o                         
  -6  -3   6        168.94        173.70         8.32 o                         
  -5  -3   6         69.98         70.78         6.35 o                         
  -4  -3   6        319.18        325.33         6.38 o                         
  -3  -3   6        148.15        145.71         4.64 o                         
  -2  -3   6        330.75        318.96         4.78 o                         
  -1  -3   6        528.03        537.61         6.41 o                         
   0  -3   6       1229.34       1252.37        10.54 o                         
   1  -3   6       1882.13       1835.99        15.16 o                         
   2  -3   6        201.13        195.45         3.97 o                         
   3  -3   6         18.38         19.69         2.39 o                         
   4  -3   6        128.33        137.98         5.79 o                         
   5  -3   6         58.65         60.25         4.32 o                         
   6  -3   6         13.05          7.09         2.38 o                         
  -7  -2   6         56.98         55.60         5.08 o                         
  -6  -2   6        101.57        104.04         6.14 o                         
  -5  -2   6        256.83        260.71        10.12 o                         
  -4  -2   6         52.27         56.55         3.16 o                         
  -3  -2   6         71.93         67.98         3.50 o                         
  -2  -2   6       2296.31       2320.85        20.13 o                         
  -1  -2   6       1637.80       1663.46        16.74 o                         
   0  -2   6        738.12        737.58         6.76 o                         
   1  -2   6        658.37        663.63         7.98 o                         
   2  -2   6        347.42        339.26         6.10 o                         
   3  -2   6          0.56          0.20         1.13 o                         
   4  -2   6        101.38        103.63         6.77 o                         
   5  -2   6        272.06        274.20         7.43 o                         
   6  -2   6         97.64        102.90         5.42 o                         
  -6  -1   6         16.61         17.72         3.19 o                         
  -5  -1   6        168.31        159.04         5.09 o                         
  -4  -1   6        410.06        411.79         8.04 o                         
  -3  -1   6        954.55        917.15        10.50 o                         
  -2  -1   6        721.15        706.36        12.04 o                         
  -1  -1   6       2523.91       2527.23        21.06 o                         
   0  -1   6        848.07        865.51         8.51 o                         
   1  -1   6          4.52          6.99         0.88 o                         
   2  -1   6        242.30        244.06         4.93 o                         
   3  -1   6        312.83        327.61         5.91 o                         
   4  -1   6        110.30        109.26         3.03 o                         
   5  -1   6         58.71         52.07         3.57 o                         
   6  -1   6        223.13        190.17         5.86 o                         
   7  -1   6         17.99         16.69         2.60 o                         
  -6   0   6        117.01        121.41         6.80 o                         
  -5   0   6         37.48         39.23         3.35 o                         
  -4   0   6        844.86        828.47        11.16 o                         
  -3   0   6       1756.89       1736.45        17.89 o                         
  -2   0   6        716.84        735.22         8.92 o                         
  -1   0   6       1019.30       1013.33        10.53 o                         
   0   0   6        116.31        118.88         2.76 o                         
   1   0   6         96.00         99.50         2.19 o                         
   2   0   6        114.15        115.41         2.47 o                         
   3   0   6        741.28        732.68         7.69 o                         
   4   0   6        339.76        333.11         4.88 o                         
   5   0   6          1.95          1.29         1.25 o                         
   6   0   6         18.25         19.03         2.32 o                         
   7   0   6        213.43        210.74         6.08 o                         
  -6   1   6        189.08        190.94        10.57 o                         
  -5   1   6        324.83        330.68         7.07 o                         
  -4   1   6        652.21        643.96         9.71 o                         
  -3   1   6       1073.99       1100.34        13.05 o                         
  -2   1   6        678.01        666.19         8.08 o                         
  -1   1   6          8.48          4.84         0.97 o                         
   0   1   6        399.96        384.17         8.24 o                         
   1   1   6       1039.34       1049.64         8.93 o                         
   2   1   6        163.70        161.37         2.59 o                         
   3   1   6         54.11         47.99         1.97 o                         
   4   1   6        224.38        211.61         3.63 o                         
   5   1   6         92.02         91.11         3.40 o                         
   6   1   6         24.77         23.35         2.15 o                         
   7   1   6        529.98        551.31         9.44 o                         
   8   1   6        240.71        244.99         6.31 o                         
  -6   2   6        229.56        253.18        11.34 o                         
  -5   2   6        692.37        729.59        11.57 o                         
  -4   2   6        194.71        194.54         5.29 o                         
  -3   2   6        217.58        205.91         5.40 o                         
  -2   2   6        373.75        375.89         5.69 o                         
  -1   2   6        153.60        151.07         2.59 o                         
   0   2   6        178.71        181.23         5.96 o                         
   1   2   6        233.50        233.77         3.53 o                         
   2   2   6       1040.26       1073.57         8.56 o                         
   3   2   6          7.39          5.07         0.70 o                         
   4   2   6         19.14         21.14         1.58 o                         
   5   2   6        522.46        511.80         6.84 o                         
   6   2   6        439.12        421.90         6.76 o                         
   7   2   6        217.47        213.92         5.20 o                         
   8   2   6        282.62        295.87         6.07 o                         
  -5   3   6        232.43        234.45         7.85 o                         
  -4   3   6        278.81        272.32         7.43 o                         
  -3   3   6         39.71         41.31         3.36 o                         
  -2   3   6         25.30         26.84         2.10 o                         
  -1   3   6        782.50        760.12         7.92 o                         
   0   3   6        315.74        316.86         3.97 o                         
   1   3   6         24.90         26.87         1.53 o                         
   2   3   6        110.17        107.49         2.47 o                         
   3   3   6         76.00         68.45         2.33 o                         
   4   3   6        145.27        148.19         2.96 o                         
   5   3   6        755.78        767.45         7.35 o                         
   6   3   6        986.40       1001.40        11.35 o                         
   7   3   6        173.29        161.44         5.22 o                         
   8   3   6         55.53         58.83         4.06 o                         
  -5   4   6         51.16         53.21         4.51 o                         
  -4   4   6         94.29         98.28         6.01 o                         
  -3   4   6        119.62        119.55         5.46 o                         
  -2   4   6        104.98        106.39         3.70 o                         
  -1   4   6        166.72        168.44         3.56 o                         
   0   4   6        294.22        288.05         4.81 o                         
   1   4   6          5.88          6.50         1.47 o                         
   2   4   6          5.29          2.75         0.87 o                         
   3   4   6       1000.46        990.66        12.41 o                         
   4   4   6        666.20        654.85         7.19 o                         
   5   4   6        496.15        488.79         5.89 o                         
   6   4   6        299.35        301.66         5.05 o                         
   7   4   6        193.87        198.42         5.20 o                         
   8   4   6         26.93         24.64         2.99 o                         
  -4   5   6         10.77         16.28         2.82 o                         
  -3   5   6        241.27        262.02        12.48 o                         
  -2   5   6        186.24        167.22         4.80 o                         
  -1   5   6          6.88          5.79         1.22 o                         
   0   5   6         73.42         68.27         3.01 o                         
   1   5   6        136.40        131.72         4.10 o                         
   2   5   6        120.97        118.65         2.95 o                         
   3   5   6        613.03        620.28         7.71 o                         
   4   5   6        938.27        945.82        11.64 o                         
   5   5   6        407.43        418.27         5.29 o                         
   6   5   6         23.50         22.87         1.76 o                         
   7   5   6        102.01        105.42         5.64 o                         
   8   5   6        106.23        105.33         4.42 o                         
  -3   6   6          7.64          5.11         2.27 o                         
  -2   6   6        101.45         96.42         3.93 o                         
  -1   6   6         17.48         16.49         1.90 o                         
   0   6   6          0.20         -0.95         1.13 o                         
   1   6   6        287.04        295.16         5.24 o                         
   2   6   6        755.47        778.30         9.37 o                         
   3   6   6        283.34        263.86         5.08 o                         
   4   6   6        231.61        234.98         4.91 o                         
   5   6   6        130.87        138.94         7.96 o                         
   6   6   6         87.01         78.17         3.29 o                         
   7   6   6         53.13         50.42         2.49 o                         
  -2   7   6         13.72         10.32         2.07 o                         
  -1   7   6         59.70         57.32         3.62 o                         
   0   7   6         64.20         60.76         3.93 o                         
   1   7   6        235.09        243.67         5.40 o                         
   2   7   6        355.53        354.85         6.33 o                         
   3   7   6        219.21        221.83         4.91 o                         
   4   7   6         35.52         34.15         2.39 o                         
   5   7   6         51.62         59.23         5.06 o                         
   6   7   6        225.17        231.25         6.74 o                         
   7   7   6         77.57         72.58         4.73 o                         
   0   8   6        213.62        208.16         6.40 o                         
   1   8   6        114.19        111.26         4.62 o                         
   2   8   6         33.88         30.30         2.55 o                         
   3   8   6        105.72        103.18         5.69 o                         
   4   8   6         53.20         50.78         3.06 o                         
   5   8   6         70.77         63.04         4.08 o                         
   6   8   6        140.88        138.37         6.74 o                         
   3   9   6         27.06         24.58         2.43 o                         
  -4  -6   7         88.53         74.09         6.72 o                         
  -3  -6   7        133.43        142.91         7.73 o                         
  -2  -6   7         74.60         82.84         6.75 o                         
  -1  -6   7         39.87         43.34         4.62 o                         
   0  -6   7          0.11          0.00         1.74 o                         
   1  -6   7          0.94         -0.40         2.21 o                         
  -5  -5   7         70.89         81.86         6.93 o                         
  -4  -5   7        252.03        239.52        11.58 o                         
  -3  -5   7         76.54         73.30         5.25 o                         
  -2  -5   7         12.15         10.56         2.18 o                         
  -1  -5   7         27.70         27.98         3.07 o                         
   0  -5   7          0.65         -1.04         1.96 o                         
   1  -5   7         28.56         35.00         4.01 o                         
   2  -5   7        308.31        316.91        10.02 o                         
   3  -5   7        145.69        145.40         7.69 o                         
  -5  -4   7        165.52        171.06         8.61 o                         
  -4  -4   7        195.79        186.06         8.19 o                         
  -3  -4   7         20.51         18.98         2.17 o                         
  -2  -4   7         10.89          8.43         1.60 o                         
  -1  -4   7          1.08         -0.31         1.34 o                         
   0  -4   7        423.10        446.98        12.42 o                         
   1  -4   7        266.09        277.76        21.24 o                         
   2  -4   7        112.85         93.09         5.96 o                         
   3  -4   7        301.55        314.15         9.56 o                         
   4  -4   7        172.11        176.85         6.60 o                         
  -6  -3   7        182.52        175.07         7.25 o                         
  -5  -3   7        126.29        137.00         7.78 o                         
  -4  -3   7         30.09         25.15         2.75 o                         
  -3  -3   7         62.19         68.12         3.58 o                         
  -2  -3   7         52.07         50.26         3.12 o                         
  -1  -3   7         57.84         52.97         4.11 o                         
   0  -3   7        468.99        475.58         8.88 o                         
   1  -3   7        567.84        576.46         9.98 o                         
   2  -3   7        282.99        267.55         6.69 o                         
   3  -3   7        103.27         97.20         4.20 o                         
   4  -3   7        245.95        245.82         6.25 o                         
   5  -3   7        342.30        357.54         8.94 o                         
  -6  -2   7         86.65         89.66         6.37 o                         
  -5  -2   7         41.79         47.47         4.39 o                         
  -4  -2   7          0.79          0.19         1.51 o                         
  -3  -2   7          0.30          0.86         1.38 o                         
  -2  -2   7        204.66        202.35         5.04 o                         
  -1  -2   7        860.37        869.26        11.18 o                         
   0  -2   7        283.71        297.22         3.95 o                         
   1  -2   7        535.23        532.88         7.02 o                         
   2  -2   7        425.63        433.02         9.37 o                         
   3  -2   7        224.16        227.55         5.44 o                         
   4  -2   7        356.97        359.57         6.68 o                         
   5  -2   7        476.54        452.25         9.60 o                         
   6  -2   7         57.53         52.38         4.16 o                         
  -6  -1   7          0.26         -2.51         2.51 o                         
  -5  -1   7          0.36          0.23         1.56 o                         
  -4  -1   7        104.74        105.79         4.53 o                         
  -3  -1   7         41.17         41.07         2.90 o                         
  -2  -1   7        884.26        874.66        11.41 o                         
  -1  -1   7        614.75        616.63        10.07 o                         
   0  -1   7        296.89        296.97         4.69 o                         
   1  -1   7        211.04        212.06         3.81 o                         
   2  -1   7        792.12        782.27        10.37 o                         
   3  -1   7       1373.12       1355.13        15.20 o                         
   4  -1   7        180.35        178.51         4.37 o                         
   5  -1   7        116.81        122.65         4.57 o                         
   6  -1   7        134.80        137.82         5.28 o                         
  -6   0   7          0.66          0.58         2.10 o                         
  -5   0   7         12.40         11.02         2.12 o                         
  -4   0   7        209.70        197.37         5.35 o                         
  -3   0   7        558.43        556.73         8.80 o                         
  -2   0   7        168.18        170.19         4.68 o                         
  -1   0   7        204.57        205.50         4.44 o                         
   0   0   7       1597.10       1601.04        15.34 o                         
   1   0   7        483.86        487.28         5.46 o                         
   2   0   7        633.27        620.45        10.17 o                         
   3   0   7       1085.86       1068.76        10.38 o                         
   4   0   7        357.56        349.70         5.76 o                         
   5   0   7          0.67         -0.16         1.27 o                         
   6   0   7         16.50         19.21         2.57 o                         
   7   0   7         80.32         80.36         4.71 o                         
  -5   1   7         59.14         70.37         5.58 o                         
  -4   1   7        117.34        117.04         4.90 o                         
  -3   1   7        555.72        531.31         9.95 o                         
  -2   1   7        325.10        322.24         7.88 o                         
  -1   1   7        349.18        346.80         6.65 o                         
   0   1   7        377.76        373.41         6.15 o                         
   1   1   7       2230.36       2257.58        16.63 o                         
   2   1   7        872.28        892.22         7.66 o                         
   3   1   7         98.16         96.41         3.16 o                         
   4   1   7        167.53        166.01         3.92 o                         
   5   1   7          1.47          2.65         1.36 o                         
   6   1   7         19.71         21.23         2.24 o                         
   7   1   7        129.88        124.75         4.77 o                         
  -5   2   7        204.21        197.54         6.89 o                         
  -4   2   7        148.70        143.09        13.33 o                         
  -3   2   7         38.73         38.90         3.58 o                         
  -2   2   7        594.92        583.11        10.02 o                         
  -1   2   7        825.76        827.95         9.69 o                         
   0   2   7        633.26        631.55         8.45 o                         
   1   2   7       1655.48       1652.77        14.75 o                         
   2   2   7        131.86        134.54         3.29 o                         
   3   2   7          2.17          2.67         1.01 o                         
   4   2   7          9.99          9.58         1.66 o                         
   5   2   7        255.16        264.24         5.73 o                         
   6   2   7        142.87        134.20         4.70 o                         
   7   2   7         42.34         45.16         3.27 o                         
  -4   3   7        166.90        175.48         6.44 o                         
  -3   3   7        106.69        104.34         5.08 o                         
  -2   3   7        459.89        464.64         8.87 o                         
  -1   3   7       1089.78       1121.42        11.86 o                         
   0   3   7        662.73        660.65         8.87 o                         
   1   3   7          5.88          5.56         1.11 o                         
   2   3   7        279.39        275.44         4.21 o                         
   3   3   7         91.15         86.59         2.85 o                         
   4   3   7          1.01          2.02         1.08 o                         
   5   3   7        224.83        221.02         5.15 o                         
   6   3   7        267.63        250.88        10.04 o                         
   7   3   7         53.27         44.88         3.88 o                         
  -4   4   7        187.55        207.40         7.10 o                         
  -3   4   7        390.23        410.21         9.28 o                         
  -2   4   7        154.27        177.26         7.36 o                         
  -1   4   7        519.09        507.18         7.07 o                         
   0   4   7        347.37        350.54         5.58 o                         
   1   4   7          0.39         -0.19         0.87 o                         
   2   4   7          7.11          8.20         1.20 o                         
   3   4   7         85.81         85.12         3.09 o                         
   4   4   7        645.29        634.71         8.86 o                         
   5   4   7         36.06         38.93         2.39 o                         
   6   4   7         55.82         55.83         2.77 o                         
   7   4   7         75.26         74.38         4.74 o                         
  -3   5   7        324.89        323.30        18.42 o                         
  -2   5   7        253.36        256.53         7.65 o                         
  -1   5   7         23.39         23.63         2.10 o                         
   0   5   7          8.08          6.85         1.41 o                         
   1   5   7        163.56        154.76         3.52 o                         
   2   5   7         43.42         45.42         2.39 o                         
   3   5   7        202.78        201.71         4.37 o                         
   4   5   7        207.52        217.73         5.57 o                         
   5   5   7         14.62         14.49         1.66 o                         
   6   5   7         25.53         24.55         2.36 o                         
   7   5   7        119.97        127.52         4.47 o                         
  -2   6   7         83.11         72.96         4.78 o                         
  -1   6   7          8.44          5.72         1.89 o                         
   0   6   7         14.22         17.70         3.09 o                         
   1   6   7        110.82        116.23         5.10 o                         
   2   6   7        216.37        210.11         4.44 o                         
   3   6   7         47.96         44.83         2.96 o                         
   4   6   7          5.43          6.24         1.38 o                         
   5   6   7        209.43        222.03         4.63 o                         
   6   6   7         25.89         28.83         2.60 o                         
   7   6   7        142.19        145.01         6.59 o                         
  -1   7   7         75.51         95.41         5.23 o                         
   0   7   7         43.66         42.25         3.11 o                         
   1   7   7         17.18         16.87         2.06 o                         
   2   7   7        169.29        167.32         4.60 o                         
   3   7   7         21.83         16.84         1.99 o                         
   4   7   7          3.65          3.82         1.34 o                         
   5   7   7         91.41         98.26         3.75 o                         
   6   7   7        243.15        259.23         6.55 o                         
   1   8   7         22.03         17.05         2.33 o                         
   2   8   7          0.46         -0.76         1.35 o                         
   3   8   7         46.98         52.95         3.21 o                         
   4   8   7        103.26         98.11         4.21 o                         
  -3  -5   8        209.23        228.63         9.84 o                         
  -2  -5   8         50.09         61.47         5.38 o                         
  -1  -5   8        100.41         92.83         7.66 o                         
   0  -5   8         67.74         58.78         5.39 o                         
   1  -5   8         29.84         33.17         4.34 o                         
  -4  -4   8        288.67        302.17        11.08 o                         
  -3  -4   8        160.77        162.34         6.17 o                         
  -2  -4   8         39.97         32.45         4.06 o                         
  -1  -4   8         89.60         95.34         6.32 o                         
   0  -4   8        133.83        149.92         7.64 o                         
   1  -4   8         84.87         83.36         6.08 o                         
   2  -4   8         11.50          9.38         2.84 o                         
   3  -4   8         14.02          8.47         2.84 o                         
  -4  -3   8         91.03         77.43        11.33 o                         
  -3  -3   8         95.65         93.48         4.60 o                         
  -2  -3   8        164.98        162.50         5.68 o                         
  -1  -3   8         60.84         53.86         3.89 o                         
   0  -3   8        148.87        147.00         5.50 o                         
   1  -3   8        121.76        109.40         5.26 o                         
   2  -3   8          3.26          2.70         2.02 o                         
   3  -3   8          2.23          1.73         1.95 o                         
   4  -3   8        243.10        237.75         9.83 o                         
  -5  -2   8        152.30        157.53         6.93 o                         
  -4  -2   8         53.22         52.81         4.25 o                         
  -3  -2   8        107.29         94.51         8.83 o                         
  -2  -2   8        301.48        287.34         7.38 o                         
  -1  -2   8        147.61        152.22         4.55 o                         
   0  -2   8          0.34         -1.09         1.09 o                         
   1  -2   8          0.73          0.91         1.69 o                         
   2  -2   8        199.96        188.06         5.89 o                         
   3  -2   8         76.65         80.49         4.68 o                         
   4  -2   8        175.39        190.03         5.00 o                         
   5  -2   8        415.24        430.89         9.73 o                         
  -5  -1   8        111.75        110.56        11.43 o                         
  -4  -1   8        150.63        147.31         5.98 o                         
  -3  -1   8        126.44        124.72         6.64 o                         
  -2  -1   8         23.49         30.41         4.33 o                         
  -1  -1   8        196.72        201.23         6.15 o                         
   0  -1   8          1.18          0.65         1.06 o                         
   1  -1   8          0.41          0.60         0.93 o                         
   2  -1   8        372.05        361.80         7.13 o                         
   3  -1   8        545.36        577.42         9.86 o                         
   4  -1   8        314.60        296.30         6.03 o                         
   5  -1   8        175.78        175.25         5.65 o                         
  -4   0   8        192.52        192.99         6.51 o                         
  -3   0   8        178.72        186.60         6.36 o                         
  -2   0   8          0.28         -1.00         1.65 o                         
  -1   0   8          2.97          2.99         1.76 o                         
   0   0   8        114.47        117.59         3.49 o                         
   1   0   8        326.31        322.46         6.53 o                         
   2   0   8        412.37        408.08         6.01 o                         
   3   0   8        949.19        949.07         9.99 o                         
   4   0   8        255.28        243.64         5.73 o                         
   5   0   8         42.27         41.09         3.23 o                         
   6   0   8        152.94        160.77         7.70 o                         
  -4   1   8         19.35         17.45         3.61 o                         
  -3   1   8         30.18         35.26         3.39 o                         
  -2   1   8         27.67         31.38         3.32 o                         
  -1   1   8          2.27          0.98         1.66 o                         
   0   1   8        672.38        631.44         8.83 o                         
   1   1   8        770.01        759.58         8.91 o                         
   2   1   8        407.18        414.28         6.90 o                         
   3   1   8        231.20        228.88         4.91 o                         
   4   1   8        336.32        330.79         6.92 o                         
   5   1   8        303.18        292.33         7.28 o                         
   6   1   8         54.64         58.83         4.14 o                         
  -4   2   8          0.75         -1.85         1.90 o                         
  -3   2   8          0.23          0.15         1.75 o                         
  -2   2   8        129.39        139.35         6.30 o                         
  -1   2   8        263.78        260.63         6.44 o                         
   0   2   8        302.29        307.77         6.08 o                         
   1   2   8        649.51        668.75         8.42 o                         
   2   2   8        835.76        841.12         9.55 o                         
   3   2   8         47.95         46.59         2.66 o                         
   4   2   8        190.21        188.45         5.15 o                         
   5   2   8        456.31        469.89         8.34 o                         
   6   2   8        212.12        204.72         8.35 o                         
  -3   3   8          5.46          7.83         2.82 o                         
  -2   3   8        148.94        153.29        10.39 o                         
  -1   3   8        732.39        699.73        11.19 o                         
   0   3   8        326.11        317.77         6.29 o                         
   1   3   8        199.24        194.58         4.48 o                         
   2   3   8        134.75        142.70         3.75 o                         
   3   3   8        575.04        594.25         8.67 o                         
   4   3   8        283.50        271.31         6.18 o                         
   5   3   8        221.41        227.35         5.70 o                         
   6   3   8        168.56        163.84         5.25 o                         
  -3   4   8        147.00        152.36         7.23 o                         
  -2   4   8        135.74        121.09         6.35 o                         
  -1   4   8        177.63        182.36         6.15 o                         
   0   4   8        353.40        341.36         7.65 o                         
   1   4   8        146.13        148.36         4.15 o                         
   2   4   8        163.42        168.49         4.72 o                         
   3   4   8        800.49        795.50        10.99 o                         
   4   4   8        132.26        131.53         5.74 o                         
   5   4   8         39.47         39.93         2.97 o                         
   6   4   8         13.97         13.55         2.08 o                         
  -2   5   8        169.36        168.62         6.38 o                         
  -1   5   8         42.59         41.64         4.12 o                         
   0   5   8        164.96        156.96         4.90 o                         
   1   5   8        311.62        320.52         6.03 o                         
   2   5   8        246.42        247.63         6.03 o                         
   3   5   8        105.67        109.37         4.15 o                         
   4   5   8        261.78        258.25         6.17 o                         
   5   5   8          2.15          0.15         1.30 o                         
   6   5   8         12.10          6.19         1.55 o                         
  -1   6   8         72.98         70.65         4.50 o                         
   0   6   8         47.72         59.96         5.58 o                         
   1   6   8        351.54        356.06         6.73 o                         
   2   6   8        241.26        248.66         5.02 o                         
   3   6   8          4.93          3.08         1.42 o                         
   4   6   8          4.16          2.33         1.33 o                         
   5   6   8          1.35          3.78         1.37 o                         
   1   7   8         52.47         52.42         4.02 o                         
   2   7   8         36.74         35.72         2.52 o                         
   3   7   8         18.51         15.57         1.87 o                         
   4   7   8          0.67         -1.13         1.25 o                         
  -1  -4   9        241.15        272.63         9.80 o                         
   0  -4   9        414.51        422.76        12.06 o                         
  -2  -3   9        442.98        449.57        12.40 o                         
  -1  -3   9        317.53        327.91         8.37 o                         
   0  -3   9        211.34        234.99         7.08 o                         
   1  -3   9        179.94        164.58         6.11 o                         
   2  -3   9          3.60          3.12         1.99 o                         
  -3  -2   9        278.93        289.94        11.23 o                         
  -2  -2   9        629.06        651.91        12.25 o                         
  -1  -2   9        265.27        269.27         7.62 o                         
   0  -2   9         61.79         55.71         4.53 o                         
   1  -2   9         46.30         49.01         4.02 o                         
   2  -2   9         51.75         65.84         5.42 o                         
   3  -2   9         23.75         23.99         3.03 o                         
  -3  -1   9        278.87        300.38         8.50 o                         
  -2  -1   9        206.06        213.09         7.01 o                         
  -1  -1   9        240.41        255.52         6.39 o                         
   0  -1   9         19.97         19.91         2.36 o                         
   1  -1   9          0.89         -0.22         1.68 o                         
   2  -1   9        189.01        195.98         6.31 o                         
   3  -1   9        157.11        155.22         5.04 o                         
   4  -1   9         10.04         15.68         2.70 o                         
  -3   0   9        266.39        291.34         8.44 o                         
  -2   0   9         54.75         61.16         4.58 o                         
  -1   0   9         31.56         28.30         2.88 o                         
   0   0   9        104.49        104.29         4.49 o                         
   1   0   9        116.84        119.88         5.73 o                         
   2   0   9         30.98         26.83         2.36 o                         
   3   0   9         87.83         95.89         4.62 o                         
   4   0   9         80.64         71.31         4.67 o                         
   5   0   9          5.05          5.95         2.19 o                         
  -3   1   9        155.55        154.41         7.21 o                         
  -2   1   9         28.69         25.87         4.93 o                         
  -1   1   9         14.54         13.98         2.33 o                         
   0   1   9        121.66        122.60         4.40 o                         
   1   1   9        267.61        279.59         5.93 o                         
   2   1   9         13.88         11.32         1.64 o                         
   3   1   9          6.46          5.10         1.66 o                         
   4   1   9        113.97        123.13         5.76 o                         
   5   1   9        144.59        143.44         5.77 o                         
  -3   2   9         17.08         19.61         3.20 o                         
  -2   2   9        111.23        120.35         6.54 o                         
  -1   2   9        149.34        140.93         8.28 o                         
   0   2   9         16.44         13.28         2.24 o                         
   1   2   9         51.44         57.36         4.81 o                         
   2   2   9         75.40         73.30         3.31 o                         
   3   2   9         11.41          8.48         1.74 o                         
   4   2   9        184.39        184.99         7.06 o                         
   5   2   9        549.21        570.23         9.82 o                         
  -2   3   9         56.10         56.88         4.26 o                         
  -1   3   9        124.61        128.15         5.81 o                         
   0   3   9         35.61         39.72         3.40 o                         
   1   3   9          2.01          2.01         1.33 o                         
   2   3   9        176.63        167.81         4.91 o                         
   3   3   9        248.93        237.37         7.55 o                         
   4   3   9        248.94        247.69         6.41 o                         
   5   3   9        261.29        258.47         6.48 o                         
  -1   4   9         13.67          8.39         2.25 o                         
   0   4   9         62.74         53.19         3.97 o                         
   1   4   9         14.33         13.12         2.17 o                         
   2   4   9        153.55        159.85         6.98 o                         
   3   4   9        519.69        527.47         8.78 o                         
   4   4   9        367.80        360.17         9.44 o                         
   5   4   9         42.79         46.16         3.46 o                         
   0   5   9         58.59         71.31         8.02 o                         
   1   5   9        283.37        278.89         6.77 o                         
   2   5   9        179.07        159.55         5.28 o                         
   3   5   9        207.37        200.01         5.60 o                         
   4   5   9        109.80        119.65         5.23 o                         
   5   5   9         68.07         59.60         4.78 o                         
   2   6   9        199.07        213.75         6.05 o                         
   3   6   9         51.85         43.22         3.29 o                         
  -1  -1  10        123.39        133.22         8.31 o                         
   0  -1  10        240.36        247.46         7.73 o                         
   1  -1  10        161.79        161.91         6.33 o                         
   2  -1  10        287.03        294.98         8.27 o                         
  -1   0  10        198.98        202.31         9.76 o                         
   0   0  10        451.27        463.36         9.15 o                         
   1   0  10        194.71        184.18         6.70 o                         
   2   0  10        157.02        152.69         9.23 o                         
   3   0  10         75.61         65.37         5.76 o                         
  -1   1  10        145.51        130.03         7.38 o                         
   0   1  10        272.40        279.14         7.17 o                         
   1   1  10        389.14        420.81         8.64 o                         
   2   1  10          5.60          5.80         2.03 o                         
   3   1  10          0.76         -0.91         1.72 o                         
   0   2  10        113.61        121.54         5.23 o                         
   1   2  10         48.80         52.14         3.77 o                         
   2   2  10         11.13          5.22         1.93 o                         
   3   2  10         12.56         11.73         2.55 o                         
   0   3  10          6.88          5.69         1.94 o                         
   1   3  10          0.17          2.95         1.82 o                         
   2   3  10         60.70         59.27         3.75 o                         
   3   3  10         75.89         74.17         4.07 o                         
                                                                                
